# Supplementary material for: Multiplexed Cas9 targeting reveals genomic location effects and gRNA-based staggered breaks influencing mutation efficiency
Source: Nat Commun. 2019 Apr 8;10:1598. doi: 10.1038/s41467-019-09551-w (PMC6453899; doi:10.1038/s41467-019-09551-w)
Supplement: Supplementary file 4 — Source Data [file 41467_2019_9551_MOESM4_ESM.xlsx]

## Sheet: Figure 2A
barcode	barcode.id	guide	lesion	size	alteration	pos.from.pam	alignment	score	pos
AATATAGTTCCGCTGC	BC 15	sgRNA1	Deletion	10	GTGATCCCGG	14	CTGATCACATGGTCCTGCTGGAGTTCGTGACCGCCG----------TCTCGGCATGGACGAGCTGTACAAGTAAGAAATCGCGGCCGCAT	176.5	46
TGTTCAAGGACGCGGT	BC 19	sgRNA1	Deletion	5	CCCGG	9	CTGATCACATGGTCCTGCTGGAGTTCGTGACCGCCG-----ATCACCCCCGGCATGGACGAGCTGTACAAGTAAGAATTCGCGGC	175	51
TGACTTTTACGTACAA	BC 13	sgRNA1	Deletion	5	CCCGG	9	CTGATCACATGGTCCTGCTGGAGTTCGTGACCGCCG-----GTCACTCCCGGCATGGACGAGCTGTACAAGTAAGAATTCGCGGC	175	51
TGTTCAAGGACGCGGT	BC 19	sgRNA1	Deletion	12	CGGCGGCGGTCA	7	CTGATCACATGGTCCTGCTGGAGTTCG------------GGATCACTCTCGGCATGGACGAGCTGTACAAGTAAGAATTCGCGGCCGCATAC	179.5	53
TAAGAGACGGGATGAA	BC 03	sgRNA1	Deletion	3	CGG	7	CTGATCACATGGTCCTGCTGGAGTTCGTGACCGCCG---GGATCCCCCTCGGCATGGACGAGCTGTACAAGTAAGAAATCGCG	172	53
TACTGGTCTTTAAGCC	BC 28	sgRNA1	Deletion	1	G	6	GTGATCACATGGTCCTGCTGGAGTTCGTGACCGCCGC-GGGATCACCCCCGGCATGGACGAGCTGTACAAGTAAGAATACC	169	54
CGTACTATCATTCCTG	BC 20	sgRNA1	Deletion	3	CGG	7	AGGATCACATGGTCCTGCTGGAGTTCGTGACCGCCG---GGATCACCCCCGGCATGGACGAGCTGTACAAGTAAAAATTCGCC	168	53
ACGGAGAACAATGAGA	BC 06	sgRNA1	Deletion	1	C	4	GTGATCACATGGTCCTGCTGGAGTTCGTGACCGCC-CCGGGATCACTCCCGGCATGGACGAGCTGTACAAGTAAGAATTCG	181	56
TAAAATCGATCAGTCA	BC 09	sgRNA1	Deletion	5	CCCGG	9	GTGATCACATGGTCCTGCTGGAGTTCGTGACCGCCG-----ATCACTCCCGGCATGGACGAGCTGTACAAGTAAGAATTCGCAGC	175	51
CACAAGTTTGACGACA	BC 02	sgRNA1	Deletion	12	AGTGATCCCGGC	15	GTGATCACATGGTCCTGCTGGAGTTCGTGACCACC------------CTCGGCATGGACGAGCTGTACAAGTAAGAATTCGCGGCCGCATAC	175.5	45
CGTACTATCATTCCTG	BC 20	sgRNA1	Deletion	3	CGG	7	CTGATCACATGGTCCTGCTGGAGTTCGTGACCGCCG---GGATCACTCCCGGCATGGACGAGCTGTACAAATAAGAATTCGCG	176	53
CTACACTCACTCTGTG	BC 12	sgRNA1	Deletion	3	CGG	7	TAAATCACATGGTCCTGCTGGAGTTCGTGACCGCCG---GGATCACTCCCGGCATGGACGAACTGTACAAGTAAGAATTCGCG	172	53
CACAAGTTTGACGACA	BC 02	sgRNA1	Deletion	3	CGG	7	GTGATCACATGGTCCTGCTGGAGTTCGTGACCGCCG---GGATCACCCCCGGCATGGACGAACTGTACAAATAAAAATTCGCG	164	53
GCTACCAAGTAAGCCA	BC 22	sgRNA1	Deletion	6	CGGCGG	7	CTGATCACATGGTCCTGCTGGAGTTCGTGCCCG------GGATCACTCCCGGCCTGGACGAGCTGTACAAGTAAGAAATCGCGGCC	166.5	53
AAATGACCGGAAAGCT	BC 32	sgRNA1	Deletion	17	GCCGAGAGTGATCCCGG	21	AGGATCACATGGTCCTGCTGGAGTTCGTGACCGCCG-----------------GTGGACGAGCTGTACAAGTAAGAATTCGCGGCCGCATACGAATT	169	39
CACAAGTTTGACGACA	BC 02	sgRNA1	Insertion	4	ACCA	4	GTGATCACATGGTCCTGCTGGATTTCGTGACCGCCGtggtCCGGGATCACTCTCGGCATGGAGGAGCTGTACAAGTAAGA	167.5	56
TAAGAGACGGGATGAA	BC 03	sgRNA1	Insertion	2	GG	6	TAGATCACATGGTCCTGCTGGAGTTCGTGACCGCCGCCccGGGATCACTCCCGGCATGGACGAGCTGTACAAGTAAGAAT	176.5	54
GGAGGTGTCAGCAGAT	BC 04	sgRNA1	Deletion	4	GGCG	6	TAGATCACATGGTCCTGCTGGAGTTCGTGACCGC----GGGATCACTCTCGGCATGGACGAGCTGTACAAGTAAGAAATCGCGG	179.5	54
TTCAAAACATTTATAA	BC 29	sgRNA1	Deletion	5	CCCGG	9	CTGATCACATGGTCCTGCTGGAGTTCGTGACCGCCG-----ATCACCCCCGGCATGGACGAGCTGTACAAGTAAGAATTCGCGGC	175	51
GCTACCAAGTAAGCCA	BC 22	sgRNA1	Deletion	3	CGG	7	CTGATCACATGGTCCTGCTGGAGTTCGTGACCGCCG---GGATCACCCCCGGCATGGACGAGCTGTACAAGTAAGAATTCGCG	176	53
TTCAAAACATTTATAA	BC 29	sgRNA1	Deletion	6	GATCCC	12	TAAATCACATGGTCCTGCTGGAGTTCGTGACCGCCGCC------ACTCTCGGCCTGGACGAGCTGTACAAGTAAGAAATCGCGGCC	170.5	48
AAATGACCGGAAAGCT	BC 32	sgRNA1	Deletion	2	GG	6	TAAATCACATGGTCCTGCTGGAGTTCGTGACCGCCG--GGGATCACTCCCGGCATGGACGAGCTGTACAAGTAAGAAATCGC	172.5	54
TAAAATCGATCAGTCA	BC 09	sgRNA1	Deletion	9	GTGATCCCG	14	AGGATCACATGGTCCTGCTGGAGTTCGTGACCGCCGC---------TCTCGGCATGGACGAGCTGTACAAGTAAGAATTCGCGGCCGCA	181	46
CGTACTATCATTCCTG	BC 20	sgRNA1	Deletion	10	GATCCCGGCG	12	AGGATCACATGGTCCTGCTGGAGTTCGTGACCGC----------ACTCTCGGCATGGACGAGCTGTACAAGTAAGAAATCGCGGCCGCAT	176.5	48
CTTATAAAGATCAGAT	BC 14	sgRNA1	Deletion	5	CCCGG	9	CTGATCACATGGTCCTGCTGGAGTTCGTGACCGCCG-----ATCACTCCCGGCATGGACGAGCTGTACAAGTAAGAATACGCGGC	175	51
CTTCGTCAACACCCAT	BC 08	sgRNA1	Deletion	6	CGGCGG	7	GTGATCACATGGTCCTGCTGGAGTTCGTGACCG------GGATCACTCCCGGCCTGGACGAGCTGTACAAGTAAGAAATCGCGGCC	170.5	53
ACGTTTCAACGAAAGT	BC 26	sgRNA1	Deletion	6	CGGCGG	7	TAGATCACATGGTCCTGCTGGAGTTCGTGACCG------GGATCACTCCCGGCATGGACGAGCTGTACAAGTAAGAAATCGCGGCC	174.5	53
CACAAGTTTGACGACA	BC 02	sgRNA1	Deletion	4	CCCG	9	CTGATCACAAGGTCCTGCTGGAGTTCGTGACCGCCGA----ATCACTCTCGGCATGGACGAGCTGTACAAGTAAGAAATCGCGG	171.5	51
TAATACTTAACTGGAA	BC 17	sgRNA1	Deletion	3	CGG	7	GTGATCACATGGACCTGCTGGAGTTCGTGACCCCCG---GGATCCCCCTCGGCATGGACGAGCTGTACCAATAAGAATTCGCG	160	53
TAAAATCGATCAGTCA	BC 09	sgRNA1	Deletion	3	CGG	7	GTGATCACATGGTCCTGCTGGAGTTCGTGACCCCCG---GGATCACTCCCGGCATGGACGAGCTGTACAAATAAGAAATCGCG	168	53
GCTTAGAAGAGACAAT	BC 21	sgRNA1	Deletion	18	GATCCCGGCGGCGGTCAC	12	TAAATCACATGGTCCTGCTGGAGTTC------------------ACCCTCGGCATGGACGAGCTGTACAAGTAAGAATTCGCGGCCGCATACGATTTA	168.5	48
TAAGAGACGGGATGAA	BC 03	sgRNA1	Deletion	8	GGCGGCGG	6	GTGATCACATGGTCCTGCTGGAGTTCGTGA--------GGGATCACTCTCGGCATGGACGAGCTGTACAAGTAAGAATTCGCGGCCGC	181.5	54
TAAAATCGATCAGTCA	BC 09	sgRNA1	Deletion	2	GG	6	TAGATCACATGGTCCTGCTGGAGTTCGTGACCGCCG--GGGATCACTCTCGGCATGGACGAGCTGTACAAGTAAGAAATCGC	180.5	54
TTCTAAAGATGGCCTC	BC 05	sgRNA1	Deletion	12	GATCCCGGCGGC	12	GTGATCACATGGTCCTGCGGGAGTTCGTGACC------------ACTCTCGGCATGGACGAGCTGTACAAGTAAGAATTCGCGGCCGCATAC	175.5	48
TACTGGTCTTTAAGCC	BC 28	sgRNA1	Deletion	3	CGG	7	AGGATCACATGGTCCTGCTGGAGTTCGTGACCGCCG---GGATCACTCCCGGCATGGACGAGCTGTACAAATAAGAATTCGCC	172	53
TAATACTTAACTGGAA	BC 17	sgRNA1	Deletion	7	CGGCGGT	4	TAAATCACATGGTCCTGCTGGAGTTCGTG-------CCGGGATCACTCCCGGCATGGACGAGCTGTACAAGTAAGAATTCGCGGCCG	174	56
TGTTACGAGAAATTAA	BC 23	sgRNA1	Deletion	5	CCCGG	9	CTGATCACATGGTCCTGCTGGAGTTCGTGACCGCCG-----ATCACTCCCGGCATGGACGAGCTGTACAAGTAAGAATTCGCGGC	179	51
AGTTTCAATTGCCCAA	BC 10	sgRNA1	Deletion	3	CGG	7	TAAATCACATGGTCCTGCTGGAGTTCGTGACCGCCG---GGATCACCCTCGGCATGGACGAGCTGTACAAGTAAGAATTCGCG	176	53
TAAAATCGATCAGTCA	BC 09	sgRNA1	Deletion	36	TCCATGCCGAGAGTGATCCCGGCGGCGGTCACGAAC	26	AGGATCACATGGTCCTGCTGGA------------------------------------CAAGCTGTACCAGTAAGAATTCGCGGCCGCATACGAATTAGGTGACACTGCAGGATCA	155.5	34
TACTGGTCTTTAAGCC	BC 28	sgRNA1	Deletion	3	CGG	7	GTGATCACATGGTCCTGCTGGAGTTCGTGACCGCCG---GGATCACTCCCGGCATGGACGAGCTGTACAAGTAAGAAATCGCG	176	53
TTCTAAAGATGGCCTC	BC 05	sgRNA1	Deletion	3	CGG	7	AGGATCACATGGTCCTGCTGGAGTTCGTGACCGCCG---GGATCACTCCCGGCATGGACGAGCTGTACAAGTAAGAATTCGCG	180	53
TGTTCAAGGACGCGGT	BC 19	sgRNA1	Deletion	15	AGTGATCCCGGCGGC	15	AGGATCACATGGTCCTGCTGGAGTTCGTGACC---------------CTCGGCATGGACGAGCTGTACAAGTAAGAATTCGCGGCCGCATACGAT	178	45
TGACTTTTACGTACAA	BC 13	sgRNA1	Deletion	5	CCCGG	9	GTGATCACATGGTCCTGCTGGAGTTCGTGACCGCCG-----ATCACTCCCGGCCTGGACGAGCTGTACAAGTAAGAATTCGCGGC	175	51
CACAAGTTTGACGACA	BC 02	sgRNA1	Deletion	3	CGG	7	AGGATCACATGGTCCTGCTGGAGTTCGTGACCGCCG---GGATCACTCCCGGCATGGACGAGCTGTACAAATAAGAATTCGCG	176	53
TAATACTTAACTGGAA	BC 17	sgRNA1	Deletion	3	CGG	7	GTGATCACATGGTCCTGCTGGAGTTCGTGACCCCCG---GGATCACTCCCCGCATGGACGAACTGTACAAATAAAAAATCGCG	156	53
TGGAAAGGCAGCACTG	BC 25	sgRNA1	Deletion	3	CGG	7	CTGATCACATGGTCCCGCTGGAGTTCGTGACCGCCG---GGATCACTCCCGGCATGGACGAGCTGTACAAGTAAAAAATCGCG	168	53
GCTTAGAAGAGACAAT	BC 21	sgRNA1	Deletion	3	CGG	7	AGGATCACATGGTCCTGCTGGAGTTCGTGACCGCCG---GGATCACTCCCGGCATGGACGAGCTGTACAAGTAAAAAATCGCG	172	53
AGATTTGTAAATCTAG	BC 35	sgRNA1	Deletion	18	GCCGAGAGTGATCCCGGC	21	GTGATCACATGGTCCTGCTGGAGTTCGTGACCGCC------------------CTGGACCAGCTGTACAAGTAAGAATTCGCGGCCGCATACGATTTA	168.5	39
TACACTTTTGCTGCAA	BC 11	sgRNA1	Deletion	5	TCCCG	10	CTGATCACATGGTCCTGCTGGAGTTCGTGACCGCCGT-----TCACTCCCGGCATGGACGAGCTGTACAAGTAAGAATTCGCGGC	175	50
TTCTAAAGATGGCCTC	BC 05	sgRNA1	Deletion	3	CGG	7	AGGATCACATGGTCCTGCTGGAGTTCGTGACCGCCG---GGATCACTCCCGGCATGGACGAGCTGTACAAGTAAGAAATCGCG	176	53
TTATTTGGCGCAAAAA	BC 18	sgRNA1	Insertion	1	G	6	AGGATCACATGGTCCTGCTGGAGTTCGTGACCGCCGCCcGGGATCACCCTCGGCATGGACGAGCTGTACAAATAAGAATT	175	54
CACAAGTTTGACGACA	BC 02	sgRNA1	Deletion	30	AGAGTGATCCCGGCGGCGGTCACGAACTCC	17	TAGATCACATGGTCCTGCT------------------------------CGGCATGGACGAGCTGTACAAGTAAGAATTCGCGGCCGCATACGAATTAGGTGACACTGCA	166.5	43
TACACTTTTGCTGCAA	BC 11	sgRNA1	Deletion	7	GATCCCG	12	AGGATCACATGGTCCTGCTGGAGTTCGTCACCCCCGC-------ACTCCCCGCATGGACGAGCTGTACAAGTAAGAATTCGCGGCCG	166	48
ATTATTGTCCTCCGCA	BC 24	sgRNA1	Deletion	3	CGG	7	CTGATCACATGGTCCTGCTGGAGTTCGTGACCGCCG---GGATCACTCCCGGCATGGACGAGCTGTACAAGTAAGAATTCGCG	180	53
GGAGGTGTCAGCAGAT	BC 04	sgRNA1	Deletion	3	CGG	7	TAGATCACATGGTCCTGCTGGAGTTCGTGACCGCCG---GGATCCCTCTCGGCATGGACGAGCTGTACAAATAAGAATTCGCG	176	53
ACCATACCACCACACA	BC 36	sgRNA1	Deletion	30	AGAGTGATCCCGGCGGCGGTCACGAACTCC	17	CTGATCACATGGTCCTGCT------------------------------CGGCATGGACGAGCTGTACAAGTAAGAATTCGCGGCCGCATACGAATTAGGTGACACTGCA	166.5	43
TGTTCAAGGACGCGGT	BC 19	sgRNA1	Insertion	1	G	6	CTGATCACATGGTCCTGCTGGAGTTCGTGACCGCCGCCcGGGAACACCCTCGGCATGGACGAGCTGTACAAATAAGAATT	171	54
ATTATTGTCCTCCGCA	BC 24	sgRNA1	Deletion	15	AGTGATCCCGGCGGC	15	AGGATCACATGGTCCTGCTGGAGTTCGTGACC---------------CTCGGCATGGACGAGCTGTACAAGTAAGAATTCGCGGCCGCATACGAT	178	45
GCTAGACTGGTTCCAA	BC 07	sgRNA1	Deletion	24	CGAGAGTGATCCCGGCGGCGGTCA	19	GTGATCACATGGTCCTGCTGGAGTTCG------------------------GCATGGACGAGCTGTACAAGTAAGAATTCGCGGCCGCATACGAAATAGGTGAC	165.5	41
TTATTTGGCGCAAAAA	BC 18	sgRNA1	Deletion	45	CAGCTCGTCCATGCCGAGAGTGATCCCGGCGGCGGTCACGAACTC	33	TAGATCACATGGTCCTGCTG---------------------------------------------TACAAGTAAGAATTCGCGGCCGCATACGATTTAGGTGACACTGCAGGATCAtttttgcgc	136	27
CACAAGTTTGACGACA	BC 02	sgRNA1	Deletion	12	TCCCGGCGGCGG	10	TAAATCACATGGTCCTGCTGGAGTTCGTGA------------TCCCTCTCGGCCTGGACGCGCTGTACAAGTAAGAATTCGCAGCCGCATAC	159.5	50
CGTACTATCATTCCTG	BC 20	sgRNA1	Deletion	3	CGG	7	GTGATCACATGGTCCTGCTGGAGTTCGTGACCGCCG---GGATCACCCCCGGCATGGACCAGCTGTACAAATAAGAAATCGCG	164	53
GCTACCAAGTAAGCCA	BC 22	sgRNA1	Deletion	2	GG	6	CTGATCACATGGTCCTGCTGGAGTTCGTGACCGCCG--GGGATCACTCTCGGCATGGACGAGCTGTACAAGTAAGAAATCGC	180.5	54
TACTGGTCTTTAAGCC	BC 28	sgRNA1	Deletion	3	CGG	7	TAAATCACATGGTCCTGCTGGAGTTCGTGACCGCCG---GGATCACTCCCGGCATGGACGAGCTGTACAAGTAAAAATTCGCG	172	53
TAAAATCGATCAGTCA	BC 09	sgRNA1	Deletion	3	CGG	7	GTGATCACATGGTCCTGCTGGAGTTCGTGACCGCCG---GGAACACCCCCGGCATGGACGAGCTGTACAAATAAAAAATCGCG	160	53
GGACGGTCATACTTCG	BC 33	sgRNA1	Deletion	3	CGG	7	GTGATCACATGGTCCTGCTGGAGTTCGTGACCGCCG---GGATCACTCCCGGCATGGACGAGCTGTACAAGTAAAAATTCACG	172	53
TGACTTTTACGTACAA	BC 13	sgRNA1	Deletion	9	CCCGGCGGC	9	AGGATCACATGGCCCTGCTGGAGTTCGTGACC---------ATCACTCTCGGCATGGACGAGCTGTACAAGTAAGAATTCGCGGCCGCA	177	51
GCTAGACTGGTTCCAA	BC 07	sgRNA1	Deletion	24	CGAGAGTGATCCCGGCGGCGGTCA	19	TAGATCACATGGTCCTGCTGGAGTTCG------------------------GCATGGACGAGCTGTACAAGTAAGAATTCGCGGCCGCATACGATTTAGGTGAC	173.5	41
AGTTTCAATTGCCCAA	BC 10	sgRNA1	Deletion	3	CGG	7	TAAATCACATGGTCCTGCTGGAGTTCGTGACCGCCG---GGATCACTCCCGGCATGGACGAGCTGTACAAGTAAGAATTCGCG	176	53
AAATGACCGGAAAGCT	BC 32	sgRNA1	Deletion	3	CGG	7	CTGATCACATGGTCCTGCTGGAGTTCGTGACCGCCG---GGATCACTCCCGGCATGGACGAGCTGTACAAATAAAAATTCGCG	172	53
CACAAGTTTGACGACA	BC 02	sgRNA1	Deletion	1	G	6	TAGATCACATGGTCCTGCTGGAGTTCGTGACCGCCGC-GGGATCACTCCCGGCATGGACGAGCTGTACAAGTAAGAATTCG	181	54
TGTTACGAGAAATTAA	BC 23	sgRNA1	Deletion	5	CGGCG	7	TAAATCACATGGTCCTGCTGGAGTTCGTGACCGC-----GGATCACTCCCGGCATGGACGAGCTGTACAAGTAAGAATTCGCGGC	175	53
TAAAATCGATCAGTCA	BC 09	sgRNA1	Deletion	2	CG	7	TAAATCACATGGTCCTGCTGGAGTTCGTGACCGCCGC--GGATCACCCCCGGCATGGACGAGCTGTACAAGTAAGAAATCGC	168.5	53
CGTACTATCATTCCTG	BC 20	sgRNA1	Deletion	20	GTGATCCCGGCGGCGGTCAC	14	GTGATCACATGGTCCTGCTGGAGTTC--------------------TCTCGGCATGGACGAGCTGTACAAGTAAGAATTCGCGGCCGCATACGAATTAGG	171.5	46
GCTACCAAGTAAGCCA	BC 22	sgRNA1	Deletion	3	CGG	7	GTGATCACATGGTCCTGCTGGAGTTCGTGACCGCCG---GGATCACCCCCCGCATGGACGAGCTGTACAAATAAGAATTCGCC	164	53
CCAACAACGGGGTAAG	BC 16	sgRNA1	Deletion	3	CGG	7	TAGATCACATGGTCCTGCTGGAGTTCGTGACCGCCG---GGATCACTCCCGGCATGGACGAGCTGTACAAATAAGAAATCGCG	172	53
GCTACCAAGTAAGCCA	BC 22	sgRNA1	Deletion	3	CGG	7	GTGATCACATGGTCCTGCTGGAGTTCGTGACCGCCG---GGATCCCTCCCGGCATGGACCAGCTGTACAAGTAAAAAATCGCG	164	53
GCTTAGAAGAGACAAT	BC 21	sgRNA1	Deletion	5	CCGGC	8	TAAATCACATGGTCCTGCTGGAGTTCGTGACCCCC-----CATCACCCCCGGCCTGGACGAGCTGTACAAGTAAGAATTCGCGGC	159	52
TACGGGAAGTTTTAGA	BC 27	sgRNA1	Deletion	3	CGG	7	GTGATCACATGGTCCTGCTGGAGTTCGTGACCCCCG---GGATCACTCCCCGCATGGACGAACTGTACAAATAAGAATTCGCC	160	53
CCAACAACGGGGTAAG	BC 16	sgRNA1	Deletion	3	CCG	8	TAAATCACATGGTCCTGCTGGAGTTCGTGACCGCCGC---GATCACCCCCGGCATGGACGAGCTGTACAAGTAAGAATTCGCG	172	52
CTTATAAAGATCAGAT	BC 14	sgRNA1	Deletion	3	CGG	7	CTGATCACATGGTCCTGCTGGAGTTCGTGACCCCCG---GGAACACTCCCGGCATGGACGAGCTGTACAAGTAAGAATTCGCG	172	53
TAATACTTAACTGGAA	BC 17	sgRNA1	Deletion	3	CGG	7	AGGATCACATGGTCCTGCTGGAGTTCGTGACCGCCG---GGATCACCCTCGGCATGGACGAGCTGTACAAGTAAGAATTCGCG	180	53
CTTATAAAGATCAGAT	BC 14	sgRNA1	Deletion	7	ATCCCGG	11	CTGATCACATGGTCCTGCTGGAGTTCGTGACCGCCG-------TACTCCCGGCCTGGACGAGCTGTACAAGTAAAAATTCGCGGCCG	166	49
TACTGGTCTTTAAGCC	BC 28	sgRNA1	Deletion	1	G	6	GTGATCACATGGTCCTGCTGGAGTTCGTGACCCCCGG-GGGATCACCCCCGGCATGGACGAGCTGTACAAGAAAGAATTCG	165	54
TGACTTTTACGTACAA	BC 13	sgRNA1	Deletion	1	G	6	AGGATCACATGGTCCTGCTGGAGTTCGTGACCGCCGG-GGGATCACTCCCGGCATGGACGAGCTGTACAAGTAAGAATTCG	177	54
GCTTAGAAGAGACAAT	BC 21	sgRNA1	Deletion	3	CGG	7	AGGATCACATGGTCCTGCTGGAGTTCGTGACCGCCG---GGATCACCCTCGGCATGGACGAGCTGTACAAGTAAGAATTCGCG	180	53
TACGGGAAGTTTTAGA	BC 27	sgRNA1	Deletion	39	CTCGTCCATGCCGAGAGTGATCCCGGCGGCGGTCACGAA	30	GTGATCACATGGTCCTGCTGGAG---------------------------------------CTGTACAAGTAAGAATTCGCGGCCCCATACGAACTAGGTGACCCTGCAAGAACAtcc	130	30
TTCAAAACATTTATAA	BC 29	sgRNA1	Deletion	6	CGGCGG	7	GTGATCACATGGTCCTGCTGGAGTTCGTGACCG------GGATCACTCTCGGCCTGGACGAGCTGTACAAGTAAGAAATCGCGGCC	174.5	53
TACTGGTCTTTAAGCC	BC 28	sgRNA1	Deletion	4	CCGG	8	TAAATCACATGGTCCTGCTGGAGTTCGTGACCGCCG----GATCACTCTCGGCATGGACGAGCTGTACAAGTAAGAATTCGCGG	179.5	52
GCTAGACTGGTTCCAA	BC 07	sgRNA1	Deletion	3	CGG	7	CTGATCACATGGTCCTGCTGGAGTTCGTGACCGCCG---GGATCACTCCCGGCATGGACGAGCTGTACAAGTAAGAATTCGCG	180	53
GCTAGACTGGTTCCAA	BC 07	sgRNA1	Deletion	20	GCCGAGAGTGATCCCGGCGG	21	GTGATCACATGGTCCTGCTGGAGTTCGTGACCG--------------------ATGGACGAGCTGTACAAGTAAGAATTCCCGGCCGCATACGAATTAGG	167.5	39
ACGGAGAACAATGAGA	BC 06	sgRNA1	Deletion	3	CGG	7	TAGATCACATGGTCCTGCTGGAGTTCGTGACCGCCG---GGATCACCCTCGGCATGGACGAGCTGTACAAGTAAAAATTCGCG	176	53
TAAAATCGATCAGTCA	BC 09	sgRNA1	Deletion	1	G	6	GTGATCACATGGTCCTGCTGGAGTTCGTGACCGCCGC-GGGATCACTCCCGGCATGGACGAGCTGTACAAGTAAGAATTCC	177	54
GCTTAGAAGAGACAAT	BC 21	sgRNA1	Deletion	24	CGAGAGTGATCCCGGCGGCGGTCA	19	TAAATCACATGGTCCTGCTGGAGTTCG------------------------GCATGGACGAGCTGTACAAGTAAGAATTCGCGGCCGCATACGATTTAGGTGAC	169.5	41
CGTACTATCATTCCTG	BC 20	sgRNA1	Deletion	3	CGG	7	CTGATCACATGGTCCTGCTGGAGTTCGTGACCGCCG---GGATCACTCTCGGCATGGACCAGCTGTACAAGTAAGAATTCGCG	180	53
TGTTCAAGGACGCGGT	BC 19	sgRNA1	Deletion	1	G	6	AGGATCACATGGTCCTGCTGGAGTTCGTGACCGCCGC-GGGATCACCCCCGGCATGGACGAGCTGTACAAGTAAGAATTCG	177	54
ATAATGGGCTATCAAA	BC 01	sgRNA1	Deletion	4	CCGG	8	GTGATCACATGGTCCTGCTGGAGTTCGTGACCGCCG----GATCACTCCCGGCATGGACGAGCTGTACAAATAAGAAATCGCGG	171.5	52
ATTATTGTCCTCCGCA	BC 24	sgRNA1	Deletion	3	CGG	7	AGGATCACATGGTCCTGCTGGAGTTCGTGACCGCCG---GGATCACTCCCGGCATGGACGAGCTGTACAAGTAAGAATTCGCC	176	53
CGTACTATCATTCCTG	BC 20	sgRNA1	Deletion	5	TCCCG	10	GTGATCACATGGTCCTGCTGGAGTTCGTGACCGCCGT-----TCACCCCCCGCATGGACGAGCTGTACAAGTAAGAATTCGCGGC	167	50
CCAACAACGGGGTAAG	BC 16	sgRNA1	Deletion	3	CGG	7	GTTATCACATGGTCCTGCTGGAGTTCGTCACCGCCG---GGATCACCCCCGGCATGGACGAGCTGTACAAATAAGAAATCGCG	160	53
TTCAAAACATTTATAA	BC 29	sgRNA1	Deletion	3	CGG	7	TAGATCACATGGTCCTGCTGGAGTTCGTGACCGCCG---GGATCACTCCCGGCATGGACGAGCTGTACAAGTAAGAATTCGCG	180	53
TAAAATCGATCAGTCA	BC 09	sgRNA1	Deletion	4	CCGG	8	GTGATCACATGGTCCTGCTGGAGTTCGTGACCGCCG----GATCACCCCCGGCATGGACGAGCTGTACAAGTAAGAAATCGCGG	171.5	52
AAACAGGAAGACAAGC	BC 30	sgRNA1	Deletion	3	CGG	7	AGGATCACATGGTCCTGCTGGAGTTCGTGACCGCCG---GGATCACCCCCGGCATGGACGAGCTGTACAAGTAAAAATTCGCG	172	53
TTATTTGGCGCAAAAA	BC 18	sgRNA1	Deletion	1	G	6	TAGATCACATGGTCCTGCTGGAGTTCGTGACCGCCGC-GGGATCACTCCCGGCATGGACGAGCTGTACAAGTAAGAATTCC	177	54
AGATTTGTAAATCTAG	BC 35	sgRNA1	Deletion	1	G	6	AGGATCACATGGTCCTGCTGGAGTTCGTGACCGCCGC-GGGATCACTCCCGGCATGGACGAGCTGTACAAGTAAGAATTCG	181	54
GGACGGTCATACTTCG	BC 33	sgRNA1	Deletion	44	TGTACAGCTCGTCCATGCCGAGAGTGATCCCGGCGGCGGTCACG	37	GTGATCACATGGTCCTGCGGGAGTT--------------------------------------------AGTAAGAATTCGCGGCCGCATACGATTTAGGTGACACTGCAGGATCAcgaagtat	135	23
TTATTTGGCGCAAAAA	BC 18	sgRNA1	Deletion	3	CGG	7	TAAATCACATGGTCCTGCTGGAGTTCGTGACCGCCG---GGAACACCCCCGGCATGGACGAGCTGTACAAGTAAGAATTCGCG	168	53
GCTAGACTGGTTCCAA	BC 07	sgRNA1	Deletion	1	G	6	AGGATCACATGGTCCTGCTGGAGTTCGTGACCGCCGC-GGGATCACTCCCGGCATGGACGAGCTGTACAAGTAAGAATTCG	181	54
AAATGACCGGAAAGCT	BC 32	sgRNA1	Deletion	4	CCGG	8	TAAATCACATGGTCCTGCTGGAGTTCGTGACCGCCG----GATCACCCCCGGCATGGACGAGCTGTACAAGTAAGAATTCGCGG	171.5	52
TGTTCAAGGACGCGGT	BC 19	sgRNA1	Deletion	3	CGG	7	GTGATCACATGGTCCTGCTGGAGTTCGTGACCGCCG---GGATCCCTCCCGGCATGGACGAGCTGTACAAATAAGAATACGCG	168	53
TTCAAAACATTTATAA	BC 29	sgRNA1	Deletion	10	GTGATCCCGG	14	CTGATCACATGGTCCTGCTGGAGTTCGTGACCGCCG----------TCTCGGCATGGACGAGCTGTACAAGTAAGAAATCGCGGCCGCAT	176.5	46
TGTTACGAGAAATTAA	BC 23	sgRNA1	Deletion	3	CGG	7	CTGATCACATGGTCCTGCTGGAGTTCGTGACCGCCG---GGATCCCCCCCGGCATGGACGAGCTGTACAAATAAGAATTCGCG	168	53
AGATTTGTAAATCTAG	BC 35	sgRNA1	Deletion	3	GGC	6	GTGATCACATGGTCCTGCTGGAGTTCGTGACCCCC---CGGATCACCCCCCGCATGGACGAGCTGTACAAGTAAGAAAACCCC	148	54
GGACGGTCATACTTCG	BC 33	sgRNA1	Deletion	3	CGG	7	GTGATCACATGGTCCTGCTGGAGTTCGTGACCGCCG---GGAACACCCCCGGCATGGGCGAGCTGTACAAATAAAAATACGCG	156	53
TTCAAAACATTTATAA	BC 29	sgRNA1	Deletion	15	AGTGATCCCGGCGGC	15	GTGATCACATGGTCCTGCTGGAGTTCGTGACC---------------CTCGGCATGGACGAGCTGTACAAGTAAGAATTCGCGGCCGCATACGAA	174	45
TAAGAGACGGGATGAA	BC 03	sgRNA1	Deletion	6	CGGCGG	7	GTGATCACATGGTCCTGCTGGAGTTCGTGACCG------GGATCACTCCCGGCATGGACGAGCTGTACAAGTAAGAAATCGCGGCC	174.5	53
AAATGACCGGAAAGCT	BC 32	sgRNA1	Deletion	20	GATCCCGGCGGCGGTCACGA	12	CTGATCACATGGTCCTGCTGGAGT--------------------ACTCCCGGCATGGACGAGCTGTACAAGTAAGAATTCGCGGCCGCATACGAATTAGG	167.5	48
TGTTACGAGAAATTAA	BC 23	sgRNA1	Deletion	16	CCGGCGGCGGTCACGA	8	CTGATCACATGGTCCTGCTGGAGT----------------GATCACTCCCGGCATGGACGAGCTGTACAAGTAAGAATTCGCGGCCGCATACGAAT	169.5	52
TGTTCAAGGACGCGGT	BC 19	sgRNA1	Deletion	3	CGG	7	GTGATCACATGGTCCTGCTGGAGTTCGTGACCGCCG---GGAACACTCCCGGCATGGACCAGCTGTACAAATAAAAATTCGCG	164	53
ATTATTGTCCTCCGCA	BC 24	sgRNA1	Deletion	4	CCGG	8	TAGATCACATGGTCCTGCTGGAGTTCGTGACCGCCG----GATCACTCCCGGCATGGACGAGCTGTACAAGTAAGAATTCGCGG	179.5	52
TGTTCAAGGACGCGGT	BC 19	sgRNA1	Deletion	9	GTGATCCCG	14	AGGATCACATGGTCCTGCTGGAGTTCGTGACCGCCGC---------TCTCGGCATGGACGAGCTGTACAAGTAAGAATTCGCGGCCGCA	181	46
TACTGGTCTTTAAGCC	BC 28	sgRNA1	Deletion	2	GC	5	GTGATCACATGGTCCTGCTGGAGTTCGTGACCGCC--CGGGATCACCCCCGGCATGGACGAGCTGTACAAGTAAGAAATCGC	172.5	55
ATAATGGGCTATCAAA	BC 01	sgRNA1	Deletion	18	GATCCCGGCGGCGGTCAC	12	GTGATCACATGGTCCTGCTGGAGTTC------------------ACTCTCGGCATGGACGAACTGTACAAGTAAGAATTCGCGGCCGCAAACGATTTA	168.5	48
GCTTAGAAGAGACAAT	BC 21	sgRNA1	Deletion	3	CGG	7	GTGATCACATGGTCCTGCTGGAGTTCGTGACCGCCG---GGATCCCCCTCGGCACGGACGAGCTGTACAAATAAAAATTCGCG	164	53
TAATACTTAACTGGAA	BC 17	sgRNA1	Deletion	1	G	6	AGGATCACATGGTCCTGCTGGAGTTCGTGACCGCCGC-GGGATCACCCCCGGCATGGACGAGCTGTACAAGTAAGAATTCG	177	54
TGACTTTTACGTACAA	BC 13	sgRNA1	Deletion	3	CGG	7	GTGATCACATGGTCCTGCTGGAGTTCGTGACCGCCG---GGATCCCCCCCGGCATGGACGAGCTGTACAAATAAAAAATCACG	156	53
AGATTTGTAAATCTAG	BC 35	sgRNA1	Deletion	3	CGG	7	GTGATCACATGGTCCTGCTGGAGTTCGTGACCGCCG---GGAACACCCTCGGCATGGACGAGCTGTACAAGTAAAAATTCGCG	172	53
GCTACCAAGTAAGCCA	BC 22	sgRNA1	Deletion	4	CCGG	8	AGGATCACATGGTCCAGCTGGAGTTCGTGACCGCCG----GATCACTCCCGGCATGGACGAGCTGTACAAGAAAGAAATCGCGG	167.5	52
AAATGACCGGAAAGCT	BC 32	sgRNA1	Deletion	7	GATCCCG	12	AGGATCACATGGTCCTGCTGGAGTTCGTGACCGCCGC-------ACTCCCGGCATGGACGAGCTGTACAAGTAAAAATTCGCGGCCG	174	48
TAAGAGACGGGATGAA	BC 03	sgRNA1	Deletion	20	TCCCGGCGGCGGTCACGAAC	10	AGGATCACATGGTCCTGCTGGA--------------------TCACTCTCGGCATGGACGAGCTGTACAAGTAAGAATTCGCGGCCGCATACGAATTAGG	171.5	50
CTATCTTAAGCTATAA	BC 31	sgRNA1	Deletion	3	CGG	7	TAAATCACATGGTCCTGCTGGAGTTCGTGACCGCCG---GGATCACTCCCGGCATGGACGAGCTGTACAAATAAGAATTCGCG	172	53
TACACTTTTGCTGCAA	BC 11	sgRNA1	Deletion	3	CGG	7	TAAATCACATGGTCCTGCTGGAGTTCGTGACCGCCG---GGATCACTCCCCGCATGGACGAGCTGTACAAGTAAGAATTCGCG	172	53
ACGGAGAACAATGAGA	BC 06	sgRNA1	Insertion	1	G	6	AGGATCACATGGTCCTGCTGGAGTTCGTGACCGCCGCCcGGGATCACCCTCGGCATGGACGAGCTGTACAAGTAAAAATT	175	54
CCAACAACGGGGTAAG	BC 16	sgRNA1	Deletion	5	CCCGG	9	AGGATCACATGGTCCTGCTGGAGTTCGTGACCGCCG-----ATCACCCTCGGCATGGACGAGCTGTACAAGTAAGAATTCGCGGC	179	51
AAATGACCGGAAAGCT	BC 32	sgRNA1	Insertion	1	G	6	GTGATCACATGGTCCTGCTGGAGTTCGTGACCGCCGCCcGGGATCACCCTCCGCATGGACGAGCTGTACAAATAAAAAAT	163	54
TAATACTTAACTGGAA	BC 17	sgRNA1	Deletion	4	CGGC	7	GTGATCACATGGTCCTGCTGGAGTTCGTGACCGCC----CGATCACCCCCGGCATGGACGAGCTGTACAAGAAAGAAATCGCGG	163.5	53
CTATCTTAAGCTATAA	BC 31	sgRNA1	Deletion	3	CGG	7	GTGATCACATGGTCCTGCTGGAGTTCGTGACCGCCG---GGATCACCCCCGGCATGGACGAGCTGTACAAATAAGAAATCGCG	168	53
TAAGAGACGGGATGAA	BC 03	sgRNA1	Deletion	3	CGG	7	AGGATCACATGGTCCTGCTGGAGTTCGTGACCGCCG---GGATCACCCTCGGCATGGACGAGCTGTACAAATAAGAATTCGCG	176	53
TAAAATCGATCAGTCA	BC 09	sgRNA1	Deletion	4	GGCG	6	CTGATCACATGGTCCTGCTGGAGTTCGTGACCGC----GGGATCACTCTCGGCATGGACGAGCTGTACAAGTAAGAATTCGCGG	183.5	54
TACTGGTCTTTAAGCC	BC 28	sgRNA1	Deletion	3	CGG	7	GTGATCACATGGTCCTGCTGGAGTTCGTGACCGCCG---GGATCACCCCCGGCATGGACGAGCTGTACAAGTAAAAATTCGCG	172	53
CTATCTTAAGCTATAA	BC 31	sgRNA1	Deletion	3	CGG	7	GTGATCACATGGTCCTGCTGGAGTTCGTGACCCCCG---GGATCCCCCCCGGCCTGGACGAGCTGTACAAATAAAAAATCGCC	148	53
TAAGAGACGGGATGAA	BC 03	sgRNA1	Deletion	20	TCCCGGCGGCGGTCACGAAC	10	TAAATCACATGGTCCTGCTGGA--------------------TCACTCCCGGCATGGACGAGCTGTACAAGTAAGAATTCGCGGCCGCATACGAATTAGG	163.5	50
CTTCGTCAACACCCAT	BC 08	sgRNA1	Deletion	3	CGG	7	AGGATCACATGGTCCTGCTGGAGTTCGTGACCGCCG---GGATCACTCCCGGCATGGACGAACTGTACAAATAAAAAATCGCC	160	53
ATTATTGTCCTCCGCA	BC 24	sgRNA1	Deletion	3	CGG	7	GTAATCACATGGCCCTGCTGGAGTTCGAGACCGCCG---GGATCACCCCCCGCCAGGACGAACTGTACAAATAAGAAATCGCG	140	53
TAAGAGACGGGATGAA	BC 03	sgRNA1	Deletion	3	CGG	7	CTGATCACATGGTCCTGCTGGAGTTCGTGACCGCCG---GGATCCCTCCCGGCATGGACGAGCTGTACAAGTAAGAATTCGCG	176	53
CTACACTCACTCTGTG	BC 12	sgRNA1	Deletion	5	CCCGG	9	CTGATCACATGGTCCTGCTGGAGTTCGTGACCGCCG-----ATCACCCCCGGCCTGGACGAGCTGTACAAGTAAGAATTCGCGGC	171	51
CTACACTCACTCTGTG	BC 12	sgRNA1	Insertion	1	G	9	CTGATCACAAGGTTCAGCGGGATTTCGTGACCCCCCCCCCGcATCACCCTCGGCGTGGACCAGCTCTACAAATAAAAATT	123	51
AGTTTCAATTGCCCAA	BC 10	sgRNA1	Deletion	3	CGG	7	AGGATCACATGGTCCTGCTGGAGTTCGTGACCGCCG---GGATCACCCCCGGCATGGACGAGCTGTACAAGTAAGAATTCGCG	176	53
TTATTTGGCGCAAAAA	BC 18	sgRNA1	Deletion	3	CGG	7	GTGATCACATGGTCCTGCTGGAGTTCGTGACCGCCG---GGAACACTCCCGGCATGGACGAGCTGTACAAGTAAAAATTCGCG	172	53
TACACTTTTGCTGCAA	BC 11	sgRNA1	Deletion	3	CGG	7	AGGATCACATGGTCCTGCTGGAGTTCGTGACCGCCG---GGATCACTCTCGGCATGGACGAGCTGTACAAGTAAGAATTCGCG	184	53
TAAGAGACGGGATGAA	BC 03	sgRNA1	Insertion	2	GA	4	AGGATCACATGGTCCTGCTGGAGTTCGTGACCGCCGtcCCGGGATCACTCCCGGCATGGACGAGCTGTACAAGTAAGAAT	176.5	56
TTCAAAACATTTATAA	BC 29	sgRNA1	Deletion	3	CGG	7	CTGATCACATGGTCCTGCTGGAGTTCGTGACCGCCG---GGATCACCCCCGGCATGGACGAGCTGTACAAGTAAAAATTCGCC	168	53
AAATGACCGGAAAGCT	BC 32	sgRNA1	Deletion	6	GGCGGT	3	TAAATCACATGGTCCTGCTGGAGTTCGTG------GCCGGGATCACTCCCGGCCTGGACGAGCTGTACAAGTAAGAATTCGCGGCC	170.5	57
TGACTTTTACGTACAA	BC 13	sgRNA1	Deletion	3	CGG	7	TAGATCACATGGTCCTGCTGGAGTTCGTGACCGCCG---GGATCACCCCCGGCATGGACGAACTGTACAAATAAGAAATCGCG	164	53
GCTAGACTGGTTCCAA	BC 07	sgRNA1	Deletion	2	GG	6	AGGATCACATGGTCCTGCTGGAGTTCGTGACCGCCG--GGGATCACTCCCGGCATGGACGAGCTGTACAAGTAAGAATTCGC	180.5	54
TAAGAGACGGGATGAA	BC 03	sgRNA1	Deletion	3	CGG	7	TAAATCACATGGTCCTGCTGGAGTTCGTGACCGCCG---GGATCACCCCCGGCATGGACGAGCTGTACAAGTAAAAATTCGCG	168	53
TAAAATCGATCAGTCA	BC 09	sgRNA1	Deletion	3	CGG	7	AGGATCACATGGTCCTGCTGGAGTTCGTGACCGCCG---GGATCACCCCCCGCATGGACGAGCTGTACAAATAAGAAATCGCC	160	53
ATTATTGTCCTCCGCA	BC 24	sgRNA1	Deletion	10	CGGCGGCGGT	7	TAGATCACATGGTCCTGCTGGAGTTCGTG----------GGATCACTCTCGGCATGGACGAGCTGTACAAGTAAGAAATCGCGGCCGCAT	176.5	53
TGTTACGAGAAATTAA	BC 23	sgRNA1	Deletion	3	CGG	7	AGGATCACATGGTCCTGCTGGAGTTCGTGACCGCCG---GGATCACTCCCGGCATGGACGAGCTGTACAAGTAAGAATTCGCG	180	53
ATAATGGGCTATCAAA	BC 01	sgRNA1	Deletion	6	CGGCGG	7	GTGATCACATGGTCCTGCTGGAGTTCGTGACCG------GGATCACTCTCGGCCTGGACGAGCTGTACAAGTAAGAAATCGCGGCC	174.5	53
CTACACTCACTCTGTG	BC 12	sgRNA1	Deletion	2	GG	6	CTGATCACATGGTCCTGCTGGAGTTCGTGACCGCCG--GGGATCACTCTCGGCATGGACGAGCTGTACAAGTAAGAATTCGC	184.5	54
TTATTTGGCGCAAAAA	BC 18	sgRNA1	Deletion	24	CGAGAGTGATCCCGGCGGCGGTCA	19	GTGATCACATGGTCCTGCTGGAGTTCG------------------------GCATGGACGAGCTGTACAAGTAAGAATTCGCGGCCGCATACGAATTAGGTGAC	169.5	41
CTACACTCACTCTGTG	BC 12	sgRNA1	Deletion	19	ATCCCGGCGGCGGTCACGA	11	AGGATCACATGGTCCTGCTGGAGT-------------------CACTCCCGGCATGGACGAGCTGTACAAGTAAGAATTCGCGGCCGCATACGAATTAG	168	49
AATATAGTTCCGCTGC	BC 15	sgRNA1	Deletion	3	CGG	7	CTGATCACATGGTCCTGCTGGAGTTCGTGACCGCCG---GGATCACTCCCGGCATGGACGAGCTGTACAAGTAAGAATTCGCG	180	53
TACGGGAAGTTTTAGA	BC 27	sgRNA1	Deletion	6	CGGCGG	7	GTGATCACATGGTCCTGCTGGAGTTCGTGACCG------GGATCACTCTCGGCATGGACGAGCTGTACAAGTAAGAAATCGCGGCC	178.5	53
TACACTTTTGCTGCAA	BC 11	sgRNA1	Deletion	3	CGG	7	CTGATCACATGGTCCTGCTGGAGTTCGTGACCGCCG---GGATCACTCCCGGCATGGACGAGCTGTACAAGTAAGAAATCGCG	176	53
CTTATAAAGATCAGAT	BC 14	sgRNA1	Deletion	1	G	6	TAGATCACATGGTCCTGCTGGAGTTCGTGACCGCCGC-GGGATCACCCCCGGCATGGACCAGCTGTACAAGTAAAAATTCG	169	54
TACTGGTCTTTAAGCC	BC 28	sgRNA1	Deletion	3	CGG	7	TAAATCACATGGTCCTGCTGGAGTTCGTGACCGCCG---GGATCACCCTCGGCATGGACGAGCTGTACAAGTAAGAATTCGCG	176	53
TTCAAAACATTTATAA	BC 29	sgRNA1	Insertion	1	T	4	TAGATCACATGGTCCTGCTGGAGTTCGTGACCGCCGaCCGGGATCACCCTCGGCATGGACGAGCTGTACAAATAAAAATT	171	56
AGTTTCAATTGCCCAA	BC 10	sgRNA1	Insertion	1	C	9	TAAATCACATGGTCCTGCTGGAGTTCGTGACCGCCGCGGGGgATCACCCTCGGCATGGACGAGCTGTACAAGTAAGAATT	171	51
CTATCTTAAGCTATAA	BC 31	sgRNA1	Deletion	32	TCCATGCCGAGAGTGATCCCGGCGGCGGTCAC	26	GTGATCACATGGTCCTGCTGGAGTTC--------------------------------CGAGCTGTACAAGTAAAAATTCGCGGCCGCATACGATTTAGGTGACACTGCAGG	165.5	34
ATTATTGTCCTCCGCA	BC 24	sgRNA1	Deletion	2	GG	6	TAAATCACATGGTCCTGCTGGAGTTCGTGACCGCCG--GGGATCACTCCCGGCATGGACGAGCTGTACAAGTAAGAATTCGC	176.5	54
GCTACCAAGTAAGCCA	BC 22	sgRNA1	Deletion	14	GAGAGTGATCCCGG	18	CTGATCACATGGTCCTGCTGGAGTTCGTGACCGCCG--------------GGCATGGACGAGCTGTACAAGTAAGAATTCGCGGCCGCATACGA	178.5	42
AAATGACCGGAAAGCT	BC 32	sgRNA1	Deletion	9	GTGATCCCG	14	TAAATCACATGGCCCTGCTGGAGTTCGTGACCGCCGC---------TCTCGGCATGGACGAGCTGTACAAGTAAGAATTCGCGGCCGCA	173	46
ACGTTTCAACGAAAGT	BC 26	sgRNA1	Deletion	1	G	6	TAAATCACATGGTCCTGCTGGAGTTCGTGACCGCCGC-GGGATCACCCCCGGCATGGACGAGCTGTACAAGTAAGAATTCC	169	54
CACAAGTTTGACGACA	BC 02	sgRNA1	Deletion	3	GGC	6	GTGATCACATGGTCCTGCTGGAGTTCGTGACCGCC---CGGATCACTCCCGGCATGGACGAGCTGTACAAGTAAGAAATCGCG	172	54
GCTAGACTGGTTCCAA	BC 07	sgRNA1	Deletion	2	GG	6	TAGATCACATGGTCCTGCTGGAGTTCGTGACCGCCG--GGGATCACTCCCGGCATGGACGAGCTGTACAAGTAAGAAATCGC	176.5	54
TAAAATCGATCAGTCA	BC 09	sgRNA1	Deletion	3	CGG	7	AGGATCACATGGTCCTGCTGGAGTTCGTGACCGCCG---GGATCACTCCCGGCATGGACGAGCTGTACAAGTAAGAATTCGCG	180	53
GGACGGTCATACTTCG	BC 33	sgRNA1	Deletion	3	CGG	7	TAAATCACATGGTCCTGCTGGAGTTCGTGACCGCCG---GGATCACTCCCGGCATGGACGAGCTGTACAAATAAAAAATCGCG	164	53
CTACACTCACTCTGTG	BC 12	sgRNA1	Deletion	3	CGG	7	CTGATCACATGGTCCTGCTGGAGTTCGTGACCGCCG---GGATCACCCCCGGCATGGACGAGCTGTACAAGTAAGAATTCCCG	172	53
AAATGACCGGAAAGCT	BC 32	sgRNA1	Deletion	2	GG	6	AGGATCACATGGTCCTGCTGGAGTTCGTGACCGCCG--GGGATCACTCTCGGCATGGACGAGCTGTACAAGTAAGAAATCGC	180.5	54
ATAATGGGCTATCAAA	BC 01	sgRNA1	Deletion	3	CGG	7	CTGATCACATGGTCCTGCTGGAGTTCGTGACCGCCG---GGATCACTCCCGGCATGGACGAGCTGTACAAATAAGAATTCGCG	176	53
TTCAAAACATTTATAA	BC 29	sgRNA1	Deletion	5	CCCGG	9	CTGATCACATGGTCCTGCTGGAGTTCGTGACCGCCG-----ATCACCCCCGGCCTGGACGAGCTGTACAAGTAAGAATTCGCGGC	171	51
CCAACAACGGGGTAAG	BC 16	sgRNA1	Deletion	4	CCGG	8	GTGATCACATGGTCCTGCTGGATTTCGTGACCGCCG----GATCACCCCCGCCATGGACGAGCTGTACAAGTAAGAAATCGCGG	163.5	52
ATAATGGGCTATCAAA	BC 01	sgRNA1	Deletion	1	G	6	AGGATCACATGGTCCTGCTGGAGTTCGTGACCGCCGC-GGGATCACCCCCGGCATGGACGAGCTGTACAAGTAAGAATTCG	177	54
AATATAGTTCCGCTGC	BC 15	sgRNA1	Deletion	3	CGG	7	GTGATCACATGGTCCTGCTGGAGTTCGTGACCGCCG---GGAACACTCCCGGCATGGACGAGCTGTACAAGTAAAAATTCGCG	172	53
AGATTTGTAAATCTAG	BC 35	sgRNA1	Deletion	3	CGG	7	AGGATCACATGGTCCTGCTGGAGTTCGTGACCGCCG---GGATCACTCCCGGCCTGGACGAGCTGTACAAATAAGAATTCGCC	168	53
TTCAAAACATTTATAA	BC 29	sgRNA1	Deletion	3	CGG	7	TAAATCACATGGTCCTGCTGGAGTTCGTGACCGCCG---GGATCACTCTCGGCATGGACGAGCTGTACAAATAAGAATTCGCG	176	53
AGTTTCAATTGCCCAA	BC 10	sgRNA1	Deletion	10	GAGTGATCCC	16	TAAATCACATGGTCCTGCTGGAGTTCGTGACCGCCGGC----------TCGGCATGGACGAGCTGTACAAGTAAAAAATCGCGGCCGCAT	164.5	44
TAAGAGACGGGATGAA	BC 03	sgRNA1	Deletion	3	CGG	7	TAGATCACATGGTCCTGCTGGAGTTCGTGACCGCCG---GGATCACTCCCGGCATGGACGAGCTGTACAAGTAAAAATTCGCG	176	53
GCTACCAAGTAAGCCA	BC 22	sgRNA1	Deletion	3	CGG	7	AGGATCACATGGTCCTGCTGGAGTTCGTGACCGCCG---GGATCACTCCCGGCATGGACGAGCTGTACAAATAAGAATTCGCG	176	53
AGTTTCAATTGCCCAA	BC 10	sgRNA1	Deletion	6	CGGCGG	7	GTGATCACATGGTCCTGCTGGAGTTTGTAACCA------GGAGCACTCACGGCCTGGACGAGCTGTACAAATAAGAAATCGCGGCC	150.5	53
GCTTAGAAGAGACAAT	BC 21	sgRNA1	Deletion	3	CGG	7	GTGATCACATGGTCCTGCTGGAGTTCGTGACCGCCG---GGATCACCCCCGGCAAGGACGAGCTGTACAAGTAAAAAATCGCC	160	53
TAAGAGACGGGATGAA	BC 03	sgRNA1	Deletion	1	G	6	GTGATCACATGGTCCTGCTGGAGTTCGTGACCGCCGC-GGGATCACCCCCGGCATGGACGAGCTGTACAAGTAAGAATTCG	177	54
AGTTTCAATTGCCCAA	BC 10	sgRNA1	Deletion	15	AGTGATCCCGGCGGC	15	GTGATCACATGGTCCTGCTGGAGTTCGTGACC---------------CTCGGCATGGACGAGCTGTACAAGTAAGAATTCGCGGCCGCATACGAT	178	45
TACTGGTCTTTAAGCC	BC 28	sgRNA1	Deletion	2	GG	6	TAAATCACATGGTCCTGCTGGAGTTCGTGACCGCCG--GGGATCACTCCCGGCATGGACGAGCTGTACAAGTAAGAAATCGC	172.5	54
TAAAATCGATCAGTCA	BC 09	sgRNA1	Deletion	3	CGG	7	GTGATCACATGGTCCCGCTGGAGTTCGTGACCGCCG---GGACCACCCCCCGCATGGACGAGCTGGACAAGTAAGAATTCGCC	156	53
ACGTTTCAACGAAAGT	BC 26	sgRNA1	Deletion	3	CGG	7	AGGATCACATGGTCCTGCTGGAGTTCGTGACCGCCG---GGATCACCCCCGGCATGGACGAGCTGTACAAGTAAGAATTCGCG	176	53
CGTACTATCATTCCTG	BC 20	sgRNA1	Deletion	2	GG	6	TAAATCACATGGTCCTGCTGGAGTTCGTGACCGCCG--GGGATCACCCTCGGCATGGACGAGCTGTACAAGTAAGAAATCGC	172.5	54
ATTATTGTCCTCCGCA	BC 24	sgRNA1	Deletion	2	GG	6	AGGATCACATGGTCCTGCTGGAGTTCGTGACCGCCG--GGGATCACCCTCGGCATGGACGAGCTGTACAAGTAAGAATTCGC	180.5	54
AAACAGGAAGACAAGC	BC 30	sgRNA1	Deletion	3	CGG	7	GTGATCACATGGTCCTGCTGGAGTTCGTGACCGCCG---GGATCACTCCCGGCATGGACGAACTGTACAAATAAGAATTCGCG	172	53
GGAGGTGTCAGCAGAT	BC 04	sgRNA1	Deletion	12	CGGCGGCGGTCA	7	CTGATCACATGGTCCTGCTGGAGTTCG------------GGATCCCTCTCGGCATGGACGAGCTGTACAAGTAAGAATTCGCGGCCGCATAC	175.5	53
TACACTTTTGCTGCAA	BC 11	sgRNA1	Deletion	6	CGGCGG	7	TAGATCACATGGTCCTGCTGGAGTTCGTGACCG------GGATCACTCCCGGCATGGACGAGCTGTACAAGTAAGAATTCGCGGCC	178.5	53
TGTTACGAGAAATTAA	BC 23	sgRNA1	Deletion	4	GGCG	6	TAGATCACATGGTCCTGCTGGAGTTCGTGACCGC----GGGATCACTCCCGGCATGGACGAGCTGTACAAGTAAGAATTCGCGG	179.5	54
TAATACTTAACTGGAA	BC 17	sgRNA1	Deletion	3	CGG	7	GTGATCACATGGTCCTGCTGGAGTTCGTGACCGCCG---GGATCACTCCCGGCATGGACGAGCTGTACAAGTAAAAATTCGCC	172	53
TAAAATCGATCAGTCA	BC 09	sgRNA1	Deletion	2	GC	5	GTGATCACATGGTCCTGCTGGAGTTCGTGACCCCC--CGGGATCACCCCCGGCATGGACGAGCTGTACAAGTAAGAAATCGC	168.5	55
TACGGGAAGTTTTAGA	BC 27	sgRNA1	Deletion	18	GATCCCGGCGGCGGTCAC	12	TAGATCACATGGTCCTGCTGGAGTTC------------------ACTCTCGGCATGGACGAGCTGTACAAGTAAGAATTCGCGGCCGCAAACGAATTA	168.5	48
TGTTCAAGGACGCGGT	BC 19	sgRNA1	Deletion	5	CCCGG	9	CTGATCACATGGTCCTGCTGGAGTTCGTGACCGCCG-----ATCACCCTCGGCATGGACGAGCTGTACAAGTAAGAATTCGCGGC	179	51
TACACTTTTGCTGCAA	BC 11	sgRNA1	Deletion	9	GTGATCCCG	14	TAAATCACATGGTCCAGCTGGAGTTCGTGACCCCCGC---------TCTCGGCATGGACGAGCTGTACAAGTAAGAATTCGCGGCCCCA	165	46
TTATTTGGCGCAAAAA	BC 18	sgRNA1	Deletion	19	CCGGCGGCGGTCACGAACT	8	GTGATCACATGGTCCTGCTGG-------------------GATCACTCCCGGCATGGACGCGCTGTACAAGTAAGAATTCGCGGCCCCATACGAATTAG	160	52
AGTTTCAATTGCCCAA	BC 10	sgRNA1	Insertion	1	G	6	TAAATCACATGGTCCTGCTGGAGTGCGTGACCGCCGCCcGGGATCACCCTCCGCATGGACGAGCTGTACAAGTAAAAATT	163	54
ATTATTGTCCTCCGCA	BC 24	sgRNA1	Deletion	6	CGGCGG	7	AGGATCACATGGTCCTGCTGGAGTTCGTGACCG------GGATCACTCCCGGCATGGACGAGCTGTACAAGTAAGAAATCGCGGCC	174.5	53
TAAAATCGATCAGTCA	BC 09	sgRNA1	Deletion	3	CGG	7	CTGATCACATGGTCCTGCTGGAGTTCGTGACCGCCG---GGATCACTCCCGGCATGGACGAGCTGTACAAGTAAAAATTCGCC	172	53
ACCATACCACCACACA	BC 36	sgRNA1	Deletion	3	CGG	7	CTGATCACATGGTCCTGCTGGAGTTCGTGACCGCCG---GGATCACTCCCGGCATGGACGAGCTGTACAAGTAAGAATTCGCG	180	53
TTCAAAACATTTATAA	BC 29	sgRNA1	Deletion	3	CGG	7	AGGATCACATGGTCCTGCTGGAGTTCGTGACCGCCG---GGATCACCCCCGGCATGGACGAGCTGTACAAGTAAAAATTCGCC	168	53
TAAGAGACGGGATGAA	BC 03	sgRNA1	Deletion	5	CCCGG	9	GTGATCACATGGTCCTGCTGGAGTTCGTGACCGCCG-----ATCACTCCCGGCATGGACGAGCTGTACAAGTAAGAATTCGCGGC	179	51
GTGTATGGTCGCACAA	BC 34	sgRNA1	Deletion	2	GG	6	AGGATCACATGGTCCTGCTGGAGTTCGTGACCGCCG--GGGATCACTCCCGGCATGGACGAGCTGTACAAGTAAGAATTCGC	180.5	54
CTTATAAAGATCAGAT	BC 14	sgRNA1	Deletion	3	CGG	7	GTGATCACATGGTCCTGCTGGAGTTCGTGACCGCCG---GGATCCCTCCCGGCATGGACGAGCTGTACAAATAAGAAATCGCG	168	53
TACGGGAAGTTTTAGA	BC 27	sgRNA1	Deletion	6	CGGCGG	7	AGGATCACATGGTCCTGCTGGAGTTCGTGACCG------GGATCACTCTCGGCATGGACGAGCTGTACAAGTAAGAATTCGCGGCC	182.5	53
CCAACAACGGGGTAAG	BC 16	sgRNA1	Deletion	3	CGG	7	AGGATCACATGGTCCTGCTGGAGTTCGTGACCGCCG---GGATCACTCCCGGCATGGACGAGCTGTACAAGTAAGAATTCGCG	180	53
TAAAATCGATCAGTCA	BC 09	sgRNA1	Deletion	14	ATCCCGGCGGCGGT	11	TAAATCACATGGTCCTGCTGGAGTTCGTG--------------GACTCCCGGCATGGACGAGCTGTACAAGTAAGAATTCGCGGCCGCATACGA	166.5	49
TAAGAGACGGGATGAA	BC 03	sgRNA1	Deletion	3	CGG	7	GTGATCACATGGTCCTGCTGGAGTTCGTGACCGCCG---GGAACCCCCCCGGCATGGACGAGCTGTACAAGTAAGAAATCGCG	164	53
GCTTAGAAGAGACAAT	BC 21	sgRNA1	Deletion	4	CGGC	4	TAGATCACATGGTCCTGCTGGAGTTCGTGACC----CCGGGATCACTCCCGGCATGGACGAGCTGTACAAGTAAGAATTCGCGG	179.5	56
CTTCGTCAACACCCAT	BC 08	sgRNA1	Deletion	1	G	6	AGGATCACATGGTCCTGCTGGAGTTCGTGACCCCCGC-GGGATCACCCCCGGCATGGACGAGCTGTACAAGTAAGAATTCG	173	54
CGTACTATCATTCCTG	BC 20	sgRNA1	Deletion	5	CCCGG	9	TAGATCACATGGTCCTGCTGGAGTTCGTGACCGCCG-----ATCACTCCCGGCATGGACGAGCTGTACAAGTAAGAATTCGCGGC	179	51
TGACTTTTACGTACAA	BC 13	sgRNA1	Deletion	12	CGGCGGCGGTCA	7	AGGATCACATGGTCCTGCTGGAGTTCG------------GGCTCACTCTCGGCCTGGACGAGCTGTACAAGTAAGAATTCGCGGCCGCATAC	171.5	53
CTACACTCACTCTGTG	BC 12	sgRNA1	Deletion	3	CGG	7	GTGATCACATGGTCCTGCTGGAGTTCGTGACCGCCG---GGATCACCCCCGGCATGGACGAGCTGTACAAGTAAGAATTCGCG	176	53
GGAGGTGTCAGCAGAT	BC 04	sgRNA1	Insertion	1	G	6	CTGATCACATGGTCCTGCTGGAGTTCGTGACCGCCGCCcGGGATCACCCTCGGCATGGACGAGCTGTACAAATAAAAATT	171	54
AGTTTCAATTGCCCAA	BC 10	sgRNA1	Deletion	3	CGG	7	TAAATCACATGGTCCTGCTGGAGTTCGTGACCGCCG---GGATCACTCCCGGCATGGACGAGCTGTACAAATAAGAATTCGCG	172	53
GGAGGTGTCAGCAGAT	BC 04	sgRNA1	Deletion	18	GATCCCGGCGGCGGTCAC	12	GTGATCACATGGTCCTGCTGGAGTTC------------------ACCCTCGGCATGGACGAGCTGTACAAGTAAGAATTCGCGGCCGCATACGATTTA	172.5	48
TACTGGTCTTTAAGCC	BC 28	sgRNA1	Insertion	1	T	4	CTGATCACATGGTCCTGCTGGAGTTCGTGACCGCCGaCCGGGATCACCCTCGGCATGGACGAGCTGTACAAGTAAGAATT	179	56
TAATACTTAACTGGAA	BC 17	sgRNA1	Deletion	3	CGG	7	GTGATCACATGGTCCTGCTGGAGTTCGTGACCGCCG---GGATCCCTCCCGGCATGGACGAGCTGTACAAATAAAAAAACGCG	160	53
CACAAGTTTGACGACA	BC 02	sgRNA1	Deletion	5	CCCGG	9	AGGATCACAAGGTCCTGCTGGAGTTCGTGACCGCCG-----ATCACCCTCGCCATGGACGAACAGCACAACAAAGAATTCACAGC	143	51
CGTACTATCATTCCTG	BC 20	sgRNA1	Deletion	15	AGTGATCCCGGCGGC	15	CTGATCACATGGTCCTGCTGGAGTGCGTGACC---------------CTCGGCATGGACGAGCTGTACAAGTAAGAATTCGCGGCCGCATACGAT	174	45
ACGTTTCAACGAAAGT	BC 26	sgRNA1	Deletion	3	CGG	7	AGGAACACATGGTCCTGCTGGAGTTCGTGACCGCCG---GGATCACTCCCGGCATGGACGAGCTGTACAAATAAAAATTCGCG	168	53
CACAAGTTTGACGACA	BC 02	sgRNA1	Deletion	3	CGG	7	CTGATCACATGGTCCTGCTGGAGTTCGTGACCGCCG---GGATCACCCCCGGCATGGACGAGCTGTACAAATAAGAATACGCC	164	53
TAAAATCGATCAGTCA	BC 09	sgRNA1	Deletion	1	G	6	AGGATCACATGGTCCTGCTGGAGTTCGTGACCGCCGC-GGGATCACCCCCGGCATGGACGAGCTGTACAAGTAAGAATTCG	177	54
AGATTTGTAAATCTAG	BC 35	sgRNA1	Deletion	2	CG	7	AGGATCACATGGTCCTGCTGGAGTTCGTGACCGCCGC--GGATCACTCCCGGCATGGACGAGCTGTACAAGTAAGAAATCGC	176.5	53
TGGAAAGGCAGCACTG	BC 25	sgRNA1	Deletion	3	CGG	7	GTGATCACATGGTCCTGCTGGAGTTCGTGACCCCCG---GGATCCCTCCCGGCACGGACGAGCTGTACAAGTAAAAATTCGCG	164	53
TACACTTTTGCTGCAA	BC 11	sgRNA1	Deletion	2	GG	6	TAGATCACATGGTCCTGCTGGAGTTCGTGACCGCCG--GGGATCACTCTCGGCATGGACGAGCTGTACAAGTAAGAAATCGC	180.5	54
TACACTTTTGCTGCAA	BC 11	sgRNA1	Deletion	36	CAGCTCGTCCATGCCGAGAGTGATCCCGGCGGCGGT	33	GTGATCACATGGTCCTGCTGGAGTTCGTG------------------------------------TACAAGTAAGAATTCGCGGCCGCATACGATTTAGGTGACACTGCAGGAACA	163.5	27
TACACTTTTGCTGCAA	BC 11	sgRNA1	Deletion	5	CCCGG	9	GTGATCACATGGTCCTGCTGGAGTTCGTGACCGCCG-----ATCACTCCCGGCCTGGACGAGCTGTACAAGTAAGAATTCGCCGC	171	51
AGTTTCAATTGCCCAA	BC 10	sgRNA1	Deletion	3	CGG	7	GTGATCACATGGTCCTGCTGGAGTTCGTGACCGCCG---GGATCACCCCCGGCATGGACGAGCTGTACAAGTAAGAATTCGCG	176	53
AAATGACCGGAAAGCT	BC 32	sgRNA1	Deletion	3	CGG	7	GTGATCACATGGTCCTGCTGGAGTTCGTGACCGCCG---GGATCCCTCCCGGCATGGACGAGCTGTACAAGTAAGAATTCGCG	176	53
AAATGACCGGAAAGCT	BC 32	sgRNA1	Deletion	12	AGTGATCCCGGC	15	CTGATCACATGGTCCTGCTGGAGTTCGTGACCACC------------CTCGGCATGGACGAGCTGTACAAGTAAGAATTCGCGGCCGCATAC	175.5	45
ATAATGGGCTATCAAA	BC 01	sgRNA1	Deletion	3	CGG	7	GTGATCACATGGTCCTGCTGGAGTTCGTGACCGCCG---GGATCACCCCCGGCATGGACGAGCTGTACAAGTAAAAATTCGCG	172	53
CACAAGTTTGACGACA	BC 02	sgRNA1	Deletion	3	CGG	7	AGGATCACATGGTCCTGCTGGAGTTCGTGACCGCCG---GGATCACTCCCGGCCTGGACGAGCTGTACAAGTAAGAATTCGCG	176	53
CTTATAAAGATCAGAT	BC 14	sgRNA1	Deletion	31	CCGAGAGTGATCCCGGCGGCGGTCACGAACT	20	TAAATCACATGGTCCTGCTGG-------------------------------CATGGACGAGCTGTACAATTAAGAATTCGCGGCCGCATACGATTTAGGTGACACTGCAG	162	40
CTATCTTAAGCTATAA	BC 31	sgRNA1	Insertion	2	GG	6	GTGATCACATGGTCCTGCTGGAGTTCGTGACCCCCCCCccGGGATCCCTCCCGGCATGGACGAGCCGTACAAGTAAAAAT	156.5	54
TAATACTTAACTGGAA	BC 17	sgRNA1	Deletion	18	GATCCCGGCGGCGGTCAC	12	CTGATCACATGGTCCTGCTGGAGTTC------------------ACTCTCGGCATGGACGAGCTGTACAAGTAAGAATTCGCGGCCGCATACGATTTA	176.5	48
TAATACTTAACTGGAA	BC 17	sgRNA1	Deletion	6	CGGCGG	7	GTGATCACATGGTCCTGCTGGATTTCGTGACCG------GGATCACTCCCGGCCTGGACGAGCTGTACAAGTAAGAAATCGCGGCC	166.5	53
AGATTTGTAAATCTAG	BC 35	sgRNA1	Deletion	50	CTTGTACAGCTCGTCCATGCCGAGAGTGATCCCGGCGGCGGTCACGAACT	39	TAGATTACATGGTCCTGCTGG--------------------------------------------------TAAGAATTCGCGGCCGCATACGATTTAGGTGACACTGCAGGATCActagatttacaaat	117	21
ACCATACCACCACACA	BC 36	sgRNA1	Deletion	2	CG	7	GTGATCACATGGTCCCGCTGGAGTTCGTGACCGCCGA--GGATCACTCTCGGCATGGACGAGCTGTACAAGTAAGAATTCGC	176.5	53
GCTTAGAAGAGACAAT	BC 21	sgRNA1	Deletion	30	AGAGTGATCCCGGCGGCGGTCACGAACTCC	17	GTGATCACATGGTCCTGCT------------------------------CGGCATGGACGAGCTGTACAAGTAAGAATTCGCGGCCGCATACGAATTAGGTGACACTGCA	166.5	43
ATAATGGGCTATCAAA	BC 01	sgRNA1	Deletion	3	CGG	7	GTGATCACATGGTCCTGCTGGAGTTCGTGACCGCCG---GGATCACTCTCGGCATGGACGAGCTGTACAAGTAAAAATTCGCG	180	53
TAATACTTAACTGGAA	BC 17	sgRNA1	Deletion	20	TCCCGGCGGCGGTCACGAAC	10	TAAATCACATGGTCCTGCTGGA--------------------TCACTCCCGGCATGGACGAGCTGTACAAGTAAGAATTCGCGGCCGCATACGATTTAGG	167.5	50
GGACGGTCATACTTCG	BC 33	sgRNA1	Deletion	4	CCGG	8	AGGATCACATGGTCCTGCTGGAGTTCGTGACCGCCG----GATCACTCCCGGCATGGACGAGCTGTACAAGTAAGAATTCGCGG	179.5	52
TTCTAAAGATGGCCTC	BC 05	sgRNA1	Deletion	4	CCGG	8	GTGATCACATGGTCCTGCTGGAGTTCGTGACCGCCG----GATCACCCCCGGCATGGACGAGCTGTACAAGTAAGAAATCGCGG	171.5	52
ACGTTTCAACGAAAGT	BC 26	sgRNA1	Deletion	3	CGG	7	GTGATCACATGGTCCTGCTGGAGTTCGTGACCGCCG---GGAACCCTCTCGGCCTGGACGAGCTGTACAAGTAAAAAATCGCG	164	53
GCTACCAAGTAAGCCA	BC 22	sgRNA1	Deletion	3	CGG	7	CTGATCACATGGTCCTGCTGGAGTTCGTGACCGCCG---GGATCACTCCCGGCATGGACGAGCTGTACAAGTAAGAATTCGCG	180	53
CTATCTTAAGCTATAA	BC 31	sgRNA1	Deletion	3	CGG	7	GTGATCACATGGTCCTGCTGGAGTTCGTGACCGCCG---GGATCCCTCCCGGCATGGACGAGCTGTACAAATAAGAAATCGCG	168	53
TACTGGTCTTTAAGCC	BC 28	sgRNA1	Deletion	3	CGG	7	TAGATCACATGGTCCTGCTGGAGTTCGTAACCGCCG---GGATCACTCCCGGCATGGACGAGCTGTACAAGTAAGAATTCGCG	176	53
CCAACAACGGGGTAAG	BC 16	sgRNA1	Deletion	3	CGG	7	TAAATCACATGGTCCTGCTGGAGTTCGTGACCGCCG---GGATCACTCCCGGCATGGACGAGCTGTACAAGTAAGAATTCGCG	176	53
TGTTACGAGAAATTAA	BC 23	sgRNA1	Insertion	1	G	6	GTAATCACATGGTCCTGGTGGAGTTCGTGACCGCCGCCcGGGAACACCCTCGGCATGGACGAGCTGTACAAGTAAAAATT	163	54
TACGGGAAGTTTTAGA	BC 27	sgRNA1	Deletion	3	CGG	7	AGGATCACATGGTCCTGCTGGAGTTCGTGACCGCCG---GGATCACCCCCCGCATGGACGAGCTGTACAAGTAAAAATTCGCG	168	53
TTCTAAAGATGGCCTC	BC 05	sgRNA1	Deletion	3	CGG	7	CTGATCACATGGTCCTGCTGGAGTTCGTGACCGCCG---GGATCACTCCCGGCATGGACGAGCTGTACAAGTAAGAATTCGCG	180	53
CCAACAACGGGGTAAG	BC 16	sgRNA1	Deletion	8	CCCGGCGG	9	TAAATCACATGGTCCTGCTGGAGTTCGTGACCG--------ATCACTCTCGGCATGGACGAGCTGTACAAGTAAGAATTCGCGGCCGC	177.5	51
CACAAGTTTGACGACA	BC 02	sgRNA1	Deletion	7	CGGCGGT	4	GTGATCACATGGTCCTGCTGGAGTTCGTG-------CCGGGATCACTCCCGGCATGGACGAGCTGTACAAGTAAGAATTCGCGGCCC	174	56
CGTACTATCATTCCTG	BC 20	sgRNA1	Deletion	21	TCCCGGCGGCGGTCACGAACT	10	AGGATCACATGGTCCTGCTGG---------------------GCACTCTCGGCATGGACGAGCTGTACAAGTAAGAATTCGCGGCCGCATACGATTTAGGT	171	50
GCTTAGAAGAGACAAT	BC 21	sgRNA1	Deletion	3	CGG	7	GTGATCACATGGTCCTGCTGGAGTTCGTGACCGCCG---GGATCACCCCCGGCATGGACGAGCTGTACAAATAAGAAATCGCC	164	53
TAAAATCGATCAGTCA	BC 09	sgRNA1	Deletion	3	CGG	7	GTGATCACATGGTCCTGCTGGAGTTCGCGACCGCCG---GGATCACTCCCGGCATGGACGAGCTGTACAAATAAAAAATCGCG	164	53
TGTTACGAGAAATTAA	BC 23	sgRNA1	Deletion	2	GG	6	AGGATCACATGGTCCTGCTGGAGTTCGTGACCGCCG--GGGATCACTCTCGGCATGGACGAGCTGTACAAGTAAGAATTCGC	184.5	54
AATATAGTTCCGCTGC	BC 15	sgRNA1	Deletion	3	CGG	7	TAGATCACATGGTCCTGCTGGAGTTCGTGCCCGCCG---GGATCACCCCCGGCATGGACGAGCTGTACAAGTAAGAATTCGCG	172	53
ACGGAGAACAATGAGA	BC 06	sgRNA1	Deletion	3	CGG	7	TAGATCACATGGTCCTGCTGGAGTTCGTGACCGCCG---GGATCACTCTCGGCATGGACGAGCTGTACAAGTAAAAAATCGCG	176	53
TAAGAGACGGGATGAA	BC 03	sgRNA1	Deletion	15	AGTGATCCCGGCGGC	15	AGGATCACATGGTCCTGCTGGAGTTCGTGACC---------------CTCGGCATGGACGAGCTGTACAAGTAAGAATTCGCGGCCGCATACGAT	178	45
CTATCTTAAGCTATAA	BC 31	sgRNA1	Deletion	3	CGG	7	GTGATCACATGGTCCTGCTGGAGTTCGTGACCGCCG---GGATCACCCCCGGCATGGACGAGCTGTACAAGTAAGAAATCGCC	168	53
CTACACTCACTCTGTG	BC 12	sgRNA1	Deletion	3	CGG	7	TAAATCACATGGTCCTGCTGGAGTTCGTGACCGCCG---GGATCACTCTCGGCATGGACGAGCTGTACAAGTAAAAAATCGCG	172	53
TTCTAAAGATGGCCTC	BC 05	sgRNA1	Deletion	3	CGG	7	GTGATCACATGGTCCTGCTGGAGTTCGTGACCGCCG---GGATCACCCCCGGCATGGACGAGCTGTACAAGTAAGAATTCGCG	176	53
GCTACCAAGTAAGCCA	BC 22	sgRNA1	Deletion	4	CCGG	8	GTGATCACATGGTCCTGCTGGAGTTCGTGACCGCCG----GATCACTCTCGGCATGGACGAGCTGTACAAGTAAGAATTCGCGG	183.5	52
ACGGAGAACAATGAGA	BC 06	sgRNA1	Deletion	3	CGG	7	TAGATCACATGGTCCTGCTGGAGTTCGTGACCGCCG---GGATCACCCCCGGCATGGACGAGCTGTACAAGTAAGAATTCGCG	176	53
CACAAGTTTGACGACA	BC 02	sgRNA1	Deletion	6	CGGCGG	7	TAGATCACATGGTCCTGCTGGAGTTCGTGACCG------GGATCACTCTCGGCATGGACGAGCTGTACAAGTAAGAAATCGCGGCC	178.5	53
ACGGAGAACAATGAGA	BC 06	sgRNA1	Deletion	2	GC	5	AGGATCACATGGTCCTGCTGGAGTTCGTGACCGCC--CGGGATCACTCTCGGCATGGACGAGCTGTACAAGTAAGAAATCGC	180.5	55
GGAGGTGTCAGCAGAT	BC 04	sgRNA1	Deletion	3	CGG	7	TAGATCACATGGTCCTGCTGGAGTTCGTGACCGCCG---GGATCACTCCCGGCATGGACGAGCTGTACAAGTAAGAATTCGCG	180	53
AATATAGTTCCGCTGC	BC 15	sgRNA1	Deletion	3	CGG	7	CTGATCACATGGTCCTGCTGGAGTTCGTGACCGCCG---GGATCACTCCCGGCATGGACGAGCTGTACAAGTAAAAATTCGCC	172	53
TGTTCAAGGACGCGGT	BC 19	sgRNA1	Deletion	3	CGG	7	GTGATCACATGGTCCTGCTGGAGTTCGTGACCGCCG---GGATCACTCCCGGCCTGGACGAGCTGTACAAATAAAAATTCGCC	164	53
TAAAATCGATCAGTCA	BC 09	sgRNA1	Deletion	6	CGGCGG	7	AGGATCACATGGTCCTGCTGGAGTTCGTGACCG------GGATCACTCTCGGCATGGACGAGCTGTACAAGTAAGAATTCGCGGCC	182.5	53
ATTATTGTCCTCCGCA	BC 24	sgRNA1	Deletion	1	G	6	AGGATCACATGGTCCTGCTGGAGTTCGTGACCGCCGC-GGGATCACCCCCGGCATGGACGAGCTGTACAAGTAAGAATTCG	177	54
CGTACTATCATTCCTG	BC 20	sgRNA1	Deletion	2	CG	7	AGGATCACATGGTCCTGCTGGAGTTCGTGACCGCCGC--GGATCACTCTCGGCATGGACGAGCTGTACAAGTAAGAAATCGC	180.5	53
TGTTACGAGAAATTAA	BC 23	sgRNA1	Deletion	3	CGG	7	GTGATCACATGGTCCTGCTGGAGTTCGTGACCGCCG---GGATCCCTCCCGGCCTGGACGAGCTGTACAAATAAAAATTCGCG	164	53
AATATAGTTCCGCTGC	BC 15	sgRNA1	Deletion	1	G	6	AGGATCACATGGTCCTGCTGGAGTTCGTGACCGCCGC-GGGATCACTCCCGGCATGGACGAGCTGTACAAGTAAGAATTCG	181	54
CACAAGTTTGACGACA	BC 02	sgRNA1	Deletion	18	CCCGGCGGCGGTCACGAA	9	GTGATCACATGGTCCTGCTGGAG------------------ATCACTCTCGGCATGGACGAGCTGTACAAGTAAGAATTCGCGGCCGCATACGATTTA	176.5	51
TAAGAGACGGGATGAA	BC 03	sgRNA1	Deletion	6	CGGCGG	7	TAGATCACATGGTCCTGCTGGAGTTCGTGACCG------GGATCACTCCCGGCATGGACGAGCTGTACAAGTAAGAAATCGCGGCC	174.5	53
CGTACTATCATTCCTG	BC 20	sgRNA1	Deletion	3	CGG	7	GTGATCACATGGTCCTGCTGGAGTTCGTGACCGCCG---GGATCCCCCCCCGCCTGGACGAGCTGTACAAGTAAAAAATCGCG	156	53
TGACTTTTACGTACAA	BC 13	sgRNA1	Deletion	6	CGGCGG	7	CTGATCACATGGTCCTGCTGGAGTTCGTGACCG------GGATCACTCCCGGCATGGACGAGCTGTACAAGTAAGAAATCGCGGCC	174.5	53
TACACTTTTGCTGCAA	BC 11	sgRNA1	Deletion	13	GAGAGTGATCCCG	18	AGGATCACATGGTCCTGCTGGAGTTCGTGACCGCCGC-------------GGCATGGACGAGCTGTACAAGTAAGAATTCGCGGCCGCATACG	179	42
TTCTAAAGATGGCCTC	BC 05	sgRNA1	Deletion	2	GG	6	TAAATCACATGGTCCTGCTGGAGTTCGTGACCGCCG--GGGATCACTCTCGGCATGGACGAGCTGTACAAGTAAGAAATCGC	176.5	54
TAAGAGACGGGATGAA	BC 03	sgRNA1	Deletion	10	GATCCCGGCG	12	TAAATCACATGGTCCTGCTGGAGTTCGTGACCGC----------ACTCTCGGCATGGACGAGCTGTACAAGTAAGAAATCGCGGCCGCAT	172.5	48
ATTATTGTCCTCCGCA	BC 24	sgRNA1	Deletion	3	CGG	7	AGGATCACATGGTCCTGCTGGAGTGCGTGACCGCCG---GGATCACTCTCGGCATGGACGAGCTGTACAAGTAAGAAATCGCG	176	53
CTTCGTCAACACCCAT	BC 08	sgRNA1	Deletion	3	CGG	7	AGGATCACATGGTCCTGCTGGAGTTCGTGACCGCCG---GGATCACCCCCGGCATGGACGAGCTGTACAAATAAGAATTCGCG	172	53
CACAAGTTTGACGACA	BC 02	sgRNA1	Deletion	3	CGG	7	AGGATCACATGGTCCTGCTGGAGTTCGTGACCGCCG---GGATCACTCTCGGCATGGACGAGCTGTACAAGTAAGAATTCGCG	184	53
TACACTTTTGCTGCAA	BC 11	sgRNA1	Deletion	36	TCCATGCCGAGAGTGATCCCGGCGGCGGTCACGAAC	26	AGGATCACATGGTCCTGCTGGA------------------------------------CGAGCTGTACCAGTAAGAATTCGCGGCCGCATACGAATTAGGTGACACTGCAGGAACA	155.5	34
TTCTAAAGATGGCCTC	BC 05	sgRNA1	Deletion	1	G	6	TAAATCACATGGACCAGCTGGAGTGCGTGACCGCCGC-GGGATCACCCCCGGCATGGACGAGCTGTACAAGTAAGAAAACG	153	54
TTATTTGGCGCAAAAA	BC 18	sgRNA1	Deletion	23	AGTGATCCCGGCGGCGGTCACGA	15	TAGATCACATGGTCCTGCTGGAGT-----------------------CTCGGCATGGACGAGCTGTACAAGTAAGAATTCGCGGCCGCATACGAATTAGGTGA	170	45
GTGTATGGTCGCACAA	BC 34	sgRNA1	Deletion	11	GCGGCGGTCAC	5	GTGATCACATGGTCCTGCTGGAGTTC-----------CGGGATCACCCTCGGCACGGACGAGCTGTACAAGTAAGAAATCGCGGCCGCATA	168	55
ACCATACCACCACACA	BC 36	sgRNA1	Deletion	2	GG	6	AGGATCACATGGTCCTGCTGGAGTTCGTGACCGCCG--GGGATCACCCCCCGCATGGACGAGCTGTACAAGTAAGAAATCGC	168.5	54
TACACTTTTGCTGCAA	BC 11	sgRNA1	Deletion	3	CGG	7	AGGATCACATGGTCCTGCTGGAGTTCGTGACCGCCG---GGATCACTCTCGGCATGGACGAGCTGTACAAGTAAGAATTCGCG	184	53
ATAATGGGCTATCAAA	BC 01	sgRNA1	Deletion	2	GC	5	TAGATCACATGGTCCTGCTGGAGTTCGTGACCGCC--CGGGATCACTCCCGGCATGGACGAGCTGTACAAGTAAGAATTCGC	180.5	55
GTGTATGGTCGCACAA	BC 34	sgRNA1	Deletion	3	CGG	7	GTAATCACATGGTCCTGCTGGAGTTCGTGACCGCCG---GGATCACCCCCGGCATGGACGAGCTGTACAAGTAAAAAAACACG	156	53
CTACACTCACTCTGTG	BC 12	sgRNA1	Deletion	18	TCCCGGCGGCGGTCACGA	10	GTGATCACATGGACCTGCTGGAGT------------------GCACTCTCCGCATGGACGAGCTGTACAAGTAAGAATTCGCGGCCGCAAACGATATA	156.5	50
ATAATGGGCTATCAAA	BC 01	sgRNA1	Deletion	6	CGGCGG	7	TAGATCACATGGTCCTGCTGGAGTTCGTGACCG------GGATCACTCTCGGCCTGGACGAGCTGTACAAGTAAGAAATCGCGGCC	174.5	53
CTACACTCACTCTGTG	BC 12	sgRNA1	Deletion	12	AGTGATCCCGGC	15	GTGATCACATGGTCCCGCTGGAGTTCGTGACCGCC------------CTCGGCATGGACGAGCTGTACAAGTAAGAATTCGCGGCCGCATAC	175.5	45
GCTTAGAAGAGACAAT	BC 21	sgRNA1	Insertion	1	A	4	GTGATCACATGGTCCTGCTGGAGTTCGTGACCGCCGtCCGGGAACACCCTCGGCATGGACGAGCTGTACAAATAAGAATT	171	56
GCTACCAAGTAAGCCA	BC 22	sgRNA1	Deletion	19	ATGCCGAGAGTGATCCCGG	23	GTGATCACATGGTCCTGCTGGATTTCGTGACCGCCG-------------------GGACGCGCTGTACAAGTAAGAATTCGCGGCCGCATACGAATTAG	164	37
TAAAATCGATCAGTCA	BC 09	sgRNA1	Deletion	3	CGG	7	CTGATCACATGGTCCTGCTGGAGTTCGTGACCGCCG---GGATCACCCCCGGCATGGACGAGCTGGACAAGTAAAAATTCGCG	168	53
TTATTTGGCGCAAAAA	BC 18	sgRNA1	Deletion	48	ACTTGTACAGCTCGTCCATGCCGAGAGTGATCCCGGCGGCGGTCACGA	40	GTGATCACATGGTCCTGCTGGAGT------------------------------------------------AAGAATTCGCGGCCGCATACGATTTAGGTGACACTGCAGGAACAtttttgcgccaa	123	20
GGACGGTCATACTTCG	BC 33	sgRNA1	Deletion	1	G	6	AGGATCACATGGTCCTGCTGGAGTTCGTGACCGCCGC-GGGATCACTCCCGGCATGGACGAGCTGTACAAGTAAGAATTCG	181	54
TACGGGAAGTTTTAGA	BC 27	sgRNA1	Deletion	1	G	6	TAAATCACATGGTCCTGCTGGAGTTCGTGACCGCCGG-GGGATCACCCCCGCCATGGACGAGCGGTACAAGTAAAAATCCC	149	54
TTATTTGGCGCAAAAA	BC 18	sgRNA1	Deletion	19	CCGGCGGCGGTCACGAACT	8	AGGATCACATGGTCCTGCTGG-------------------GATCACTCCCGGCATGGACGAGCTGTACAAGTAAGAATTCGCGGCCGCATACGAATTAG	168	52
TAAGAGACGGGATGAA	BC 03	sgRNA1	Deletion	3	CGG	7	GTGATCACATGGTCCTGCTGGAGTTCGTGACCGCCG---GGATCACTCCCGGCCTGGACGAACTGTACAAGTAAAAAATCGCG	164	53
TAAAATCGATCAGTCA	BC 09	sgRNA1	Deletion	3	CGG	7	GTGATCACATGGTCCTGCTGGAGTTCGTGACCGCCG---GGATCACCCCCGGCCTGGACGAGCTGTACAAATAAAAAATCGCC	156	53
TAATACTTAACTGGAA	BC 17	sgRNA1	Deletion	3	CGG	7	CTGATCACATGGTCCTGCTGGATTTCGTGACCGCCG---GGATCACCCCCGGCATGGACGAGCTGTACAAATAAAAATTCGCC	160	53
ATAATGGGCTATCAAA	BC 01	sgRNA1	Deletion	3	CGG	7	AGGATCACATGGTCCTGCTGGAGTTCGTGACCGCCG---GGATCACCCCCGGCATGGACGAGCTGTACAAATAAGAATTCGCC	168	53
TTCAAAACATTTATAA	BC 29	sgRNA1	Deletion	3	CGG	7	AGGATCACATGGTCCTGCTGGAGTTCGTGACCGCCG---GGATCACTCCCGGCATGGACGAGCTGTACAAGTAAGAATTCGCG	180	53
GTGTATGGTCGCACAA	BC 34	sgRNA1	Deletion	22	GAGTGATCCCGGCGGCGGTCAC	16	TAGATCACATGGTCCAGCTGGAGTTC----------------------TCGGCCTGGACGAGCTGTACCAGTAAGAATTCGCGGCCGCATACGATTTAGGTG	162.5	44
TACTGGTCTTTAAGCC	BC 28	sgRNA1	Deletion	3	CGG	7	CTGATCACATGGTCCTGCTGGAGTTCGTGACCGCCG---GGATCACTCCCGGCATGGACGAGCTGTACAAATAAGAATTCGCG	176	53
AGTTTCAATTGCCCAA	BC 10	sgRNA1	Deletion	19	CCGGCGGCGGTCACGAACT	8	AGGATCACATGGTCCTGCTGG-------------------GATCACTCCCGGCATGGACGAGCTGTACAAGTAAGAATTCGCGGCCGCATACGAATTAG	168	52
TTCAAAACATTTATAA	BC 29	sgRNA1	Deletion	9	TCCCGGCGG	10	TAGATCACATGGTCCTGCTGGAGTTCGTGACCG---------GCACTCTCGGCATGGACGAGCTGTACAAGTAAGAATTCGCGGCCGCA	177	50
TAAGAGACGGGATGAA	BC 03	sgRNA1	Deletion	3	CGG	7	GTGATCACATGGTCCTGCTGGAGTTCGTGACCGCCG---GGATCCCCCTCCGCATGGACGAGCTGTACAAATAAAAAATCGCG	160	53
ATAATGGGCTATCAAA	BC 01	sgRNA1	Deletion	3	CGG	7	CTGATCACATGGTCCTGCTGGAGTTCGTGACCGCCG---GGATCACCCCCGGCATGGACGAGCTGTACCAATAAAAATTCGCG	164	53
TTATTTGGCGCAAAAA	BC 18	sgRNA1	Deletion	3	CGG	7	GTGATCACATGGTCCTGCTGGAGTTCGTGACCGCCG---GGATCACTCCCGGCATGGACGAGCTGTACAAATAAAAAATCGCG	168	53
TAAGAGACGGGATGAA	BC 03	sgRNA1	Deletion	3	CGG	7	TAGATCACATGGTCCTGCTGGAGTTCGTGACCGCCG---GGATCACCCCCGGCATGGACGAACTGTACAAGTAAGAATTCGCG	172	53
TAAGAGACGGGATGAA	BC 03	sgRNA1	Deletion	4	CGGC	4	GTGATCACATGGTCCTGCTGGAGTTCGTGACC----CCGGGATCACCCTCGGCATGGAGGAGCTGTACAACTAAAAAATCGCGG	163.5	56
ATAATGGGCTATCAAA	BC 01	sgRNA1	Deletion	2	GG	6	AGGATCACATGGTCCTGCTGGAGTTCGTGACCGCCG--GGGATCACTCCCGGCATGGACGAGCTGTACAAGTAAGAATTCGC	180.5	54
AATATAGTTCCGCTGC	BC 15	sgRNA1	Deletion	18	GATCCCGGCGGCGGTCAC	12	TAAATCACATGGTCCTGCTGGAGTTC------------------ACTCTCGGCATGGACGAGCTGTACAAGTAAGAATTCGCGGCCGCATACGATTTA	172.5	48
CCAACAACGGGGTAAG	BC 16	sgRNA1	Deletion	29	CAGCTCGTCCATGCCGAGAGTGATCCCGG	33	GTGATCACATGGTCCTGCTGGAGTTCGTGACCCCCG-----------------------------TACAAGTAAGAATTCGCGGCCGCATACGATTTAGGTGACACTGC	167	27
GCTTAGAAGAGACAAT	BC 21	sgRNA1	Deletion	31	CCGAGAGTGATCCCGGCGGCGGTCACGAACT	20	AGGATCACATGGTCCTGCTGG-------------------------------CAAGGACGAGCCGTACAAGTAAGAATTCGCGGCCGCATACGATTTAGGTAACACTGCAG	158	40
GGAGGTGTCAGCAGAT	BC 04	sgRNA1	Deletion	13	GATCCCGGCGGCG	12	TAGATCACATGGTCCTGCTGGAGTTCGTGAC-------------ACTCCCGGCATGGACGAGCTGTACAAGTAAGAATTCGCGGCCGCATACG	175	48
AATATAGTTCCGCTGC	BC 15	sgRNA1	Deletion	1	G	6	GTGATCACATGGTCCTGCTGGAGTTCGTGACCGCCGG-GGGATCACTCCCGGCATGGACGAGCTGTACAAGTAAGAATTCG	177	54
CCAACAACGGGGTAAG	BC 16	sgRNA1	Deletion	3	CGG	7	AGGATCACATGGTCCTGCTGGAGTTCGTGACCGCCG---GGATCACCCCCCGCATGGACGAGCTGTACAAGTAAGAATTCGCG	172	53
AAATGACCGGAAAGCT	BC 32	sgRNA1	Deletion	3	CGG	7	CTGATCACATGGTCCTGCTGGAGTTCGTGACCGCCG---GGATCACCCCCGGCATGGACCAGCTGTACAAATAAGAATTCGCG	168	53
GCTACCAAGTAAGCCA	BC 22	sgRNA1	Deletion	3	CGG	7	AGGATCACATGGTCCTGCTGGAGTTCGTGACCGCCG---GGATCACTCTCGGCATGGACGAGCTGTACAAGTAAGAAATCGCG	180	53
AATATAGTTCCGCTGC	BC 15	sgRNA1	Deletion	3	CGG	7	AGGATCACATGGTCCTGCTGGAGTTCGTGACCGCCG---GGATCACTCCCGGCATGGACGAGCTGTACCAGTAAGAATTCGCG	176	53
TACTGGTCTTTAAGCC	BC 28	sgRNA1	Deletion	51	GCGGCCGCGAATTCTTACTTGTACAGCTCGTCCATGCCGAGAGTGATCCCG	56	GTGATCACATGGTCCTGCTGGAGTTCGTGACCGCCGC---------------------------------------------------ATACGATTTAGGTGACACTGCAGGATCAggcttaaagaccagt	118	4
TACACTTTTGCTGCAA	BC 11	sgRNA1	Deletion	6	CGGCGG	7	AGGATCACATGGTCCTGCTGGAGTTCGTGACCG------GGATCACTCTCGGCCTGGACGAGCTGTACAAGTAAGAATTCGCGGCC	178.5	53
AATATAGTTCCGCTGC	BC 15	sgRNA1	Deletion	3	CGG	7	GTGATCACATGGTCCTGCTGGAGTTCGTGACCGCCG---GGATCACCCTCGGCATGGACGAGCTGTACAAGTAAGAATTCGCG	180	53
ATAATGGGCTATCAAA	BC 01	sgRNA1	Deletion	17	TGCCGAGAGTGATCCCG	22	GTGATCACATGGTCCTGCTGGAGTTCGTGACCGCCGC-----------------TGGACGAGCTGTACAAGTAAGAATTCGCGGCCGCATACGAATT	173	38
TTATTTGGCGCAAAAA	BC 18	sgRNA1	Insertion	1	A	4	TAAATCACATGGTCCTGCTGGAGTTCGTGACCGCCGtCCGGGATCACCCTCGGCATGGACGAGCTGTACAAGTAAGAATT	175	56
TAAGAGACGGGATGAA	BC 03	sgRNA1	Deletion	5	GCGGC	5	TAAATCACATGGTCCTGCTGGAGTTCGTGACC-----CGGGATCACCCCCGGCATGGACGAGCTGTACAAGTAAGAATTCGCGGC	171	55
ATAATGGGCTATCAAA	BC 01	sgRNA1	Deletion	1	G	6	CTGATCACATGGTCCTGCTGGAGTTCGTGACCGCCGC-GGGATCACTCCCGGCATGGACGAGCTGTACAAGTAAGAATTCG	181	54
TGTTACGAGAAATTAA	BC 23	sgRNA1	Deletion	20	TCCCGGCGGCGGTCACGAAC	10	GTGATCACATGGTCCTGCTGGA--------------------TCACTCTCGGCATGGACGAGCCGTACAAGTAAGAATTCGCGGCCGCATACGAATTAGG	167.5	50
AGTTTCAATTGCCCAA	BC 10	sgRNA1	Deletion	3	CGG	7	AGGATCACATGGTCCTGCTGGAGTTCGTGACCGCCG---GGATCACTCCCGGCATGGACGAGCTGTACAAGTAAGAATTCGCG	180	53
AAATGACCGGAAAGCT	BC 32	sgRNA1	Deletion	15	AGTGATCCCGGCGGC	15	GTGATCACATGGTCCTGCTGGAGTTCGTGACC---------------CTCGGCATGGACGAGCTGTACAAATAAGAATTCGCGGCCGCAAACGAA	166	45
TGTTCAAGGACGCGGT	BC 19	sgRNA1	Deletion	3	CGG	7	AGGATCACATGGTCCTGCTGGAGTTCGTGACCGCCG---GGATCACTCCCGGCATGGACGAGCTGTACAAGTAAAAATTCGCG	176	53
TAAGAGACGGGATGAA	BC 03	sgRNA1	Deletion	4	CGGC	4	GTGATCACATGGTCCTGCTGGAGTGCGTGACC----CCGGGATCACCCCCGGCATGGACGAGCTGTACAAGTAAAAAATCGCGG	163.5	56
TGTTACGAGAAATTAA	BC 23	sgRNA1	Insertion	1	G	6	GTGATCACATGGTCCTGCTGGAGTTCGTGACCGCCGCCcGGGATCACCCTCCGCATGGACGAGCTGTACAAGTAAAAATT	171	54
TACACTTTTGCTGCAA	BC 11	sgRNA1	Deletion	42	ACAGCTCGTCCATGCCGAGAGTGATCCCGGCGGCGGTCACGA	34	TAGATCACATGGTCCTGCTGGAGT------------------------------------------ACAAGTAAGAATTCGCGGCCGCCTACGATTTAGGTGACACTGCAGGAACAttgcag	137	26
ATAATGGGCTATCAAA	BC 01	sgRNA1	Deletion	5	GGCGG	6	CTGATCACATGGTCCTGCTGGAGTTCGTGACCG-----GGGATCACTCCCGGCATGGACGAGCTGTACAAGTAAGAATTCGCGGC	179	54
TGTTACGAGAAATTAA	BC 23	sgRNA1	Deletion	1	G	6	CTGATCACATGGTCCTGCTGGAGTTCGTGACCCCCGC-GGGATCACCCCCGGCATGGACGAGCTGTACAAGTAAGAATTCG	173	54
GCTACCAAGTAAGCCA	BC 22	sgRNA1	Deletion	12	CCGAGAGTGATC	20	CTGATCACATGGTCCTGCTGGAGTTCGTGACCGCCGCCGG------------CATGGACGAGCTGTACAAGTAAGAATTCGCGGCCGCATAC	179.5	40
AGATTTGTAAATCTAG	BC 35	sgRNA1	Deletion	3	CGG	7	AGGATCACATGGTCCTGCTGGAGTTCGTGACCGCCG---GGATCACCCCCGGCATGGACGAGCTGTACAAGTAAGAATTCGCG	176	53
CTTATAAAGATCAGAT	BC 14	sgRNA1	Deletion	3	CGG	7	CTGATCACATGGTCCTGCTGGAGTTCGTGACCGCCG---GGATCACTCCCGGCATGGACGAGCTGTACAAGTAAGAATTCGCG	180	53
GCTACCAAGTAAGCCA	BC 22	sgRNA1	Deletion	1	G	6	GTGATCACATGGTCCTGCTGGAGTTCGTGACCGCCGG-GGGATCACCCCCGGCATGGACGAGCTGTACAAGTAAGAATTCG	173	54
TACTGGTCTTTAAGCC	BC 28	sgRNA1	Deletion	3	CGG	7	GTGATCACATGGTCCTGCTGGAGTTCGTGACCGCCG---GGATCCCCCCCGGCATGGACGAGCTGTACAAGTAAGAAATCGCG	168	53
GCTAGACTGGTTCCAA	BC 07	sgRNA1	Deletion	9	GATCCCGGC	12	GTGATCACATGGTCCTGCTGGAGTTCGTGACCGCC---------CCTCTCGGCCTGGACGAGCTGTACACGTAAGAATTCGCGGCCGCA	169	48
CCAACAACGGGGTAAG	BC 16	sgRNA1	Deletion	3	CGG	7	AGGATCACATGGTCCTGCTGGAGTTCGTGACCGCCG---GGATCACTCCCGGCATGGACGAGCTGTACAAGTAAGAATTCGCG	180	53
ACGGAGAACAATGAGA	BC 06	sgRNA1	Deletion	3	CGG	7	AGGATCACATGGTCCTGCTGGAGTTCGTGACCGCCG---GGATCACTCCCGGCATGGACGAGCTGTACAAGTAAAAATTCGCG	176	53
ATTATTGTCCTCCGCA	BC 24	sgRNA1	Deletion	2	GG	6	TAGATCACATGGTCCTGCTGGAGTTCGTGACCGCCG--GGGATCACTCCCGGCATGGACGAGCTGTACAAGTAAGAATTCGC	180.5	54
CACAAGTTTGACGACA	BC 02	sgRNA1	Deletion	4	CCGG	8	AGGATCACATGGTCCTGCTGGAGTTCGTGACCGCCG----GATCACCCTCGGCATGGACGAGCTGTACAAGTAAGAAATCGCGG	175.5	52
GCTTAGAAGAGACAAT	BC 21	sgRNA1	Deletion	3	CCG	8	CTGATCACATGGTCCTGCTGGAGTTCGTGACCCCCGT---GATCACCCCCGGCATGGACGAGCTGTACAAGTAAAAAATCGCG	160	52
CTTATAAAGATCAGAT	BC 14	sgRNA1	Deletion	3	CGG	7	CTGATCACATGGTCCTGCTGGAGTTCGTGACCGCCG---GGATCACTCCCGGCATGGACGAGCTGTACAAATAAGAATTCGCG	176	53
GGACGGTCATACTTCG	BC 33	sgRNA1	Deletion	2	GC	5	TAAATCACATGGTCCTGCTGGAGTTCGTGACCGCC--CGGGATCACTCCCGGCATGGACGAGCTGTACAAGTAAGAATTCGC	176.5	55
TTATTTGGCGCAAAAA	BC 18	sgRNA1	Deletion	16	TGATCCCGGCGGCGGT	13	CTGATCACATGGTCCTGCTGGAGTTCGTG----------------CTCCCGGCATGGACGAGCTGTACAAGTAAGAATTCGCGGCCGCATACGATT	173.5	47
GGACGGTCATACTTCG	BC 33	sgRNA1	Deletion	9	GTGATCCCG	14	GTGATCACATGGTCCTGCTGGAGTGCGTGACCCCCGC---------TCTCGGCATGGACGAGCGGTGCAAGTAAAAATTCGCGGCCGCA	161	46
TGACTTTTACGTACAA	BC 13	sgRNA1	Deletion	12	GATCCCGGCGGC	12	CTGATCACATGGTCCTGCTGGAGTTCGTGACC------------ACTCTCGGCCTGGACGAGCTGTACAAGTAAGAATTCGCGGCCGCATAC	175.5	48
TGGAAAGGCAGCACTG	BC 25	sgRNA1	Deletion	3	CGG	7	CTGATCACATGGTCCTGCTGGAGTTCGTGACCGCCG---GGATCACCCCCGGCATGGACGAGCTGTACAAGTAAGAATTCGCC	172	53
GCTAGACTGGTTCCAA	BC 07	sgRNA1	Deletion	3	CGG	7	TAGATCACATGGTCCTGCTGGAGTTCGTGACCGCCG---GGATCACTCCCGGCATGGACGAGCTGTACAAGTAAAAATTCGCG	176	53
TAAGAGACGGGATGAA	BC 03	sgRNA1	Deletion	1	G	6	GTGATCACATGGTCCTGCTGGAGTTCGTGACCGCCGC-GGGATCACCCCCGGCATGGACGAGCTGTACAAGTAAGAATTCG	177	54
GTGTATGGTCGCACAA	BC 34	sgRNA1	Deletion	1	G	6	GTGATCACATGGTCCTGCTGGATTTCGTGACCGCCGC-GGGATCACCCCCGGCATGGACGAGCTGTACAAGTAAGAATTCG	173	54
TGACTTTTACGTACAA	BC 13	sgRNA1	Deletion	1	C	4	CTGATCACATGGTCCTGCTGGAGTTCGTGACCGCC-CCGGGATCACCCCCGGCAGGGACGACCGGTACAAGAAAAAAATCG	153	56
GGACGGTCATACTTCG	BC 33	sgRNA1	Deletion	3	CGG	7	GTGATCACATGGTCCTGCTGGAGTTCGTGACCGCCG---GGATCACCCCCGGCATGGACCAGCTGTACAAGTAAAAATTCACG	164	53
TAATACTTAACTGGAA	BC 17	sgRNA1	Deletion	3	CGG	7	AGGATCACATGGTCCTGCTGGAGTTCGTGACCGCCG---GGATCACTCTCGGCATGGACGAGCTGTACAAGTAAGAATTCGCG	184	53
TAAAATCGATCAGTCA	BC 09	sgRNA1	Deletion	3	CGG	7	AGGATCACATGGTCCTGCTGGAGTTCGTGACCGCCG---GGATCACTCCCGGCATGGACGAGCTGTACAAGTAAGAATTCGCG	180	53
TGACTTTTACGTACAA	BC 13	sgRNA1	Deletion	15	AGTGATCCCGGCGGC	15	AGGATCACATGGTCCTGCTGGAGTTCGTGACC---------------CTCGGCATGGACGAGCTGTACAAGTAAGAATTCGCGGCCGCATACGAT	178	45
GGAGGTGTCAGCAGAT	BC 04	sgRNA1	Deletion	12	AGTGATCCCGGC	15	GTGATCACATGGTCCTGCTGGAGTTCGTGACCGCC------------CTCGGCACGGACCAGCTGTACAAATAAGAATTCGCGGCCGCATAC	167.5	45
ATTATTGTCCTCCGCA	BC 24	sgRNA1	Deletion	8	CGGCGGCG	7	TAAATCACATGGTCCTGCTGGAGTTCGTGAC--------GGATCACTCTCGGCATGGACGAGCTGTACAAGTAAGAATTCGCGGCCGC	177.5	53
TTCAAAACATTTATAA	BC 29	sgRNA1	Deletion	3	CGG	7	GTGATCACATGGTCCTGCTGGAGTTCGTGACCGCCG---GGATCACCCCCCGCATGGACGAGCTGTACAAGTAAAAATTCGCG	168	53
GCTACCAAGTAAGCCA	BC 22	sgRNA1	Deletion	3	CGG	7	TAAATCACATGGTCCTGCTGGAGTTCGTGACCGCCG---GGATCACCCCCGGCATGGACGAGCTGTACAAGTAAGAATTCGCG	172	53
CTATCTTAAGCTATAA	BC 31	sgRNA1	Deletion	12	GATCCCGGCGGC	12	TAGATCACATGGTCCTGCTGGAGTTCGTGACC------------ACTCTCGGCATGGACGAGCTGTACAAGTAAGAATTCGCGGCCGCATAC	179.5	48
CTATCTTAAGCTATAA	BC 31	sgRNA1	Deletion	2	GG	6	AGGATCACATGGTCCTGCTGGAGTTCGTGACCGCCG--GGGATCACTCTCGGCATGGACGAGCTGTACAAGTAAGAAATCGC	180.5	54
GGAGGTGTCAGCAGAT	BC 04	sgRNA1	Deletion	12	CGGCGGCGGTCA	7	TAGATCACATGGTCCTGCTGGAGTTCG------------GGATCACTCTCGGCATGGACGAGCTGTACAAGTAAGAATTCGCGGCCGCATAC	179.5	53
TTCTAAAGATGGCCTC	BC 05	sgRNA1	Deletion	2	GC	5	TAGATCACATGGTCCTGCTGGAGTTCGTGACCGCC--CGGGATCACCCCCGGCATGGACGAGCTGTACAAGTAAGAATTCGC	176.5	55
TTCAAAACATTTATAA	BC 29	sgRNA1	Deletion	3	CGG	7	GTGATCACATGGTCCTGCTGGAGTTCGTGACCGCCG---GGATCCCCCTCGGCCTGGACGAGCTGTACAAGTAAGAAATCGCG	168	53
GCTACCAAGTAAGCCA	BC 22	sgRNA1	Deletion	3	CGG	7	AGGATCACATGGTCCTGCTGGAGTTCGTGACCGCCG---GGATCACTCTCGGCATGGACGAGCTGTACAAGTAAGAATTCGCG	184	53
TGTTACGAGAAATTAA	BC 23	sgRNA1	Deletion	24	CGAGAGTGATCCCGGCGGCGGTCA	19	GTGATCACATGGTCCTGCTGGAGTTCG------------------------GCCTGGACGAGCTGTACAAGTAAGAATTCGCGGCCGCATACGAATTAGGTGAC	165.5	41
AATATAGTTCCGCTGC	BC 15	sgRNA1	Deletion	10	CGGCGGTCAC	4	AGGATCACATGGTCCTGCTGGAGTTC----------ACGGGATCACTCTCGGCATGGACGAGCTGTACAAGTAAGAAATCGCGGCCGCAT	172.5	56
AGATTTGTAAATCTAG	BC 35	sgRNA1	Deletion	6	TCCCGG	10	TAGATCACATGGTCCTGCTGGAGTTCGTGACCGCCG------TCACTCCCGGCATGGACGAGCTGTACAAGTAAGAATTCGCGGCC	178.5	50
AGTTTCAATTGCCCAA	BC 10	sgRNA1	Deletion	2	GG	6	AGGATCACATGGTCCTGCTGGAGTTCGTGACCGCCG--GGGATCACTCCCGGCATGGACGAGCTGTACAAGTAAGAAATCGC	176.5	54
AAACAGGAAGACAAGC	BC 30	sgRNA1	Deletion	18	GATCCCGGCGGCGGTCAC	12	CTGATCACATGGTCCTGCTGGAGTTC------------------ACTCTCGGCATGGACGAGCTGTACAAGTAAGAATTCGCGGCCGCATACGATTTA	176.5	48
CTATCTTAAGCTATAA	BC 31	sgRNA1	Deletion	3	CGG	7	GTGATCACATGGTCCTGCTGGAGTTCGTGACCGCCG---GGATCACCCCCGGCATGGACGAACTGTACAAGTAAAAAAACGCC	156	53
GCTTAGAAGAGACAAT	BC 21	sgRNA1	Deletion	14	GCGGCGGTCACGAA	5	GTGATCACATGGTCCTGCTGGAG--------------CGGGATCACCCCCGGCATGGACGAGCTGTACAAGTAAGAATTCGCGGCCGCATACGA	170.5	55
TTATTTGGCGCAAAAA	BC 18	sgRNA1	Deletion	2	GG	6	TAGATCACATGGTCCTGCTGGAGTTCGTGACCGCCG--GGGATCACTCCCGGCATGGACGAGCTGTACAAGTAAGAATTCGC	180.5	54
CTTCGTCAACACCCAT	BC 08	sgRNA1	Deletion	14	AGAGTGATCCCGGC	17	CTGATCACATGGTCCTGCTGGAGTTCGTGACCGCC--------------CGGCATGGACGAGCTGTACAAGTAAGAATTCGCGGCCGCATACGA	178.5	43
GTGTATGGTCGCACAA	BC 34	sgRNA1	Deletion	3	CGG	7	CTGATCACATGGTCCTGCTGGAGTTCGTGACCGCCG---GGATCACTCCCGGCATGGACGAGCTGTACAAGTAAGAATTCGCG	180	53
GCTACCAAGTAAGCCA	BC 22	sgRNA1	Deletion	8	ATCCCGGC	11	AGGATCACATGGTCCTGCTGGAGTTCGTGACCGCC--------CACTCTCGGCATGGACGAGCTGTACAAGTAAGAATTCGCGGCCGC	181.5	49
TACGGGAAGTTTTAGA	BC 27	sgRNA1	Deletion	5	CCCGG	9	TAAATCACATGGTCCTGCTGGAGTTCGTGACCGCCG-----ATCACTCCCGGCCTGGACGAGCTGTACAAGTAAGAATTCGCGGC	171	51
AAATGACCGGAAAGCT	BC 32	sgRNA1	Deletion	3	CGG	7	TAAATCACATGGTCCTGCTGGAGTTCGTGACCGCCG---GGATCACCCCCGGCATGGACGAGCTGTACAAGTAAAAAATCGCG	164	53
GGACGGTCATACTTCG	BC 33	sgRNA1	Deletion	2	GC	5	GTGATCACATGGTCCTGCTGGAGTTCGTGACCGCC--CGGGATCACCCCCGGCATGGACGAGCTGTACAAGTAAGAAATCGC	172.5	55
TTCTAAAGATGGCCTC	BC 05	sgRNA1	Deletion	3	CGG	7	GTGATCACATGGTCCTGCTGGAGTTCGTGACCGCCG---GGATCACCCCCGGCATGGACGAGCTGTACAAATAAGAAATCGCG	168	53
ACGGAGAACAATGAGA	BC 06	sgRNA1	Deletion	3	CGG	7	GTGATCACATGGTCCTGCTGGAGTTCGTGACCGCCG---GGATCACCCCCGGCATGGACGAGCTGTACAAATAAGAATTCGCG	172	53
TAAGAGACGGGATGAA	BC 03	sgRNA1	Deletion	11	GAGTGATCCCG	16	GTGATCACATGGTCCTGCTGGAGTTCGTGACCGCCGC-----------TCGGCATGGCCCAGCTGTACAAGTAAGAATTCGCGGCCGCATA	172	44
GTGTATGGTCGCACAA	BC 34	sgRNA1	Deletion	2	GG	6	TAGATCACATGGTCCTGCTGGAGTTCGTGACCGCCG--GGGATCACCCCCGGCATGGACGAGCTGTACAAGTAAGAAATCGC	172.5	54
GCTAGACTGGTTCCAA	BC 07	sgRNA1	Deletion	22	GAGTGATCCCGGCGGCGGTCAC	16	TAGATCACATGGTCCTGCTGGAGTTC----------------------TCGGCATGGACGAGCTGTACAAGTAAGAATTCGCGGCCGCATACGATTTAGGTG	174.5	44
CTATCTTAAGCTATAA	BC 31	sgRNA1	Deletion	4	CCGG	8	GTGATCACATGGTCCTGCTGGAGTTCGTGACCGCCG----GATCACTCCCGGCATGGACGAGCTGTACAAGTAAGAATTCGCGG	179.5	52
ACCATACCACCACACA	BC 36	sgRNA1	Deletion	1	G	6	TAAATCACATGGTCCTGCTGGAGTTCGTGACCGCCGC-GGGATCACTCTCGGCATGGACGAGCTGTACAAGTAAGAATTCG	181	54
ATTATTGTCCTCCGCA	BC 24	sgRNA1	Insertion	1	G	6	CTGATCACATGGTCCTGCTGGAGTTCGTGACCGCCGCCcGGGATCACCCTCGGCATGGACGAGCTGTACAAATAAGAATT	175	54
TGACTTTTACGTACAA	BC 13	sgRNA1	Deletion	3	CGG	7	CTGATCACATTGTCCTGCTGGATTTCGTGACCGCCG---GGATCCCTCCCCGCATGGACGAGCTGTACAAGTAAGAATTCGCC	160	53
GCTAGACTGGTTCCAA	BC 07	sgRNA1	Deletion	20	ATCCCGGCGGCGGTCACGAA	11	AGGATCACATGGTCCTGCTGGAG--------------------CACTCCCGGCATGGACGAGCTGTACAAGTAAGAATTCGCGGCCGCATACGATTTAGG	171.5	49
ACCATACCACCACACA	BC 36	sgRNA1	Deletion	3	CGG	7	AGGATCACATGGTCCTGCTGGAGTTCGTGACCGCCG---GGATCACCCCCGGCATGGACGAGCTGTACAAGTAAGAAATCGCG	172	53
TACACTTTTGCTGCAA	BC 11	sgRNA1	Deletion	45	CAGCTCGTCCATGCCGAGAGTGATCCCGGCGGCGGTCACGAACTC	33	GTGATCACATGGTCCTGCTG---------------------------------------------TACAAGTAAGAATTCGCGGCCGCATACGATTTAGGTGACACTGCAGGATCAttgcagcaa	136	27
AAATGACCGGAAAGCT	BC 32	sgRNA1	Deletion	3	CGG	7	TAGATCACATGGTCCTGCTGGAGTTCGTGACCGCCG---GGATCACTCCCGGCATGGACGAGCTGTACAAATAAGAATTCGCG	176	53
ACGTTTCAACGAAAGT	BC 26	sgRNA1	Deletion	3	CGG	7	GTGATCACATGGTCCTGCTGGAGTTCGTGACCGCCG---GGATCACCCCCGGCATGGACGAGCTGTACAAGTAAGAATTCGCG	176	53
CTTCGTCAACACCCAT	BC 08	sgRNA1	Deletion	3	CGG	7	ATGATCACATGGTCCTGCTGGAGTTCGTGACCGCCG---GGATCACTCTCGGCATGGACGAGCTGTACAAGTAAAAAATCGCG	176	53
TGGAAAGGCAGCACTG	BC 25	sgRNA1	Deletion	12	CGGCGGCGGTCA	7	CTGATCACATGGTCCTGCTGGAGTTCG------------GGATCACTCTCGGCCTGGACGCGCTGTACAAGTAAGAATTCGCGGCCGCATAC	171.5	53
TACTGGTCTTTAAGCC	BC 28	sgRNA1	Deletion	3	CGG	7	AGGATCACATGGTCCTGCTGGAGTTCGTGACCGCCG---GGATCACTCTCGGCATGGACGAGCTGTACAAGTAAGAATTCGCG	184	53
TACACTTTTGCTGCAA	BC 11	sgRNA1	Deletion	6	CGGCGG	7	TAGATCACATGGTCCTGCTGGAGTTCGTGACCG------GGATCACTCACGGCATGGACGAGCTGTACAAGTAAGAAATCGCGGCC	174.5	53
ATTATTGTCCTCCGCA	BC 24	sgRNA1	Deletion	3	CGG	7	AGGATCACATGGTCCTGCTGGAGTTCGTGACCGCCG---GGATCACCCCCGGCATGGACGAGCTGTACAAGTAAGAATTCGCC	172	53
TAATACTTAACTGGAA	BC 17	sgRNA1	Deletion	3	CGG	7	GTGATCACATGGTCCTGCTGGAGTTCGTGACCGCCG---GGATCACTCCCGGCATGGACGAGCTGTACAAGTAAGAATTCGCG	180	53
TGACTTTTACGTACAA	BC 13	sgRNA1	Deletion	7	GATCCCG	12	GTGATCACATGGTCCTGCTGGAGTTCGTGACCGCCGC-------ACTCCCGGCCTGGACGAGCTGTACAAGTAAGAATTCGCGGCCC	170	48
GGAGGTGTCAGCAGAT	BC 04	sgRNA1	Deletion	3	CGG	7	GTGATCAAATGGTCCTGCTGGAGTTCGTGAGCGCCG---GGAACACTCTCGGGATGGACGAGCTGTACAAATAAAAAATCGCG	156	53
TGTTACGAGAAATTAA	BC 23	sgRNA1	Deletion	3	CGG	7	GTGATCACATGGTCCTGCTGGAGTTCGTGACCGCCG---GGATCACTCTCGGCATGGACGAGCTGTACAAATAAGAATTCGCG	180	53
GGAGGTGTCAGCAGAT	BC 04	sgRNA1	Deletion	18	CCCGGCGGCGGTCACGAA	9	TAGATCACATGGTCCTGCTGGAG------------------ATCACTCTCGGCATGGACGAGCTGTACAAGTAAGAATTCGCGGCCGCAAACGATTTA	172.5	51
TACACTTTTGCTGCAA	BC 11	sgRNA1	Deletion	3	CGG	7	GTGATCACATGGTCCTGCTGGAGTTCGTGACCGCCG---GGATCACTCCCGGCATGGACGAGCTGTACAAGTAAGAATTCGCG	180	53
TACGGGAAGTTTTAGA	BC 27	sgRNA1	Deletion	18	CGAGAGTGATCCCGGCGG	19	GTGATCACATGGTCCTGCTGGAGTTCGTGACCG------------------GCATGGACGAGCTGTACAAGTAAGAATTCGCGGCCGCATACGATTTA	176.5	41
TGGAAAGGCAGCACTG	BC 25	sgRNA1	Deletion	3	CGG	7	GTGATCACATGGTCCTGCTGGAGTTCGTGACCGCCG---GGATCACCCCCGGCATGGACCAGCTGTACAAATAAAAATTCGCG	164	53
GCTAGACTGGTTCCAA	BC 07	sgRNA1	Deletion	45	CAGCTCGTCCATGCCGAGAGTGATCCCGGCGGCGGTCACGAACTC	33	AGGATCACATGGTCCTGCTG---------------------------------------------TACAAGTAAGAATTCGCGGCCGCATACGATTTAGGTGACACTGCAGGATCAttggaacca	136	27
TAATACTTAACTGGAA	BC 17	sgRNA1	Deletion	6	CGGCGG	7	TAGATCACATGGTCCTGCTGGAGTTCGTGACCG------GGATCACTCTCGGCCTGGACGAGCTGTACAAGTAAGAAATCGCGGCC	174.5	53
TTATTTGGCGCAAAAA	BC 18	sgRNA1	Deletion	3	CGG	7	AGGATCACATGGTCCTGCTGGAGTTCGTGACCGCCG---GGATCCCCCCCGGCATGGACGAGCTGTACAAATAAAAAATCCCG	156	53
TGGAAAGGCAGCACTG	BC 25	sgRNA1	Deletion	3	CGG	7	GTGATCACATGGTCCTGCTGGAGTTCGTGACCGCCG---GGAACACCCCCGGCATGGACGAACTGTACAAGTAAGAATTCGCG	168	53
GGACGGTCATACTTCG	BC 33	sgRNA1	Deletion	1	G	6	GTGATCACATGGTCCTGCTGGAGTTCGTGACCGCCGC-GGGATCACCCCCGGCATGGACGAGCTGTACAAGTAAGAATTCG	177	54
GCTACCAAGTAAGCCA	BC 22	sgRNA1	Deletion	17	GAGTGATCCCGGCGGCG	16	TAGATCACATGGTCCTGCTGGAGTTCGTGAC-----------------TCGGCATGGACGAGCTGTACAAGTAAGAATTCGCGGCCGCATACGATTT	177	44
TACTGGTCTTTAAGCC	BC 28	sgRNA1	Deletion	4	CCGG	8	AGGATCACATGGTCCTGCTGGAGTTCGTGACCGCCG----GATCACTCTCGGCATGGACGAGCTGTACAAGTAAGAATTCGCGG	183.5	52
CACAAGTTTGACGACA	BC 02	sgRNA1	Deletion	3	CGG	7	AGGATCACATGGTCCTGCTGGAGTTCGTGACCGCCG---GGATCACTCCCGGCATGGACGAGCTGTACAAGTAAAAATTCGCG	176	53
GCTAGACTGGTTCCAA	BC 07	sgRNA1	Deletion	36	TCCATGCCGAGAGTGATCCCGGCGGCGGTCACGAAC	26	AGGATCACATGGTCCTGCTGGA------------------------------------CGAGCTGTACAAGTAAGAATTCGCGGCCGCATACGAATTAGGTGAAACTGCAGGAACA	155.5	34
CTTATAAAGATCAGAT	BC 14	sgRNA1	Deletion	54	GCGGCCGCGAATTCTTACTTGTACAGCTCGTCCATGCCGAGAGTGATCCCGGCG	56	AGGATCACATGGTCCTGCTGGAGTTCGTGACCGC------------------------------------------------------ATACGATTTAGGTGACACTGCAGGATCAatctgatctttataagcc	109	4
AAATGACCGGAAAGCT	BC 32	sgRNA1	Deletion	3	CGG	7	AGGATCACATGGTCCTGCTGGAGTTCGTGACCGCCG---GGATCACTCTCGGCATGGACGAGCTGTACAAGTAAGAATTCGCG	184	53
AATATAGTTCCGCTGC	BC 15	sgRNA1	Deletion	3	CGG	7	CTGATCACATGGTCCTGCTGGAGTTCGTGACCGCCG---GGATCACTCCCGGCATGGACGAGCTGTACAAGTAAGAATTCGCG	180	53
TAAAATCGATCAGTCA	BC 09	sgRNA1	Deletion	3	CGG	7	GTGATCACATGGTTCTGCTGGAGTTCGTGACCGCCG---GGAACACTCTCGGGATGGACGAACTGTACAAGTAAAAATTCGCG	164	53
TACACTTTTGCTGCAA	BC 11	sgRNA1	Insertion	1	A	4	GTGATCACATGGTCCTGCTGGAGTTCGTGACCGCCGtCCGGGATCACCCTCGGCATGGACGAGCTGTACAAATAAGAATT	175	56
CTTATAAAGATCAGAT	BC 14	sgRNA1	Deletion	6	CGGCGG	7	GTGATCACATGGTCCTGCTGGAGTTCGTGACCG------GGATCACTCCCGGCATGGACGAGCTGTACAAGTAAGAATTCGCGGCC	178.5	53
TGTTCAAGGACGCGGT	BC 19	sgRNA1	Deletion	3	CGG	7	GTGATCACATGGTCCCGCTGGAGTTCGTGACCGCCG---GGATCACTCCCGGCATGGACGAACTGTACAAATAAGAATTCGCG	168	53
CACAAGTTTGACGACA	BC 02	sgRNA1	Deletion	1	G	6	CTGATCACATGGTCCTGCTGGAGTTCGTGACCGCCGC-GGGATCACTCCCGGCATGGACGAGCTGTACAAGTAAGAATTCG	181	54
TAATACTTAACTGGAA	BC 17	sgRNA1	Deletion	3	CGG	7	AGGATCACATGGTCCTGCTGGAGTTCGTGACCGCCG---GGATCACTCTCGGCATGGACGAGCTGTACAAGTAAGAATTCGCG	184	53
AATATAGTTCCGCTGC	BC 15	sgRNA1	Deletion	5	CCCGG	9	GTGATCACATGGTCCTGCTGGAGTTCGTGACCGCCG-----ATCACCCCCGGCCTGGACGAGCTGTACAAGTAAGAATTCGCGGC	171	51
GCTACCAAGTAAGCCA	BC 22	sgRNA1	Deletion	10	GTGATCCCGG	14	TAGATCACATGGTCCTGCTGGAGTTCGTGACCGCCG----------TCTCGGCATGGACGAGCTGTACAAGTAAGAAATCGCGGCCGCAT	176.5	46
AGTTTCAATTGCCCAA	BC 10	sgRNA1	Deletion	2	GC	5	GTGATCACATGGTCCTGCTGGAGCTCGTGACCGCC--CGGGATCACTCCCGGCATGGACGAGCTGTACAAGTAAGAAATCGC	172.5	55
AATATAGTTCCGCTGC	BC 15	sgRNA1	Deletion	2	GG	6	AGGATCACATGGTCCTGCTGGAGTTCGTGACCGCCG--GGGATCACTCTCGGCATGGACGAGCTGTACAAGTAAGAATTCGC	184.5	54
TTCAAAACATTTATAA	BC 29	sgRNA1	Deletion	3	CGG	7	CTGATCACATGGTCCTGCTGGAGTTCGTGACCGCCG---GGATCACTCCCGGCATGGACGAGCTGTACAAATAAAAAATCGCC	164	53
TAAGAGACGGGATGAA	BC 03	sgRNA1	Deletion	3	CGG	7	TAGATCACATGGTCCTGCTGGAGTTCGTGACCGCCG---GGATCACTCTCGGCATGGACGAGCTGTACAAGTAAGAATTCGCG	184	53
CGTACTATCATTCCTG	BC 20	sgRNA1	Deletion	3	CGG	7	CTGATCACATGGTCCTGCTGGAGTTCGTGACCGCCG---GGATCACTCTCGGCATGGACGAGCTGTACAAATAAGAATTCGCG	180	53
CACAAGTTTGACGACA	BC 02	sgRNA1	Deletion	3	CGG	7	AGGATCACATGGTCCTGCTGGAGTTCGTGACCGCCG---GGATCACTCTCGGCATGGACGAGCTGTACAAGTAAGAATTCGCG	184	53
AATATAGTTCCGCTGC	BC 15	sgRNA1	Deletion	3	CGG	7	GTGATCACATGGTCCTGCTGGAGTTCGTGACCGCCG---GGATCACTCCCGGCATGGACGAGCTGTACAAGTAAAAAATCGCG	172	53
TACACTTTTGCTGCAA	BC 11	sgRNA1	Deletion	3	CGG	7	GTGATCACATGGTCCTGCTGGAGTTCGTGACCGCCG---GGATCACTCCCGGCCTGGACGAGCTGGACAAATAAAAAATCGCC	156	53
GCTTAGAAGAGACAAT	BC 21	sgRNA1	Deletion	3	CGG	7	TAAATCACATGGTCCTGCTGGAGTTCGTGACCGCCG---GGATCACTCTCGGCATGGACGAGCTGTACAAGTAAAAATTCGCG	176	53
TTATTTGGCGCAAAAA	BC 18	sgRNA1	Deletion	3	CGG	7	GTGATCACATGGTCCTGCTGGAGTTCGTGACCGCCG---GGATCCCTCCCGGCATGGACGAGCTGTACAAATAAGAATTCGCG	172	53
TTCTAAAGATGGCCTC	BC 05	sgRNA1	Deletion	6	GGCGGC	6	GTGATCACATGGTTCTGCTAGAGTTCGTAACC------CGGATCACTCTCGGCATGGACGAACTGGACAAAAAAGAAATCGCGGCC	146.5	54
GGAGGTGTCAGCAGAT	BC 04	sgRNA1	Deletion	3	CGG	7	GTGATCACATTGTCCTGCTGGAGTTTGTGACCGCCG---GGAACACTCTCGGCATGGACGAGCTGTAAAAATAAAAAATCGCG	156	53
TACTGGTCTTTAAGCC	BC 28	sgRNA1	Deletion	3	CGG	7	CTGATCACATGGTCCTGCTGGAGTTCGTGACCGCCG---GGATCACTCTCGGCATGGACGAGCTGTACAAGTAAAAATTCGCG	180	53
TTCAAAACATTTATAA	BC 29	sgRNA1	Deletion	3	CGG	7	AGGATCACATGGTCCTGCTGGAGTTCGTGACCGCCG---GGATCACTCCCGGCATGGACGAGCTGTACAAGTAAGAATTCGCG	180	53
TAAGAGACGGGATGAA	BC 03	sgRNA1	Deletion	1	G	6	GTGATCACATGGTCCTGCTGGAGTTCGTGACCGCCGC-GGGATCACTCCCGGCATGGACGAGCTGTACAAGTAAGAATTCG	181	54
GCTACCAAGTAAGCCA	BC 22	sgRNA1	Deletion	3	CGG	7	AGGATCACATGGTCCTGCTGGAGTTCGTGACCGCCG---GGATCACTCCCGGCATGGACGAGCTGTACAAGTAAGAATTCGCG	180	53
AGATTTGTAAATCTAG	BC 35	sgRNA1	Deletion	24	CGAGAGTGATCCCGGCGGCGGTCA	19	TAGATCACATGGTCCTGCTGGAGTTCG------------------------GCATGGACGAGCTGTACAAGTAAGAATTCGCGGCCGCATACGATTTAGGTGAC	173.5	41
ATAATGGGCTATCAAA	BC 01	sgRNA1	Deletion	3	CGG	7	CTGATCACATGGTCCTGCTGGAGTTCGTGACCGCCG---GGATCACTCCCGGCATGGACGAGCTGTACAAATAAGAATTCGCG	176	53
TGTTACGAGAAATTAA	BC 23	sgRNA1	Deletion	22	GAGTGATCCCGGCGGCGGTCAC	16	TAGATCACATGGTCCTGCTGGAGTTC----------------------TCGGCATGGACGAGCTGTACAAGTAAGAATTCGCGGCCGCATACGATTTAGGTG	174.5	44
AATATAGTTCCGCTGC	BC 15	sgRNA1	Deletion	3	CGG	7	AGGATCACATGGTCCTGCTGGAGTTCGTGACCGCCG---GGATCACTCTCGGCATGGACGAGCTGTACAAGTAAGAATTCGCG	184	53
AATATAGTTCCGCTGC	BC 15	sgRNA1	Deletion	4	CCGG	8	AGGATCACATGGTCCTGCTGGAGTTCGTGACCGCCG----GATCACTCTCGGCATGGACGAGCTGTACAAGTAAGAATTCGCGG	183.5	52
GCTTAGAAGAGACAAT	BC 21	sgRNA1	Deletion	6	TCCCGG	10	GTGATCACATGGTCCTGCTGGAGTTCGTGACCGCCG------TCACTCCCGGCATGGACGAGCTGTACAAGTAAGAAATCGCGCCC	170.5	50
ATAATGGGCTATCAAA	BC 01	sgRNA1	Deletion	12	TCCCGGCGGCGG	10	TAGATCACATGGTCCTGCTGGAGTTCGTGA------------TCACTCTCGGCATGGACGAGCTGTACAAGTAAGAATTCGCGGCCGCATAC	179.5	50
CTTCGTCAACACCCAT	BC 08	sgRNA1	Deletion	10	GATCCCGGCG	12	TAGATCACATGGTCCTGCTGGAGTTCGTGACCGC----------ACTCTCGGCATGGACGAGCTGTACAAGTAAGAAATCGCGGCCGCAT	176.5	48
TAAGAGACGGGATGAA	BC 03	sgRNA1	Deletion	5	CCCGG	9	GTGATCACATGGTCCTGCTGGAGTTCGTGACCGCCG-----ATCACTCTCGGCATGGACGAGCTGTACAAATAAGAATTCGCGGC	179	51
TTCTAAAGATGGCCTC	BC 05	sgRNA1	Deletion	3	CGG	7	GTGATCACATGGTCCTGCTGGAGTTCGTGACCGCCG---GGATCACTCCCGGCATGGACGAGCTGTACAAGTAAGAATTCGCC	176	53
GCTTAGAAGAGACAAT	BC 21	sgRNA1	Deletion	1	G	6	GTGATCACATGGTCCTGCTGGAGTTCGTGACCGCCGC-GGGATCACCCCCGGCATGGACGAGCTGTACAAGTAAGAATTCG	177	54
TAAGAGACGGGATGAA	BC 03	sgRNA1	Deletion	3	CGG	7	AGGATCACATGGTCCTGCTGGAGTTCGTGACCGCCG---GGATCACTCTCGGCATGGACGAGCTGTACAAGTAAGAATTCGCG	184	53
CGTACTATCATTCCTG	BC 20	sgRNA1	Deletion	3	CGG	7	GTGATCACATGGTCCTGCTGGAGTTCGTGACCGCCG---GGATCACCCCCGGCCAGGACGAGCTGTACAAATAAAAAATCGCG	156	53
AATATAGTTCCGCTGC	BC 15	sgRNA1	Deletion	3	CGG	7	TAGATCACATGGTCCTGCTGGAGTTCGTGACCGCCG---GGATCACTCTCGGCATGGACGAGCTGTACAAATAAGAATTCGCG	180	53
TTCTAAAGATGGCCTC	BC 05	sgRNA1	Deletion	3	CCC	9	GTGATCACATGGTCCTGCTGGAGTTCGTGACCGCCGCC---ATCACTCCCGGCATGGACGAGCTGTACAAGTAAGAATTCGCG	180	51
GCTTAGAAGAGACAAT	BC 21	sgRNA1	Deletion	11	GAGTGATCCCG	16	AGGATCACATGGTCCTGCTGGAGTTCGTGACCGCCGC-----------TCGGCATGGACGAGCTGTACAAGTAAGAATTCGCGGCCGCATA	180	44
CTATCTTAAGCTATAA	BC 31	sgRNA1	Deletion	15	CGAGAGTGATCCCGG	19	CTGATCACATGGTCCTGCTGGAGTTCGTGACCGCCG---------------GCATGGACGAGCTGTACAAGTAAGAATTCGCGGCCGCATACGAT	178	41
TACTGGTCTTTAAGCC	BC 28	sgRNA1	Deletion	15	CGAGAGTGATCCCGG	19	GTGATCACATGGTCCTGCTGGAGTTCGTGACCGCCG---------------GCATGGACGAGCTGTACAAGTAAGAATTCGCGGCCGCATACGAA	174	41
TGTTACGAGAAATTAA	BC 23	sgRNA1	Deletion	5	CCCGG	9	AGGATCACATGGTCCTGCTGGAGTTCGTGACCGCCG-----ATCACTCCCGGCATGGACGAGCTGTACAAGTAAGAATTCGCGGC	179	51
TAAGAGACGGGATGAA	BC 03	sgRNA1	Insertion	1	G	6	TAGATCACATGGTCCTGCTGGAGTTCGTGACCGCCGCCcGGGATCACCCTCGGCATGGACGAGCTGTACAAATAAGAATT	175	54
CACAAGTTTGACGACA	BC 02	sgRNA1	Deletion	3	CGG	7	CTGATCACATGGTCCTGCTGGAGTTCGTGACCGCCG---GGATCACTCTCGGCATGGACGAGCTGTACAAGTAAGAATTCGCG	184	53
GCTACCAAGTAAGCCA	BC 22	sgRNA1	Deletion	7	CCCGGCG	9	TAAATCACATGGTCCTGCTGGAGTTCGTGACCGC-------ATCACTCTCGGCATGGACGAGCTGTACAAGTAAGAATTCGCGGCCG	178	51
TAAGAGACGGGATGAA	BC 03	sgRNA1	Deletion	3	CGG	7	GTGATCACATGGTCCCGCTGGAGTTCGTGACCGCCG---GGATCACCCCCGGCATGGACGAGCTGGACAAATAAAAATTCGCG	160	53
CACAAGTTTGACGACA	BC 02	sgRNA1	Deletion	3	CGG	7	GTGATCACATGGTCCAGCTGGAGTTCGTGACCGCCG---GGATCACCCCCGGCCTGGACGAGCTGTACAAGTAAAAATTCGCG	164	53
TGACTTTTACGTACAA	BC 13	sgRNA1	Insertion	1	T	4	AGGATCACATGGTCCTGCTGGAGTTCGTGACCGCCGaCCGGGATCACCCTCGGCATGGACGAGCTGTACAAATAAGAATT	175	56
AGATTTGTAAATCTAG	BC 35	sgRNA1	Deletion	3	CGG	7	GTGATCACATGGTCCTGCTGGAGTTCGTGACCGCCG---GGATCACTCCCGGCATGGACCAGCTGTACAAGTAAAAATTCGCG	172	53
AATATAGTTCCGCTGC	BC 15	sgRNA1	Deletion	24	CGAGAGTGATCCCGGCGGCGGTCA	19	AGGATCACATGGTCCTGCTGGAGTTCG------------------------GCCTGGACGAGCTGTACAAGTAAGAATTCGCGGCCGCATACGAATTAGGTGAC	165.5	41
TTCTAAAGATGGCCTC	BC 05	sgRNA1	Deletion	1	G	6	TAAATCACATGGTCCTGCTGGAGTTCGTGACCGCCGC-GGGATCACTCCCGGCATGGACGAGCTGTACAAGTAAGAATTCG	177	54
TACGGGAAGTTTTAGA	BC 27	sgRNA1	Deletion	1	G	6	CTGATCACATGGTCCTGCTGGAGTTCGTGACCGCCGC-GGGATCACTCCCGGCATGGACGAGCTGTACAAGTAAGAATTCG	181	54
ACCATACCACCACACA	BC 36	sgRNA1	Deletion	3	CGG	7	ATGATCACATGGTCCTGCTGGAGTTCGTGACCGCCG---GGATCACTCTCGGCATGGACGAGCTGTACAAGTAAAAAATCGCG	176	53
GGAGGTGTCAGCAGAT	BC 04	sgRNA1	Deletion	9	GTGATCCCG	14	AGGATCACATGGTCCTGCTGGAGTTCGTGACCGCCGC---------TCTCGGCATGGACGAGCTGTACAAGTAAGAATTCGCGGCCGCA	181	46
TAATACTTAACTGGAA	BC 17	sgRNA1	Deletion	2	GC	2	TAGATCACATGGTCCTGCTGGAGTTCGTGACC--CGCCGGGATCACCCTCGGCATGGACGAGCTGTACAAGTAAGAATTCGC	180.5	58
CGTACTATCATTCCTG	BC 20	sgRNA1	Deletion	3	CGG	7	AGGATCACATGGTCCTGCTGGAGTTCGTGACCGCCG---GGATCACTCTCGGCATGGACGAGCTGTACAAGTAAGAATTCGCG	184	53
CGTACTATCATTCCTG	BC 20	sgRNA1	Deletion	3	CGG	7	TAGATCACATGGTCCTGCTGGAGTTCGTGACCGCCG---GGATCACTCCCGGCATGGACGAGCTGTACAAGTAAGAATTCGCG	180	53
AATATAGTTCCGCTGC	BC 15	sgRNA1	Deletion	12	CGGCGGCGGTCA	7	TAGATCACATGGTCCTGCTGGAGTTCG------------GGATCACTCTCGGCATGGACGAGCTGTACAAGTAAGAATTCGCGGCCGCATAC	179.5	53
ATTATTGTCCTCCGCA	BC 24	sgRNA1	Deletion	10	GTGATCCCGG	14	TAAATCACATGGTCCTGCTGGAGTTCGTGACCGCCG----------TCTCGGCATGGACGAGCTGTACAAGTAAGAATTCGCGGCCGCAT	176.5	46
AGTTTCAATTGCCCAA	BC 10	sgRNA1	Deletion	12	CGGCGGCGGTCA	7	TAAATCACATGGTCCTGCTGGAGTTCG------------GGATCACTCTCGGCATGGACGAGCTGTACAAGTAAGAATTCGCGGCCGCATAC	175.5	53
TAAAATCGATCAGTCA	BC 09	sgRNA1	Deletion	3	CGG	7	GTGATCACATGGTCCTGCTGGAGTTCGTGACCGCCG---GGCTCACCCCCGGCATGGACGAGCTGTACAAATAAGAATTCCCG	164	53
TAAGAGACGGGATGAA	BC 03	sgRNA1	Deletion	9	CCGGCGGCG	8	GTGATCACATGGTCCTGCTGGAGTTCGTGAA---------GATCACTCTCGGCATGGACGAGCTGTACAAGTAAGAATTCGCGGCCGCA	177	52
CTTATAAAGATCAGAT	BC 14	sgRNA1	Deletion	6	CGGCGG	7	TAGATCACATGGTCCTGCTGGAGTTCGTGACCG------GCATCGCTCTCGCCATGGACGAGCTGGACAAGTAAAAATTCGCAGCC	158.5	53
ATAATGGGCTATCAAA	BC 01	sgRNA1	Deletion	13	GTGATCCCGGCGG	14	TAAATCACATGGTCCTGCTGGAGTTCGTGACCG-------------TCTCGGCATGGACGAGCTGTACAAGTAAGAATTCGCGGCCGCATACG	175	46
TGACTTTTACGTACAA	BC 13	sgRNA1	Deletion	10	TCCCGGCGGC	10	TAGATCACATGGTCCTGCTGGAGTTCGTGACC----------CCACTCTCGGCATGGACGAGCTGTACAAGTAAGAAATCGCGGCCGCAT	172.5	50
ACGTTTCAACGAAAGT	BC 26	sgRNA1	Deletion	3	CGG	7	CTGATCACATGGTCCTGCTGGAGTTCGTGACCGCCG---GGATCACTCTCGGCATGGACGAGCTGTACAAGTAAAAATTCGCG	180	53
TAAAATCGATCAGTCA	BC 09	sgRNA1	Insertion	1	G	6	TAGATCACATGGTCCTGCTGGAGTTCGTGACCGCCGCCcGGGATCACCCTCGGCATGGACGAGCTGTACAAATAAGAATT	175	54
GGAGGTGTCAGCAGAT	BC 04	sgRNA1	Deletion	3	CGG	7	GTGATCACATGGTCCTGCTGGAGTTCGTGACCGCCG---GGATCACCCCCGGCATGGACGAGCTGTACAAGTAAGAAATCGCG	172	53
GGACGGTCATACTTCG	BC 33	sgRNA1	Deletion	6	CGGCGG	7	GTGATCACATGGTCCTGCTGGAGTTCGTGACCG------GGATCACTCTCGGCATGGACGAACTGTACAAGTAAGAAATCGCGGCC	174.5	53
TTCTAAAGATGGCCTC	BC 05	sgRNA1	Deletion	39	CTCGTCCATGCCGAGAGTGATCCCGGCGGCGGTCACGAA	30	GTGATCACATGGTCCTGCTGGAG---------------------------------------CTGTACAAGTAAGAATTCGCGGCCGCATACGAATTAGGTGACACCGCAGGAACAaag	142	30
CACAAGTTTGACGACA	BC 02	sgRNA1	Deletion	13	GAGAGTGATCCCG	18	TAGATCACATGGTCCTGCTGGAGTTCGTGACCGCCGC-------------GGCATGGACGAGCTGTACAAGTAAGAATTCGCGGCCGCATACG	179	42
AGTTTCAATTGCCCAA	BC 10	sgRNA1	Deletion	12	CGGCGGCGGTCA	7	TAGATCACATGGTCCTGGTGGAGTGCG------------GGATCACCCGCGGCATGGACGAGCAGTACAAATAAGAATTCGCGGCAGCATAC	151.5	53
TTATTTGGCGCAAAAA	BC 18	sgRNA1	Deletion	20	TCCCGGCGGCGGTCACGAAC	10	AGGATCACATGGTCCTGCTGGA--------------------TCACTCTCGGCATGGACGAGCTGTACAAGTAAGAATTCGCGGCCGCATACGAATTAGG	171.5	50
TAAAATCGATCAGTCA	BC 09	sgRNA1	Deletion	3	CGG	7	CTGATCACATGGTCCTGCTGGAGTTCGTGACCGCCG---GGATCACTCTCGGCATGGACGAGCTGTACAAGTAAAAATTCGCG	180	53
ACCATACCACCACACA	BC 36	sgRNA1	Deletion	3	CGG	7	GTGATCACATGGTCCTGCTGGAGTTCGTGACCGCCG---GGATCACTCCCGGCCTGGACGAGCTGTACAAGTAAGAATTCGCG	176	53
AAACAGGAAGACAAGC	BC 30	sgRNA1	Deletion	36	TCCATGCCGAGAGTGATCCCGGCGGCGGTCACGAAC	26	GTGATCACATGGTCCTGCTGGA------------------------------------CGAGCTGTACAAGTAAGAATTCGCGGCCGCATACGAATTAGGTGAAACTGCAGGAACA	155.5	34
GGAGGTGTCAGCAGAT	BC 04	sgRNA1	Deletion	4	CGGC	4	TAGATCACATGGTCCTGCTGGAGTTCGTGATC----CCGGGATCACTCCCGGCATGGACGAGCTGTACAAGTAAGAATTCGCGG	175.5	56
AGTTTCAATTGCCCAA	BC 10	sgRNA1	Deletion	31	CCGAGAGTGATCCCGGCGGCGGTCACGAACT	20	AGGATCACATGGTCCTGCTGG-------------------------------CATGGACGAGCTGTACAAGTAAGAATTCGCGGCCGCATACGATTTAAGTGACACTGCAG	166	40
TGTTCAAGGACGCGGT	BC 19	sgRNA1	Deletion	1	G	6	AGGATCACATGGTCCTGCTGGAGTTCGTGACCGCCGC-GGGATCACTCCCGGCATGGACGAGCTGTACAAGTAAGAATTCG	181	54
GGAGGTGTCAGCAGAT	BC 04	sgRNA1	Deletion	3	CGG	7	GTGATCACATGGTCCTGCTGGAGTTCGTGACCGCCG---GGATCACTCCCGGCATGGACGAGCTGTACAAATAAAAATTCACG	168	53
TTCAAAACATTTATAA	BC 29	sgRNA1	Deletion	9	GTGATCCCG	14	GTGATCACATGGTCCTGCTGGAGTTCGTGACCGCCGC---------TCTCGGCCTGGACGAGCTGTACAAGTAAGAATTCGCGGCCGCA	177	46
TGACTTTTACGTACAA	BC 13	sgRNA1	Deletion	10	GTGATCCCGG	14	TAAATCACATGGTCCTGCTGGAGTTCGTGACCGCCG----------TCTCGGCATGGACGAGCTGTACAAGTAAGAATTCGCGGCCGCAT	176.5	46
GCTAGACTGGTTCCAA	BC 07	sgRNA1	Deletion	20	TCCCGGCGGCGGTCACGAAC	10	TAGATCACATGGTCCTGCTGGA--------------------TCACTCTCGGCATGGACGAGCTGTACAAGTAAGAATTCGCGGCCGCATACGATTTAGG	175.5	50
CTTCGTCAACACCCAT	BC 08	sgRNA1	Deletion	3	CGG	7	AGGATCACATGGTCCTGCTGGAGTTCGTGACCGCCG---GGATCACCCTCGGCATGGACGAGCTGGACAAATAAAAATTCGCG	168	53
GCTACCAAGTAAGCCA	BC 22	sgRNA1	Deletion	3	CGG	7	TAGATCACATGGTCCTGCTGGAGTTCGTGACCGCCG---GGATCACTCCCCGCATGGACGAGCTGTACAAGTAAGAATTCGCG	176	53
CCAACAACGGGGTAAG	BC 16	sgRNA1	Deletion	3	CGG	7	GTGATCACATGGTCCTGCTGGAGTTCGTGACCGCCG---GGATCACTCTCGGCATGGACGGGCTGTACAAGTAAGAAATCGCG	176	53
CTTATAAAGATCAGAT	BC 14	sgRNA1	Deletion	24	CGAGAGTGATCCCGGCGGCGGTCA	19	TAGATCACATGGTCCTGCTGGAGTTCG------------------------GCATGGACGAGCTGTACAAGTAAGAATTCGCGGCCGCATACGATTTAGGTGAC	173.5	41
GGAGGTGTCAGCAGAT	BC 04	sgRNA1	Deletion	2	GC	5	TAGATCACATGGTCCTGCTGGAGTTCGTGACCGCC--CGGGATCACTCTCGGCATGGACGAGCTGTACAAGTAAGAATTCGC	184.5	55
TGGAAAGGCAGCACTG	BC 25	sgRNA1	Deletion	24	AGTGATCCCGGCGGCGGTCACGAA	15	GTGATCACATGGTCCTGCTGGAG------------------------CTCGGCCTGGACGAGCTGTACAAGTAAGAATTCGCGGCCGCATACGAATTAGGTGAC	165.5	45
ACCATACCACCACACA	BC 36	sgRNA1	Deletion	4	CCCG	9	CTGATCACATGGTCCTGCTGGAGTTCGTGACCGCCGC----ATCACCCCCGGCATGGACGAGCTGTACAAGTAAGAATTCGCGG	175.5	51
CTTCGTCAACACCCAT	BC 08	sgRNA1	Deletion	5	CCCGG	9	GTGATCACATGGTCCTGCTGGAGTTCGTGACCGCCG-----ATCACCCTCGGCATGGACGAGCTGTACAAGTAAGAATTCGCGGC	179	51
GCTACCAAGTAAGCCA	BC 22	sgRNA1	Deletion	1	G	6	GTGATCACATGGTCCTGCTGGAGTTCGTGACCGCCGC-GGGATCACCCCCGGCATGGACGAGCTGTACAAGTAAGAATTCC	173	54
AATATAGTTCCGCTGC	BC 15	sgRNA1	Deletion	2	GG	6	TAGATCACATGGTCCTGCTGGAGTTCGTGACCGCCG--GGGATCACTCCCGGCATGGACGAGCTGTACAAGTAAGAATTCGC	180.5	54
AGTTTCAATTGCCCAA	BC 10	sgRNA1	Deletion	2	GG	6	AGGATCACATGGTCCTGCTGGAGTTCGTGACCGCCG--GGGATCACTCCCGGCATGGACGAGCTGTACAAGTAAGAAATCGC	176.5	54
TAATACTTAACTGGAA	BC 17	sgRNA1	Deletion	3	CGG	7	GTGATCACATGGTCCTGCTGGAGTTCGTGACCGCCG---GGATCACTCTCGGCATGGACGAGCTGTACAAATAAAAAATCGCG	172	53
TTCTAAAGATGGCCTC	BC 05	sgRNA1	Deletion	3	CGG	7	GTGATCACATGGACCTGCTGGAGTTCGTGACCGCCG---GGATCACTCCCCGCATGGACGAGCTGTACCAATAAGAAATCGCG	160	53
CTATCTTAAGCTATAA	BC 31	sgRNA1	Deletion	3	CGG	7	GTGATCACATGGTCCTGCTGGAGTTCGTGACCGCCG---GGATCACTCTCGGCATGGACGAGCTGTACAAGGAAAAAATCGCG	172	53
TTCAAAACATTTATAA	BC 29	sgRNA1	Deletion	12	TCCCGGCGGCGG	10	GTGATCACATGGTCCTGCTGGAGTTCGTGA------------TCACTCTCGGCATGGACGAGCTGTACAAGTAAGAATTCGCGGCCGCATAC	179.5	50
TAAGAGACGGGATGAA	BC 03	sgRNA1	Deletion	2	GC	5	AGGATCACATGGTCCTGCTGGAGTTCGTGACCGCC--CGGGATCACTCCCGGCATGGACGAGCTGTACAAGTAAGAAATCGC	176.5	55
GCTACCAAGTAAGCCA	BC 22	sgRNA1	Deletion	2	GG	6	TAGATCACATGGTCCTGCTGGAGTTCGTGACCGCCG--GGGATCACTCCCGGCATGGACGAGCTGTACAAGTAAGAATTCGC	180.5	54
ATAATGGGCTATCAAA	BC 01	sgRNA1	Deletion	10	GTGATCCCGG	14	GTGATCACATGGTCCTGCTGGAGTTCGTGACCGCCG----------TCTCGGCATGGACGAGCTGTACAAGTAAGAAATCGCGGCCGCAT	176.5	46
TTCAAAACATTTATAA	BC 29	sgRNA1	Deletion	3	CGG	7	CTGATCACATGGTCCTGCTGGAGTTCGTGACCGCCG---GGATCACTCTCGGCATGGACGAGCTGTACAAATAAGAATTCGCG	180	53
TAATACTTAACTGGAA	BC 17	sgRNA1	Deletion	3	CGG	7	AGGATCACATGGTCCTGCTGGAGTTCGTGACCGCCG---GGATCACTCTCGGCATGGACGAGCTGTACAAATAAAAATTCGCG	176	53
TAAGAGACGGGATGAA	BC 03	sgRNA1	Deletion	3	CGG	7	CTGATCACATGGTCCTGCTGGAGTTCGTGACCGCCG---GGATCACTCTCGGCATGGACGAGCTGTACAAATAAAAATTCGCG	176	53
GGAGGTGTCAGCAGAT	BC 04	sgRNA1	Deletion	3	CGG	7	AGGATCACATGGTCCTGCTGGAGTTCGTGACCGCCG---GGATCACTCCCGGCATGGACGAGCTGTACAAATAAGAATTCGCG	176	53
CACAAGTTTGACGACA	BC 02	sgRNA1	Deletion	15	AGTGATCCCGGCGGC	15	TAGATCACATGGTCCTGCTGGAGTTCGTGACC---------------CTCGGCATGGACGAGCTGTACAAGTAAGAATTCGCGGCCGCATACGAT	178	45
TTCTAAAGATGGCCTC	BC 05	sgRNA1	Deletion	15	AGTGATCCCGGCGGC	15	GTGATCACATGGTCCTGCTGGAGTTCGTCACC---------------CTCGGGATGGACCACCTGTACGAGTAAGAATTCGCGGAAGCATACGAT	150	45
AGATTTGTAAATCTAG	BC 35	sgRNA1	Deletion	3	CGG	7	TAGATCACATGGTCCTGCTGGAGTTCGTGACCGCCG---GGATCACTCCCGGCATGGACGAGCTGTACAAGTAAGAATTCGCG	180	53
CACAAGTTTGACGACA	BC 02	sgRNA1	Deletion	4	CCGG	8	TAGATCACATGGTCCTGCTGGAGTTCGTGACCGCCG----GATCACTCTCGGCATGGACGAGCTGTACAAGTAAGAATTCGCGG	183.5	52
TTATTTGGCGCAAAAA	BC 18	sgRNA1	Deletion	4	CCGG	8	AGGATCACATGGTCCTGCTGGAGTTCGTGACCGCCG----GATCACTCCCGGCATGGACGAGCTGTACAAGTAAGAATTCGCGG	179.5	52
CGTACTATCATTCCTG	BC 20	sgRNA1	Deletion	15	CGGCGGTCACGAACT	4	GTGATCACATGGTCCTGCTGG---------------CCGGGATCACCCTCGGCATGGACGAGCTGTACAAGTAAGAATTCGCGGCCGCATACGAT	174	56
ATAATGGGCTATCAAA	BC 01	sgRNA1	Deletion	3	CGG	7	TAGATCACATGGTCCTGCTGGAGTTCGTGACCGCCG---GGATCACTCCCGGCATGGACGAGCTGTACAAATAAGAATTCGCG	176	53
TGGAAAGGCAGCACTG	BC 25	sgRNA1	Deletion	3	CGG	7	GTGATCACATGGTCCTGCTGGAGTTCGTGACCGCCG---GGATCACCCTCGGCATGGACGAGCTGTACAAGTAAAAATTCGCG	176	53
GGAGGTGTCAGCAGAT	BC 04	sgRNA1	Deletion	2	GG	6	GTGATCACATGGTCCTGCTGGAGTTCGTGACCGCCG--GGGATCACTCCCGGCATGGACGAGCTGTACAAGTAAGAAATCGC	176.5	54
CCAACAACGGGGTAAG	BC 16	sgRNA1	Deletion	3	CGG	7	TAAATCACATGGTCCTGCTGGAGTTCGTGACCGCCG---GGATCACTCTCGGCATGGACGAGCTGTACAAGTAAGAATTCGCG	180	53
TACGGGAAGTTTTAGA	BC 27	sgRNA1	Deletion	15	CGAGAGTGATCCCGG	19	CTGATCACATGGTCCTGCTGGAGTTCGTGACCGCCG---------------GCATGGACGAGCTGTACAAGTAAGAATTCGCGGCCGCATACGAT	178	41
TGACTTTTACGTACAA	BC 13	sgRNA1	Deletion	1	G	6	GTGATCACATGGTCCTGCTGGAGTTCGTGACCGCCGC-GGGATCACCCCCGGCATGGACGAGCTGTACAAGTAAGAATTCG	177	54
CACAAGTTTGACGACA	BC 02	sgRNA1	Deletion	20	TCCCGGCGGCGGTCACGAAC	10	AGGATCACATGGTCCTGCTGGA--------------------TCACTCCCGGCATGGACGAGCTGTACAAGTAAGAATTCGCGGCCGCATACGAATTAGG	167.5	50
TTCAAAACATTTATAA	BC 29	sgRNA1	Deletion	3	CGG	7	TAGATCACATGGTCCTGCTGGAGTTCGTGACCGCCG---GGATCACTCCCGGCATGGACGAGCTGTACAAATAAGAATTCGCG	176	53
CTATCTTAAGCTATAA	BC 31	sgRNA1	Deletion	2	GG	6	CTGATCACATGGTCCTGCTGGAGTTCGTGACCGCCG--GGGATCACTCTCGGCATGGACGAGCTGTACAAGTAAGAAATCGC	180.5	54
ACGTTTCAACGAAAGT	BC 26	sgRNA1	Deletion	3	CGG	7	TAGATCACATGGTCCTGCTGGAGTTCGTGACCGCCG---GGATCACTCTCGGCATGGACGAGCTGTACAAGTAAGAATTCGCG	184	53
CTTATAAAGATCAGAT	BC 14	sgRNA1	Deletion	7	GGCGGCG	6	TAGATCACATGGTCCTGCTGGAGTTCGTGAC-------GGGATCACTCTCAGCATGGACGAGCTGTACAAGTAAGAATTCGCGGCCG	178	54
TGTTACGAGAAATTAA	BC 23	sgRNA1	Deletion	1	G	6	CTGATCACATGGTCCTGCTGGAGTTCGTGACCGCCGC-GGGATCACTCCCGGCATGGACGAGCTGTACAAGTAAGAATTCG	181	54
CGTACTATCATTCCTG	BC 20	sgRNA1	Deletion	6	CGGCGG	7	CTGATCACATGGCCCTGCTGGAGTTCGTGACCG------GGATCACTCTCGGCATGGACGAGCTGTACAAGTAAGAAATCGCGGCC	174.5	53
ATAATGGGCTATCAAA	BC 01	sgRNA1	Deletion	1	G	6	CTGATCACATGGTCCTGCTGGAGTTCGTGACCGCCGC-GGGATCACCCCCGGCATGGACGAGCTGTACAAGTAAGAATTCG	177	54
TGTTCAAGGACGCGGT	BC 19	sgRNA1	Deletion	10	GAGTGATCCC	16	TAGATCACATGGTCCTGCTGGAGTTCGTGACCGCCGGC----------TCGGCATGGACGAGCTGTACAAGTAAGAAATCGCGGCCGCAT	172.5	44
TAATACTTAACTGGAA	BC 17	sgRNA1	Deletion	3	CGG	7	AGGATCACATGGTCCTGCTGGAGTTCGTGACCGCCG---GGATCACTCCCGGCATGGACGAGCTGTACAAGTAAGAATTCGCG	180	53
ACGGAGAACAATGAGA	BC 06	sgRNA1	Deletion	1	G	6	GTAATCACATGGTCCTGCTGGAGTTCGTGACCGCCGC-GGGATCACCCCCGGCATGGACGAGCTGTACAAGTAAGAATTCG	173	54
TAATACTTAACTGGAA	BC 17	sgRNA1	Deletion	5	CCCGG	9	AGGATCACATGGTTCTGCTGGAGTTCGTGACCGCCG-----ATCACTCTCGGCATGGACGAGCTGTACAAGTAAGAATTCGCGGC	179	51
GGACGGTCATACTTCG	BC 33	sgRNA1	Deletion	7	CGGCGGT	4	TAAATCACATGGTCCTGCTGGAGTTCGTG-------CCGGGATCACTCTCGGCATGGACGAGCTGTACAAGTAAGAATTCGCGGCCG	178	56
TACACTTTTGCTGCAA	BC 11	sgRNA1	Deletion	3	CGG	7	ATGATCACAAGCTCCTGCTGGAGTTCGTGCCCGCCG---GGAACACACCCGGCCCGGACGAACTGTACAAGTAAAAATTCACG	140	53
CTTCGTCAACACCCAT	BC 08	sgRNA1	Deletion	3	CGG	7	AGGATCACATGGTCCTGCTGGAGTTCGTGACCGCCG---GGAACACTCCCGGCCTGGACGAGCTGTACAAGTAAGAATTCGCG	172	53
CTTATAAAGATCAGAT	BC 14	sgRNA1	Deletion	4	CCGG	8	CTGATCACATGGTCCTGCTGGAGTTCGTGACCGCCG----GATCACTCCCGGCATGGACGAGCTGTACAAGTAAGAAATCGCGG	175.5	52
AATATAGTTCCGCTGC	BC 15	sgRNA1	Deletion	19	GAGAGTGATCCCGGCGGCG	18	AGGATCACATGGTCCTGCTGGAGTTCGTGAC-------------------GGCATGGACGAGCTGTACAAGTAAGAATTCGCGGCCGCAAACGAATTAG	168	42
TGACTTTTACGTACAA	BC 13	sgRNA1	Deletion	3	CGG	7	AGGATCACATGGTCCTGCTGGAGTTCGTGACCGCCG---GGATCACTCCCGGCATGGACGAGCTGTACAAGTAAGAATTCGCG	180	53
GCTAGACTGGTTCCAA	BC 07	sgRNA1	Deletion	3	CGG	7	CTGATCACATGGTCCTGCTGGAGTTCGTGACCGCCG---GGATCACTCTCGGCATGGACGAGCTGTACAAATAAGAATTCGCG	180	53
GCTACCAAGTAAGCCA	BC 22	sgRNA1	Deletion	4	CCGG	8	GTGATCACATGGTCCTGCTGGAGTTCGTGACCGCCG----GATCACTCTCGGCATGGACGAGCTGTACAAGTAAGAAATCGCGG	179.5	52
GGAGGTGTCAGCAGAT	BC 04	sgRNA1	Deletion	1	G	6	AGGATCACATGGTCCTGCTGGAGTTCGTGACCGCCGC-GGGATCACTCCCGGCATGGACGAGCTGTACAAGTAAGAATTCG	181	54
TGACTTTTACGTACAA	BC 13	sgRNA1	Deletion	2	GG	3	TAGATCACATGGTCCTGCTGGAGTTCGTGACAT--GCCGGGATCACTCTCGGCATGGACGAGCTGTACAAGTAAGAAATCGC	172.5	57
TAAAATCGATCAGTCA	BC 09	sgRNA1	Deletion	1	G	6	TAGATCACATGGTCCTGCTGGAGTTCGTGACCGCCGC-GGGATCACCCCCGGCATGGACGAGCTGTACAAGTAAGAATTCG	177	54
GCTACCAAGTAAGCCA	BC 22	sgRNA1	Deletion	17	CGGCGGCGGTCACGAAC	7	AGGATCACATGGTCCTGCTGGA-----------------TGATCACTCCCGGCATGGACGAGCTGTACAAGTAAGAATTCGCGGCCGCATACGATTT	169	53
CCAACAACGGGGTAAG	BC 16	sgRNA1	Deletion	3	CGG	7	TAAATCACATGGTCCTGCTGGAGTTCGTGACCGCCG---GGATCACTCCCGGCATGGACGAGCTGTACAAGTAAAAATTCGCG	172	53
ACGGAGAACAATGAGA	BC 06	sgRNA1	Deletion	5	CCCGG	9	AGGATCACATGGTCCTGCTGGAGTTCGTGACCGCCG-----ATCACTCCCGGCATGGACGAGCTGTACAAGTAAGAATTCGCGGC	179	51
CGTACTATCATTCCTG	BC 20	sgRNA1	Deletion	2	GC	5	TAGATCACATGGTCCTGCTGGAGTTCGTGACCGCC--CGGGATCACCCTCGGCATGGACGAGCTGTACAAGTAAGAATTCGC	180.5	55
ATTATTGTCCTCCGCA	BC 24	sgRNA1	Deletion	5	CCCGG	9	AGGATCACATGGTCCTGCTGGAGTTCGTGACCGCCG-----ATCACTCTCGGCATGGACGAGCTGTACAAGTAAGAATTCGCGGC	183	51
TGACTTTTACGTACAA	BC 13	sgRNA1	Deletion	7	GATCCCG	12	AGGATCACATGGTCCTGCTGGAGTTCGTGACCGCCGC-------ACTCCCGGCATGGACGAGCTGTACAAGTAAGAATTCGCGGCCG	178	48
TAAGAGACGGGATGAA	BC 03	sgRNA1	Deletion	28	AGTGATCCCGGCGGCGGTCACGAACTCC	15	GTGATCACATGGTCCTGCT----------------------------CTCGGCATGGACCAGCCGTACAAGTAAGAATTCGCGGCCGCATACAAATTAGGTGAAACTG	151.5	45
TTCTAAAGATGGCCTC	BC 05	sgRNA1	Deletion	3	CGG	7	CTGATCACATGGTCCTGCTGGAGTTCGTGACCGCCG---GGATCACTCTCGGCATGGACGAGCTGTACAAGTAAGAATTCGCG	184	53
GCTACCAAGTAAGCCA	BC 22	sgRNA1	Deletion	12	AGTGATCCCGGC	15	GTGATCACATGGTCCTGCTGGAGTTCGTGACCGCC------------CTCGGCATGGACGAGCTGTACAAGTAAGAATTCGCGGCCGCATAC	179.5	45
CACAAGTTTGACGACA	BC 02	sgRNA1	Deletion	24	CGAGAGTGATCCCGGCGGCGGTCA	19	GTGATCACATGGTCCTGCTGGAGTTCG------------------------GCCTGGACGAGCTGTACAAGTAAGAATTCGCGGCCGCAAACGAATTAGGTGAC	161.5	41
TACTGGTCTTTAAGCC	BC 28	sgRNA1	Deletion	17	GCCGAGAGTGATCCCGG	21	TAAATCACATGGTCCTGCTGGAGTTCGTGACCGCCG-----------------TTGGACGAGCTGTACAAGTAAGAATTGGCGGCCGCATACGAATT	161	39
TGTTACGAGAAATTAA	BC 23	sgRNA1	Deletion	6	CGGCGG	7	GTGATCACATGGTCCTGCTGGAGTTCGTGACCG------GGATCACTCTCGGCATGGACGAGCTGTACAAGTAAGAAATCGCGGCC	178.5	53
AATATAGTTCCGCTGC	BC 15	sgRNA1	Deletion	5	CCCGG	9	AGGATCACATGGTCCTGCTGGAGTTCGTGACCGCCG-----ATCACTCTCGGCATGGACGAGCTGTACAAGTAAGAATTCGCGGC	183	51
GTGTATGGTCGCACAA	BC 34	sgRNA1	Insertion	1	T	4	CTGATCACATGGTCCTGCTGGAGTTCGTGACCGCCGaCCGGGATCACCCTCGGCATGGACGAGCTGTACAAGTAAGAATT	179	56
GCTTAGAAGAGACAAT	BC 21	sgRNA1	Deletion	4	GGCG	6	GTGATCACATGGTCCTGCTGGAGTTCGTGACCGC----GGGATCACTCCCGGCATGGACGAGCTGTACAAGTAAGAAATCGCGG	175.5	54
GCTTAGAAGAGACAAT	BC 21	sgRNA1	Deletion	4	CCGG	8	GTGATCACATGGTCCTGCTGGAGTTCGTGACCGGCG----GAGCACCCCCCGCGTAGAGGCGCTGTACAAAAAAAAAATCGCGC	127.5	52
CTATCTTAAGCTATAA	BC 31	sgRNA1	Deletion	3	CGG	7	CTGATCACATGGTCCTGCTGGAGTTCGTGACCGCCG---GGATCACTCTCGGCATGGACGAGCTGTACAAATAAAAAATCGCG	172	53
TTATTTGGCGCAAAAA	BC 18	sgRNA1	Deletion	4	CGGC	4	GTGATCACATGGTCCTGCTGGAGTTCGTGACC----CCGGGATCACCCTCGGCATGGACGAGCTGTACAAGTAAGAATACGCGG	175.5	56
AGTTTCAATTGCCCAA	BC 10	sgRNA1	Deletion	36	TCCATGCCGAGAGTGATCCCGGCGGCGGTCACGAAC	26	AGGATCACATGGTCCTGCAGGA------------------------------------CGAGCTGTACAAGTAAGAATTCGCGGCCGCATACGAATTAGGTGACACTGCAGGAACA	155.5	34
TAAAATCGATCAGTCA	BC 09	sgRNA1	Deletion	3	CGG	7	TAGATCACATGGTCCTGCTGGAGTTCGTGACCGCCG---GGATCACTCTCGGCATGGACGAGCTGTACAAGTAAGAATTCGCC	180	53
TACGGGAAGTTTTAGA	BC 27	sgRNA1	Deletion	2	GG	6	GTGATCACATGGTCCTGCTGGAGTTCGTGCCCACCG--GGGATCACTCCCGGCATGGACGAGCTGTACAAGTAAGAAATCGC	168.5	54
ACCATACCACCACACA	BC 36	sgRNA1	Deletion	3	CGG	7	CTGATCACATGGTCCTGCTGGAGTTCGTGACCGCCG---GGATCACTCTCGGCATGGACGAGCTGTACAAATAAGAATTCGCG	180	53
TACTGGTCTTTAAGCC	BC 28	sgRNA1	Deletion	6	GATCCC	12	CTGATCACTTGGTCCTGCTGGAGTTCGTGACCGCCGCC------ACTCCCGGCATGGACGAGCTGTACAAGTAAGAATTCGCGGCC	174.5	48
AAATGACCGGAAAGCT	BC 32	sgRNA1	Deletion	14	GTGATCCCGGCGGC	14	CTGATCACATGGTCCTGCTGGAGTTCGTGACC--------------TCTCGGCATGGACGAGCTGTACAAGTAAGAATTCGCGGCCGCAAACGA	174.5	46
TAAGAGACGGGATGAA	BC 03	sgRNA1	Deletion	3	CGG	7	TAGATCACATGGTCCTGCTGGAGTTCGTGACCGCCG---GGATCACTCTCGGCATGGACGAGCTGTACAAGTAAGAATTCGCG	184	53
TAATACTTAACTGGAA	BC 17	sgRNA1	Deletion	44	ACTTGTACAGCTCGTCCATGCCGAGAGTGATCCCGGCGGCGGTC	40	AGGATCACATGGTCCTGCTGGAGTTCGT--------------------------------------------AAGAATTCGCGGCCGCATACGATTTAGGTGACACTGCAGGATCAttccagtt	139	20
TGTTACGAGAAATTAA	BC 23	sgRNA1	Deletion	6	CGGCGG	7	AGGATCACATGGTCCTGCTGGAGTTCGTGACCG------GGAGCACTCTCGGCATGGACGAGCTGTACAAGTAAGAAATCGCGGCC	174.5	53
TGGAAAGGCAGCACTG	BC 25	sgRNA1	Deletion	4	GGCG	6	TAGATCACATGGTCCTGCTGGAGTTCGTGACCGC----GGGATCACTCTCGGCATGGACGAGCTGTACAAGTAAGAATTCGCGG	183.5	54
CTTCGTCAACACCCAT	BC 08	sgRNA1	Deletion	1	G	6	CTGATCACATGGTCCTGCTGGAGTTCGTGACCGCCGC-GGGATCACCCCCGGCATGGACGAGCTGTACAAGTAAGAATTCG	177	54
CGTACTATCATTCCTG	BC 20	sgRNA1	Deletion	18	GATCCCGGCGGCGGTCAC	12	TAAATCACATGGTCCTGCTGGAGTTC------------------ACTCTCGGCATGGACGAGCTGTACAAGTAAGAATTCGCGGCCGCAAACGATTTA	168.5	48
CTATCTTAAGCTATAA	BC 31	sgRNA1	Deletion	3	CGG	7	AGGATCACATGGTCCTGCTGGAGTTCGTGACCGCCG---GGATCACTCCCGGCATGGACGAGCTGTACAAGTAAGAATTCGCG	180	53
TAAAATCGATCAGTCA	BC 09	sgRNA1	Deletion	15	AGTGATCCCGGCGGC	15	TAAATCACATGGTCCTGCTGGAGTTCGTGACC---------------CTCGGCATGGACGAGCTGTACAAGTAAGAATTCGCGGCCGCATACGAT	174	45
AGATTTGTAAATCTAG	BC 35	sgRNA1	Deletion	3	CGG	7	GTGATCACATGGTCCTGCTGGAGTTCGTGACCGCCG---GGATCACTCTCGGCATGGACGAACTGTACAAATAAGAATTCGCG	176	53
CTATCTTAAGCTATAA	BC 31	sgRNA1	Deletion	16	GCCGAGAGTGATCCCG	21	GTGATCACATTGTCCTGCTGGAGTTCGTGACCGCCGC----------------ATGGACGAGCTGTACAAGTAAGAATTCGCGGCCGCATAAGATT	169.5	39
CACAAGTTTGACGACA	BC 02	sgRNA1	Deletion	20	TCCCGGCGGCGGTCACGAAC	10	CTGATCACATGGTCCTGCTGGA--------------------TCACTCCCGGCATGGACGAGCTGTACAAGTAAGAATTCGCGGCCGCATACGAATTAGG	167.5	50
GCTAGACTGGTTCCAA	BC 07	sgRNA1	Deletion	7	GATCCCG	12	TAGATCACATGGTCCTGCTGGAGTTCGTGACCGCCGC-------ACTCTCGGCATGGACGAGCTGTACAAGTAAGAATTCGCGGCCG	182	48
GCTACCAAGTAAGCCA	BC 22	sgRNA1	Deletion	3	CGG	7	AGGATCACATGGTCCTGCTGGAGTTCGTGACCGCCG---GGATCACTCTCGGCATGGACGAGCTGTACAAGTAAGAATTCGCG	184	53
CTACACTCACTCTGTG	BC 12	sgRNA1	Deletion	2	GG	6	GTGATCACATGGTCCTGCTGGAGTTCGTGACCGCCG--GGGATCACTCTCGGCATGGACGAGCTGTACAAGTAAGAAATCGC	180.5	54
AAATGACCGGAAAGCT	BC 32	sgRNA1	Deletion	3	CGG	7	CTGATCACATGGTCCTGCTGGAGTTCGTGACCGCCG---GGATCACTCCCGGCATGGACGAGCTGTACAAGTAAGAATTCGCG	180	53
TTCTAAAGATGGCCTC	BC 05	sgRNA1	Deletion	22	GAGTGATCCCGGCGGCGGTCAC	16	AGGATCACATGGTCCTGCTGGAGTTC----------------------TCGGCATGGACGAGCTGTACAAGTAAGAATTCGCGGCCGCATACGATTTAGGTG	174.5	44
CACAAGTTTGACGACA	BC 02	sgRNA1	Deletion	3	CGG	7	TAGATCACATGGTCCTGCTGGAGTTCGTGACCGCCG---GGATCACTCCCGGCATGGACGAGCTGTACAAATAAGAATTCGCG	176	53
ATAATGGGCTATCAAA	BC 01	sgRNA1	Deletion	3	CGG	7	GTGATCACATGGTCCTGCTGGAGTTCGTGACCGCCG---GGATCACCCCCGGCATGGACGAGCCGTACAAGTAAGAATTCGCG	172	53
TAAGAGACGGGATGAA	BC 03	sgRNA1	Deletion	1	G	6	CTGATCACATGGTCCTGCTGGAGTTCGTGACCGCCGC-GGGATCACCCCCGGCATGGACGAGCTGTACAAGTAAGAATTCG	177	54
CTATCTTAAGCTATAA	BC 31	sgRNA1	Deletion	20	TCCCGGCGGCGGTCACGAAC	10	TAGATCACATGGTCCTGCTGGA--------------------TCACTCCCGGCATGGACGAGCTGTACAAGTAAGAATTCGCGGCCGCATACGATTTAGG	171.5	50
CACAAGTTTGACGACA	BC 02	sgRNA1	Deletion	1	G	6	GTGATCACATGGTCCTGCTGGAGTTCGTGACCGCCGC-GGGATCACTCCCGGCATGGACGAGCTGTACAAGTAAGAATTCG	181	54
AGTTTCAATTGCCCAA	BC 10	sgRNA1	Deletion	3	CGG	7	TAGATCACATGGTCCTGCTGGAGTTCGTGACCGCCG---GGATCACTCCCGGCATGGACGAGCTGTACAAATAAGAATTCGCG	176	53
TACACTTTTGCTGCAA	BC 11	sgRNA1	Deletion	16	CCGGCGGCGGTCACGA	8	AGGATCACATGGTCCTGCTGGAGT----------------GATCACTCTCGGCATGGACGAGCTGTACAAGTAAGAATTCGCGGCCGCATACGATT	177.5	52
CTATCTTAAGCTATAA	BC 31	sgRNA1	Deletion	19	AGTGATCCCGGCGGCGGTC	15	GTGATCACATGGTCCTGCTGGAGTTCGT-------------------CCCGGCATGGACGAGCTGTACACGTAAGAATTCGCGGCCGCAAACGATTTAG	164	45
AATATAGTTCCGCTGC	BC 15	sgRNA1	Deletion	9	GTGATCCCG	14	CTGATCACATGGTCCTGCTGGAGTTCGTGACCGCCGC---------TCTCGGCATGGACGAGCTGTACAAGTAAGAATTCGCGGCCGCA	181	46
CCAACAACGGGGTAAG	BC 16	sgRNA1	Deletion	3	CGG	7	GTGATCACATGGTCCTGCTGGAGTTCGTGACCGCCG---GGAACACTCTCGGCAAGGACGAACTGTACAAATAAAAAATCGCG	160	53
AGTTTCAATTGCCCAA	BC 10	sgRNA1	Deletion	3	CGG	7	GTGATCACATGGTCCTGCTGGAGTTCGTGACCGCCG---GGATCCCTCCCGGCATGGACGAGCTGTACCAGTAAGAAATCGCG	168	53
TAAGAGACGGGATGAA	BC 03	sgRNA1	Deletion	6	CGGCGG	7	TAGATCACATGGTGCTGCTGGAGTTCGTGACCG------GGATCACTCCCGGCATGGACGAGCTGTACAAGTAAGAATTCGCGACC	170.5	53
GCTACCAAGTAAGCCA	BC 22	sgRNA1	Deletion	4	CCGA	20	GTGATCACATGGTCCTGCTGGAGTTCGTGACCGCCGCCGGGAACACTC----CATGGACGAGCTCTACAAGTAAAAAATCGCGG	167.5	40
ATAATGGGCTATCAAA	BC 01	sgRNA1	Deletion	3	CGG	7	TAGATCACATGGTCCTGCTGGAGTTCGTGACCGCCG---GGATCACTCTCGGCATGGACGAGCTGTACAAGTAAGAATTCGCG	184	53
TACTGGTCTTTAAGCC	BC 28	sgRNA1	Deletion	5	CCCGG	9	CTGATCACATGGTCCTGCTGGAGTTCGTGACCGCCG-----ATCACTCCCGGCATGGACGAGCTGTACAAGTAAGAATTCGCGGC	179	51
AATATAGTTCCGCTGC	BC 15	sgRNA1	Deletion	6	TCCCGG	10	TAGATCACATGGTCCTGCTGGAGTTCGTGACCGCCG------TCACTCCCGGCATGGACGAGCTGTACAAGTAAGAAATCGCGGCC	174.5	50
CCAACAACGGGGTAAG	BC 16	sgRNA1	Deletion	6	CGGCGG	7	GTGATCACATGGTCCTGCTGGAGTTCGTGACCG------GGATCACTCCCGGCATGGACGAACTGTACAAGTAAGAAATCGCGGCC	170.5	53
TACTGGTCTTTAAGCC	BC 28	sgRNA1	Deletion	12	AGTGATCCCGGC	15	TAGATCACATGGTCCTGCTGGAGTTCGTGACCGCC------------CTCGGCCTGGACGAGCTGTACAAGTAAGAATTCGCGGCCGCATAC	175.5	45
TGTTACGAGAAATTAA	BC 23	sgRNA1	Deletion	3	CGG	7	CTGATCACATGGTCCTGCTGGAGTTCGTGACCGCCG---GGATCACTCTCGGCATGGACGAGCTGTACAAGTAAGAATTCGCG	184	53
TTCAAAACATTTATAA	BC 29	sgRNA1	Deletion	3	CGG	7	TAGATCACATGGTCCTGCTGGAGTTCGTGACCGCCG---GGATCACTCTCGGCATGGACGAGCTGTACAAGTAAGAATTCGCG	184	53
TGTTACGAGAAATTAA	BC 23	sgRNA1	Deletion	4	CCGG	8	GTGATCACATGGTCCTGCTGGAGTTCGTGACCGCCG----GATCACTCCCGGCATGGACGAGCTGTACAAGTAAGAATTCGCGG	179.5	52
TGTTACGAGAAATTAA	BC 23	sgRNA1	Deletion	3	CGG	7	TAGATCATATGGTCCTGCTGGAGTTCGTGACCGCCG---GGATCACTCTCGGCATGGACGAGCTGTACAAGTAAGAATTCGCG	180	53
CTTCGTCAACACCCAT	BC 08	sgRNA1	Deletion	12	TCCCGGCGGCGG	10	AGGATCACATGGTCCTGCTGGAGTTCGTGA------------TCACTCTCGGCATGGACGAGCTGTACAAGTAAGAATTCGCGGCCGCATAC	179.5	50
TAAAATCGATCAGTCA	BC 09	sgRNA1	Deletion	54	GCGGCCGCGAATTCTTACTTGTACAGCTCGTCCATGCCGAGAGTGATCCCGGCG	56	AGGATCACATGGTCCTGCTGGAGTTCGTGACCGC------------------------------------------------------ATACGATTTAGGTGACACTGCAGGATCAtgactgatcgattttact	109	4
TAATACTTAACTGGAA	BC 17	sgRNA1	Deletion	3	CGG	7	GTGATCACATGGTCCTGCTGGAGTTCGTGACCGCCG---GGATCACTCTCGGCATGGACGAACTGTACAAATAAAAAATCGCG	168	53
TACTGGTCTTTAAGCC	BC 28	sgRNA1	Deletion	3	CGG	7	AGAATCACATGGTCCTGCTGGAGTTCGTGACCGCCG---GGATCACTCCCGGCATGGACGAGCTGTACAAATAAGAATTCGCG	172	53
AAATGACCGGAAAGCT	BC 32	sgRNA1	Deletion	2	GC	5	TAGATCACATGGTCCTGCTGGAGTTCGTGACCGCC--CGGGATCACCCCCGGCATGGACGAGCTGTACAAGTAAGAATTCGC	176.5	55
TGACTTTTACGTACAA	BC 13	sgRNA1	Deletion	12	TCCCGGCGGCGG	10	CTGATCACATGGTCCTGCTGGAGTTCGTGA------------TCACCCTCGGCATGGACGAGCTGTACAAGTAAGAATTCGCGGCCGCATAC	175.5	50
GGAGGTGTCAGCAGAT	BC 04	sgRNA1	Deletion	3	CGG	7	AGGATCACATGGTCCTGCTGGAGTTCGTGACCGCCG---GGATCACTCTCGGCATGGACGAGCTGTACAAATAAGAATTCGCG	180	53
ATTATTGTCCTCCGCA	BC 24	sgRNA1	Deletion	35	GCCGAGAGTGATCCCGGCGGCGGTCACGAACTCCA	21	TAGATCACATGGTCCTGC-----------------------------------ATGGACGAGCTGTACAAGTAAGAATTCGCGGCCCCATACGATTTAGGTGACACAGCAGGAAC	156	39
GTGTATGGTCGCACAA	BC 34	sgRNA1	Deletion	3	CGG	7	AGCATCACATGGTCCTGCTGGAGTTCGTGACCGCCG---GGATCACTCCCGGCCTGGACGAGCTGTACAAGTAAGAATTCGCG	172	53
TTATTTGGCGCAAAAA	BC 18	sgRNA1	Deletion	6	CGGCGG	7	CTGATCACATGGTCCTGCTGGAGTTCGTGACCG------GGATCACTCTCGGCATGGACGAGCTGTACAAGTAAGAAATCGCGGCC	178.5	53
TGGAAAGGCAGCACTG	BC 25	sgRNA1	Deletion	5	CCCGG	9	GTGATCACATGGTCCTGCTGGAGTTCGTGACCGCCG-----GTCACCCCCGGCCTGGACGAGCTGTACAAGTAAGAATTCGCGGC	167	51
AGTTTCAATTGCCCAA	BC 10	sgRNA1	Insertion	1	G	6	GTGATCACATGGTCCTGCTGGAGTTCGTGACCGCCGCCcGGGATCACCCTCGGCATGGACGAGCTGTACAAATAAAAATT	171	54
ACGGAGAACAATGAGA	BC 06	sgRNA1	Deletion	19	ATCCCGGCGGCGGTCACGA	11	GTGATCACATGGTCCTGCTGGAGT-------------------CACTCTCGGCATGGACGAACTGTACAAGTAAGAAATCGCGGCCGCAAACGAATTAG	160	49
CTTCGTCAACACCCAT	BC 08	sgRNA1	Deletion	12	GTGATCCCGGCG	14	TAAATCAAATGGTCCTGCTGGAGTTCGTGACCGC------------TCTCGGCATGGACGAGCTGTAAAAATAAGAATTAGCGGCCGCATAC	159.5	46
GCTTAGAAGAGACAAT	BC 21	sgRNA1	Deletion	3	CGG	7	GTGATCACATGGTCCTGCTGGAGTTCGTGACCGCCG---GGATCCCTCCCGGCATGGACGAGCTGTACAAGTAAGAATTCGCC	172	53
AAACAGGAAGACAAGC	BC 30	sgRNA1	Deletion	3	CGG	7	AGGATCACATGGTCCTGCTGGATTTCGTGACCGCCG---GGATCACCCCCGGCATGGACGAGCTGTACAAATAAAAAATCGCG	160	53
AAACAGGAAGACAAGC	BC 30	sgRNA1	Deletion	2	GG	6	AGGATCACATGGTCCTGCTGGAGTTCGTGACCGCCG--GGGATCACTCTCGGCATGGACGAGCTGTACAAGTAAGAAATCGC	180.5	54
TGTTACGAGAAATTAA	BC 23	sgRNA1	Deletion	3	CGG	7	TAGATCACATGGTCCTGCTGGAGTTCGTGACCGCCG---GGATCACCCCCGGCATGGACGAGCTGTACAAGTAAAAATTCGCG	172	53
ACGGAGAACAATGAGA	BC 06	sgRNA1	Deletion	22	GAGTGATCCCGGCGGCGGTCAC	16	TAGATCACATGGTCCTGCTGGAGTTC----------------------TCGGCCTGGACGAGCTGTACAAGTAAGAATTCGCGGCCGCATACGATTTAGGTG	170.5	44
TTCTAAAGATGGCCTC	BC 05	sgRNA1	Insertion	1	C	4	CTGATCACATGGTCCTGCTGGAGTTCGTGACCGCCGgCCGGGATCACCCTCGGCATGGACGAGCTGTACAAGTAAGAATT	179	56
TGGAAAGGCAGCACTG	BC 25	sgRNA1	Deletion	7	GATCCCG	12	TAAATCACATGGTCCTGCTGGAGTTCGTGACCGCCGC-------ACTCCCGGCATGGACGAGCTGTACAAGTAAGAAATCGCGGCCG	170	48
CTACACTCACTCTGTG	BC 12	sgRNA1	Deletion	12	CGGCGGCGGTCA	7	TAGATCACATGGTCCTGCTGGAGTTCG------------GGATCACTCTCGGCATGGACGAGCTGTACAAGTAAGAATTCGCGGCCGCATAC	179.5	53
CTATCTTAAGCTATAA	BC 31	sgRNA1	Deletion	6	CGGCGG	7	GTGATCACATGGTCCTGCTGGAGTTCGTGACCG------GGATCACTCTCGGCCTGGACGAGCTGTACAAGTAAGAAATCGCGGCC	174.5	53
AGTTTCAATTGCCCAA	BC 10	sgRNA1	Deletion	20	TCCCGGCGGCGGTCACGAAC	10	CTGATCACATGGTCCTGCTGGA--------------------TCACTCCCGGCATGGACGAGCTGTACAAGTAAGAATTCGCGGCCGCATACGATTTAGG	171.5	50
TGTTCAAGGACGCGGT	BC 19	sgRNA1	Deletion	45	GCGAATTCTTACTTGTACAGCTCGTCCATGCCGAGAGTGATCCCG	50	CTGATCACATGGTCCTGCTGGAGTTCGTGACCGCCGC---------------------------------------------GGCCGCATACGATTTAGGTGACACTGCAGGATCAaccgcgtcc	136	10
GCTAGACTGGTTCCAA	BC 07	sgRNA1	Deletion	3	CGG	7	GTGATCACATGGTCCTGCTGGAGTTCGTGACCGCCG---GGATCACCCCCCGCCTGGACCAGCTGTACAAATAAAAATTCGCG	156	53
TACTGGTCTTTAAGCC	BC 28	sgRNA1	Deletion	3	CGG	7	CTGATCACATGGTCCTGCTGGAGTTCGTGACCGCCG---GGATCACTCTCGGCATGGACGAGCTGTACAAGTAAGAAATCGCG	180	53
TAAGAGACGGGATGAA	BC 03	sgRNA1	Deletion	3	CGG	7	CTGATCACATGGTCCTGCTGGAGTTCGTGACCGCCG---GGATCACTCTCGGCATGGACGAGCTGTACAAGTAAGAATTCGCG	184	53
CACAAGTTTGACGACA	BC 02	sgRNA1	Deletion	15	GTGATCCCGGCGGCG	14	TAGATCACATGGTCCTGCTGGAGTTCGTGAC---------------TCTCGGCATGGACGAGCTGTACAAGTAAGAATTCGCGGCCGCATACGAT	178	46
GCTAGACTGGTTCCAA	BC 07	sgRNA1	Deletion	2	GC	5	TAGATCACATGGTCCTGCTGGAGTTCGTGACCGCC--CGGGATCACTCTCGGCATGGACGAGCTGTACAAGTAAGAAATCGC	180.5	55
TAAGAGACGGGATGAA	BC 03	sgRNA1	Insertion	1	G	6	GTGATCACATGGTCCTGCTGGAGTTCGTGACCGCCGCCcGGGATCACCCTCGGCATGGACGAGCTGTACAAATAAAAATT	171	54
CTATCTTAAGCTATAA	BC 31	sgRNA1	Deletion	3	CGG	7	GTGATCACATGGTCCTGCTGGAGTTCGTGACCGCCG---GGATCACTCTCGGCATGGACGAACTGTACAAGTAAAAAATCGCG	172	53
CACAAGTTTGACGACA	BC 02	sgRNA1	Deletion	3	CGG	7	AGGATCACATGGTCCTGCTGGAGTTCGTGACCGCCG---GGATCACTCTCGGCATGGACGAGCTGTACAAGTAAGAATTCCCG	180	53
ATAATGGGCTATCAAA	BC 01	sgRNA1	Deletion	1	G	6	AGGATCACATGGTCCTGCTGGAGTTCGTGACCGCCGC-GGGATCACCCCCGGCATGGACGAGCTGTACAAGTAAGAATTCG	177	54
AGATTTGTAAATCTAG	BC 35	sgRNA1	Deletion	2	GC	5	AGGATCACATGGTCCTGCTGGAGTTCGTGACCGCC--CGGGATCACTCCCGGCATGGACGAGCTGTACAAGTAAGAAATCGC	176.5	55
GCTTAGAAGAGACAAT	BC 21	sgRNA1	Deletion	1	C	4	TAGATCACATGGTCCTGCTGGAGTTCGTGACCGCC-CCGGGATCACTCCCGGCATGGACGAGCTGTACAAGTAAGAATTCG	181	56
GGAGGTGTCAGCAGAT	BC 04	sgRNA1	Deletion	24	CGAGAGTGATCCCGGCGGCGGTCA	19	CTGATCACATGGTCCTGCTGGAGTTCG------------------------GCATGGACGAGCTGTACAAGTAAGAATTCGCGGCCGCATACGATTTAGGTGAC	173.5	41
CTACACTCACTCTGTG	BC 12	sgRNA1	Deletion	3	CGG	7	TAGATCACATGGTCCTGCTGGAGTTCGTGACCGCCG---GGATCACCCCCGGCATGGACGAGCTGTACAAGTAAAAATTCGCG	172	53
TACTGGTCTTTAAGCC	BC 28	sgRNA1	Deletion	11	GCGGCGGTCAC	5	AGGATCACATGGTCCTGCTGGAGTTC-----------CGGGATCACTCTCGGCATGGACGAGCTGTACAAGTAAGAATTCGCGGCCGCATA	180	55
TAAAATCGATCAGTCA	BC 09	sgRNA1	Deletion	3	CGG	7	GTGATCACATGGTCCTGCTGGAGTTCGTGACCGCCG---GGATCACTCTCGGCATGGACGAGCTGTACAAATAAAAAATCGCG	172	53
ATTATTGTCCTCCGCA	BC 24	sgRNA1	Deletion	12	CGGCGGCGGTCA	7	TAGATCACATGGTCCTGCTGGAGTTCG------------GGATCACTCTCGGCATGGACGAGCTGTACAAGTAAGAATTCGCGGCCGCATAC	179.5	53
ATAATGGGCTATCAAA	BC 01	sgRNA1	Deletion	1	G	6	AGGATCACATGGTCCTGCTGGAGTTCGTGACCGCCGC-GGGATCACCCCCGGCATGGACGAGCTGTACAAGTAAGAATTCG	177	54
CCAACAACGGGGTAAG	BC 16	sgRNA1	Deletion	17	CCGGCGGCGGTCACGAA	8	GTGATCACATGGTCCTGCTGGAG-----------------GATCACTCCCGGCATGGACGAGCTGTACAAGTAAGAATTCGCGGCCGCATACGAATT	169	52
AAATGACCGGAAAGCT	BC 32	sgRNA1	Deletion	3	CGG	7	GTGATCACATGGTCCTGCTGGAGTTCGTGACCGCCG---GGATCACCCCCGGCATGGACGAGCTGTACAAGTAAAAATTCGCG	172	53
TTATTTGGCGCAAAAA	BC 18	sgRNA1	Deletion	3	CGG	7	CTGATCACATGGTCCTGCTGGAGTTCGTGACCGCCG---GGATCACTCCCGGCATGGACGAGCTGTACAAGTAAGAATTCGCG	180	53
GCTACCAAGTAAGCCA	BC 22	sgRNA1	Deletion	3	CGG	7	AGGATCACATGGTCCTGCTGGAGTTCGTGACCGCCG---GGATCACCCCCCGCATGGACGAGCTGTACAAGTAAAAATTCGCG	168	53
ACGTTTCAACGAAAGT	BC 26	sgRNA1	Deletion	3	CGG	7	CTGATCACATGGTCCTGCTGGAGTTCGTGACCGCCG---GGATCACTCTCGGCATGGACGAGCTGTACAAGTAAGAATTCGCG	184	53
CACAAGTTTGACGACA	BC 02	sgRNA1	Deletion	30	AGAGTGATCCCGGCGGCGGTCACGAACTCC	17	GTGATCACATGGTCCTGCT------------------------------CGGCATGGACGAGCTGTACAAGTAAGAATTCGCGGCCGCATACGATTTAGGTGACACTGCA	170.5	43
ACGGAGAACAATGAGA	BC 06	sgRNA1	Deletion	2	GG	6	GTGATCACATGGTCCTGCTGGAGTTCGTGACCGCCG--GGGATCACCCCCCGCATGGACGAGCTGTACAAGTAAGAAATCGC	168.5	54
AGATTTGTAAATCTAG	BC 35	sgRNA1	Deletion	3	CGG	7	TAGATCACATGGTCCTGCTGGAGTTCGTGACCGGCG---GGATCACCCCCGGCATGGACGAGCTGTACAAGTAAGAATTCGCG	172	53
GCTAGACTGGTTCCAA	BC 07	sgRNA1	Deletion	31	CCGAGAGTGATCCCGGCGGCGGTCACGAACT	20	GTGATCACATGGTCCTGCTGG-------------------------------CATGGACGAGCTGTACAAGTAAGAATTCGCGGCCGCACACGATTTAGGTGACACTGCAG	166	40
TAATACTTAACTGGAA	BC 17	sgRNA1	Deletion	12	CGGCGGTCACGA	4	AGGATCACATGGTCCTGCTGGAGT------------CCGGGATCACTCTCGGCATGGACGAGCTGTACAAGTAAGAATTCGCGGCCGCATAC	179.5	56
CACAAGTTTGACGACA	BC 02	sgRNA1	Deletion	21	AGAGTGATCCCGGCGGCGGTC	17	GTGATCACATGGTCCTGCTGGAGTTCGT---------------------CGGCATGGACGAGCTGTACAAGTAAGAATTCGCGGCCGCATACGAATTAGGT	171	43
CTTATAAAGATCAGAT	BC 14	sgRNA1	Deletion	6	CGGCGG	7	AGGATCACATGGTCCTGCTGGAGTTCGTGACCG------GGATCACTCTCGGCATGGACGAGCTGTACAAGTAAGAAATCGCGGCC	178.5	53
ATAATGGGCTATCAAA	BC 01	sgRNA1	Deletion	6	CGGCGG	7	TAGATCACATGGTCCTGCTGGAGTTCGTGACCG------GGATCACTCTCGGCATGGACGAGCTGTACAAGTAAGAAATCGCGGCC	178.5	53
CTACACTCACTCTGTG	BC 12	sgRNA1	Deletion	3	CGG	7	TAAATCACATGGTCCTGCTGGAGTTCGTGACCGCCG---GGATCACTCTCGGCATGGACGAGCTGTACAAGTAAGAATTCGCG	180	53
AGATTTGTAAATCTAG	BC 35	sgRNA1	Deletion	2	GG	6	CTGATCACATGGTCCTGCTGGAGTTCGTGACCGCCG--GGGATCACTCTCGGCATGGACGAGCTGTACAAGTAAGAAATCGC	180.5	54
TTATTTGGCGCAAAAA	BC 18	sgRNA1	Deletion	12	CGGCGGCGGTCA	7	AGGATCACATGGTCCTGCTGGAGTTCG------------GGATCACTCTCGGCATGGACGAGCTGTACAAGTAAGAATTCGCGGCCGCATAC	179.5	53
GCTAGACTGGTTCCAA	BC 07	sgRNA1	Deletion	3	CGG	7	CTGATCACATGGTCCTGCTGGAGTTCGTGACCGCCG---GGATCACTCTCGGCATGGACGAGCTGTACAAGTAAAAATTCGCG	180	53
CTATCTTAAGCTATAA	BC 31	sgRNA1	Deletion	12	TCCCGGCGGCGG	10	GTGATCACATGGTCCTGCTGGAGTTCGTGA------------TCACTCTCGGCCTGGACGCGCTGTACAAGTAAGAATTCGCGGCCGCATAC	171.5	50
TAATACTTAACTGGAA	BC 17	sgRNA1	Deletion	4	CCGG	8	GTGATCACATGGTCCTGCTGGAGTTCGTGACCGCCG----GATCACTCCCGGCATGGACGAGCTGTACAAGTAAAAATTCGCGG	175.5	52
TGGAAAGGCAGCACTG	BC 25	sgRNA1	Deletion	3	CGG	7	TAGATCACATGGTCCTGCTGGAGTTCGTGACCGCCG---GGATCACTCTCGGCATGGACGAGCTGTACAAGTAAGAATTCGCG	184	53
TGGAAAGGCAGCACTG	BC 25	sgRNA1	Deletion	3	CGG	7	AGGATCACATGGTCCTGCTGGAGTTCGTGACCGCCG---GGATCACTCTCGGCATGGACGAGCTGTACAAGTAAAAATTCGCG	180	53
CGTACTATCATTCCTG	BC 20	sgRNA1	Deletion	3	CGG	7	TAGATCACATGGTCCTGCTGGAGTTCGTGACCGCCG---GGATCACTCTCGGCATGGACGAGCTGTACAAGTAAGAATTCGCG	184	53
CTATCTTAAGCTATAA	BC 31	sgRNA1	Deletion	3	CGG	7	CTGATCACATGGTCCTGCTGGAGTTCGTGACCGCCG---GGATCACTCTCGGCATGGACGAGCTGTACAAGTAAGAAATCGCG	180	53
AAACAGGAAGACAAGC	BC 30	sgRNA1	Deletion	20	TCCCGGCGGCGGTCACGAAC	10	GTGATCACATGGTCCTGCTGGA--------------------TCACTCCCGGCATGGACGAGCTGTACAACTAAGAATTCGCGGCCGCATACGAATTAGG	163.5	50
TTCAAAACATTTATAA	BC 29	sgRNA1	Deletion	4	CCGG	8	CTGATCACATGGTCCTGCTGGAGTTCGTGACCGCCG----GATCACTCTCGGCATGGACGAGCTGTACAAGTAAGAATTCGCGG	183.5	52
TACGGGAAGTTTTAGA	BC 27	sgRNA1	Deletion	19	AGTGATCCCGGCGGCGGTC	15	GTGATCACATGGTCCTGCTGGAGTTCGT-------------------CCCGGCATGGACGAGCTGTACAAGTAAGAAATCGCGGCCGCATACGAATTAG	164	45
GCTACCAAGTAAGCCA	BC 22	sgRNA1	Deletion	3	CGG	7	TAGATCACATGGTCCTGCTGGAGTTCGTGACCGCCG---GGATCACTCCCGGCATGGACGAGCTGTACAAATAAGAATTCGCG	176	53
CTTCGTCAACACCCAT	BC 08	sgRNA1	Deletion	9	CGGCGGCGG	7	TAGATCACATGGTCCTGCTGGAGTTCGTGA---------GGATCACTCTCGGCATGGACGAGCTGTACAAGTAAGAATTCGCGGCCGCA	181	53
TGGAAAGGCAGCACTG	BC 25	sgRNA1	Deletion	5	CCCGG	9	AGGATCACATGGTCCTGCTGGAGTTCGTGACCGCCG-----ATCACTCCCGGCATGGACGAGCTGTACAAGTAAGAATTCGCGGC	179	51
TGTTACGAGAAATTAA	BC 23	sgRNA1	Deletion	1	G	6	CTGATCACATGGTCCTGCTGGAGTTCGTGACCGCCGC-GGGATCACTCCCGGCATGGACGAGCTGTACAAGTAAGAATTCG	181	54
CTACACTCACTCTGTG	BC 12	sgRNA1	Deletion	3	CGG	7	AGGATCACATGGTCCTGCTGGAGTTCGTGACCGCCG---GGATCACCCTCGGCATGGACGAGCTGTACAAGTAAGAATTCGCG	180	53
ATAATGGGCTATCAAA	BC 01	sgRNA1	Deletion	18	CGAGAGTGATCCCGGCGG	19	GTGATCACATGGTCCTGCTGGAGTTCGTGACCG------------------GCCTGGACGAGCTGTACAAGTAAGAATTCGCGGCCGCATACGATTTA	172.5	41
CTATCTTAAGCTATAA	BC 31	sgRNA1	Deletion	4	CCGG	8	TAAATCACATGGTCCTGCTGGAGTTCGTGACCGCCG----GATCACTCTCGGCATGGACGAGCTGTACAAGTAAGAATTCGCGG	179.5	52
GCTTAGAAGAGACAAT	BC 21	sgRNA1	Deletion	6	CGGCGG	7	AGGATCACATGGTCCTGCTGGAGTTCGTGACCG------GGATCACTCCCGGCCTGGACGAGCTGTACAAGTAAGAATTCGCGGCC	174.5	53
AGTTTCAATTGCCCAA	BC 10	sgRNA1	Deletion	22	GAGTGATCCCGGCGGCGGTCAC	16	AGGATCACATGGTCCTGCTGGAGTTC----------------------TCGGCATGGACGAGCTGTACAAGTAAGAATTCGCGGCCGCATACGATTTAGGTG	174.5	44
TGTTCAAGGACGCGGT	BC 19	sgRNA1	Deletion	3	CGG	7	AGGATCACATGGTCCTGCTGGAGTTCGTGACCGCCG---GGATCACTCTCGGCATGGACGAGCTGTACAAGTAAGAATTCGCG	184	53
AAACAGGAAGACAAGC	BC 30	sgRNA1	Deletion	3	CGG	7	AGGATCACATGGTCCTGCTGGAGTTCGTGACCGCCG---GGATCACTCTCGGCATGGACGAGCTGTACAAATAAGAATTCGCG	180	53
TAAAATCGATCAGTCA	BC 09	sgRNA1	Deletion	15	ATCCCGGCGGCGGTC	11	TAGATCACATGGTCCTGCTGGAGTTCGT---------------CACTCTCGGCATGGACGAGCTGTACAAGTAAGAATTCGCGGCCGCATACGAT	178	49
GCTTAGAAGAGACAAT	BC 21	sgRNA1	Deletion	4	CCGG	8	CTGATCACATGGTCCTGCTGGAGTTCGTGCCCGCCG----GATCACTCCCGGCATGGACGAGCTGTACAAGTAAGAATTCGCGG	175.5	52
TTCTAAAGATGGCCTC	BC 05	sgRNA1	Deletion	3	CGG	7	TAAATCACATGGTCCTGCTGGAGTTCGTGACCGCCG---GGATCACTCCCGGCATGGACGAGCTGTACAAGTAAGAATTCGCG	176	53
ACCATACCACCACACA	BC 36	sgRNA1	Deletion	1	G	6	TAGATCACATGGTCCTGCTGGAGTTCGTGACCGCCGC-GGGATCACTCTCGGCATGGACGAGCTGTACAAGTAAGAATTCG	185	54
AAATGACCGGAAAGCT	BC 32	sgRNA1	Deletion	3	CGG	7	TAGATCACATGGTCCTGCTGGAGTTCGTGACCGCCG---GGATCACTCCCGGCATGGACGAGCTGTACAAGTAAGAATTCGCG	180	53
GCTTAGAAGAGACAAT	BC 21	sgRNA1	Deletion	2	GG	6	TAGATCACATGGTCCTGCTGGAGTTCGTGACCGCCG--GGGATCACTCCCGGCATGGACGAGCTGTACAAGTAAGAATTCGC	180.5	54
TACACTTTTGCTGCAA	BC 11	sgRNA1	Deletion	3	CGG	7	GTAATCACATGGTCCTGCTGGAGTTCGTGACCGCCG---GGATCACTCCCGGCATGGACGAGCTGTACAAGTAAGAATTCGCC	172	53
TAAAATCGATCAGTCA	BC 09	sgRNA1	Deletion	17	AGAGTGATCCCGGCGGC	17	CTGATCACATGATCCTGCTGGAGTTCGTGACC-----------------CGGCATGGACGAGCTGTACAAGTAAGAATTCGCGGCCGCATACGATTT	173	43
TAAAATCGATCAGTCA	BC 09	sgRNA1	Deletion	3	CGG	7	CTGATCACATGGTCCTGCTGGAGTTCGTGACCGCCG---GGATCACTCTCGGCATGGACGAGCTGTACAAGTAAGAATTCGCG	184	53
CACAAGTTTGACGACA	BC 02	sgRNA1	Deletion	19	ATCCCGGCGGCGGTCACGA	11	AGGATCACATGGCCCTGCTGGAGT-------------------CACTCCCCCCATGGACGACCTGTCCAACTAAGAATTCGCGGCCGCATACGAATTAG	144	49
TTCTAAAGATGGCCTC	BC 05	sgRNA1	Deletion	3	CGG	7	GTGATCACATGGTCCTGCTGGAGTTCGTGACCGCCG---GGAACACTCTCGGCATGGACGAGCTGTACAAGTAAAAATTCGCG	176	53
AGATTTGTAAATCTAG	BC 35	sgRNA1	Deletion	4	CCGG	8	AGGATCACATGGTCCTGCTGGAGTTCGTGCCCGCCG----GATCACTCTCGGCATGGACGAGCTGTACAAGTAAGAATTCGCGG	179.5	52
TACGGGAAGTTTTAGA	BC 27	sgRNA1	Deletion	5	CCCGG	9	AGGATCACATGGTCCTGCTGGAGTTCGTGACCGCCG-----ATCACCCACGGCATGGACGAGCTGTACAAGTAAGAATTCGCGGC	175	51
TGTTCAAGGACGCGGT	BC 19	sgRNA1	Deletion	4	CCGG	8	GTGATCACATGGTCCTGCTGGAGTTCGTGACCGCCG----GATCACCCCCGGCATGGACGAGCTGTACAAGTAAGAATTCGCGG	175.5	52
TGACTTTTACGTACAA	BC 13	sgRNA1	Deletion	3	CGG	7	CTGATCACATGGTCCTGCTGGAGTTCGTGACCGCCG---GGATCACTCCCGGCATGGACGAGCTGTACAAATAAGAATTCGCG	176	53
GCTAGACTGGTTCCAA	BC 07	sgRNA1	Deletion	3	CGG	7	GTGATCACATGGTCCTGCTGGAGTTCGTGACCGCCG---GGATCACCCCCGGCATGGACGAGCTGTACAAGTAAAAATTCGCG	172	53
ATAATGGGCTATCAAA	BC 01	sgRNA1	Deletion	4	CCGG	8	AGGATCACATGGTCCTGCTGGAGTTCGTGACCGCCG----GATCACTCCCGGCATGGACGAGCTGTACAAGTAAGAATTCGCGG	179.5	52
ATTATTGTCCTCCGCA	BC 24	sgRNA1	Deletion	3	CGG	7	AGGATCACATGGTCCTGCTGGAGTTCGTGACCGCCG---GGATCACTCTCGGCATGGACGAGCTGTACAAGTAAGAATTCGCG	184	53
CACAAGTTTGACGACA	BC 02	sgRNA1	Insertion	4	ATCA	5	CTGATCACATGGTCCTGCTGGAGTTCGTGACCGCCGCtgatCGGGATCACTCTCGGCATGGACGAGCTGTACAAGTAAGA	175.5	55
GTGTATGGTCGCACAA	BC 34	sgRNA1	Deletion	6	CGGCGG	7	TAAATCACATGGTCCTGCTGGAGTTCGTGACCG------GGATCACTCTCGGCATGGACGAGCTGTACAAGTAAGAAATCGCGGCC	174.5	53
TACACTTTTGCTGCAA	BC 11	sgRNA1	Deletion	4	CCGG	8	CTGATCACATGGTCCTGCTGGAGTTCGTGACCGCCG----GATCACTCTCGGCATGGACGAGCTGTACAAGTAAGAATTCGCGG	183.5	52
AATATAGTTCCGCTGC	BC 15	sgRNA1	Deletion	3	CGG	7	TAGATCACATGGTCCTGCTGGAGTTCGTGACCGCCG---GGATCACCCCCGGCATGGACGAGCTGTACAAGTAAGAATTCGCG	176	53
TAAGAGACGGGATGAA	BC 03	sgRNA1	Deletion	3	CGG	7	CTGATCACATGGTCCTGCTGGAGTTCGTGACCGCCG---GGATCACTCCCGGCATGGACGAGCTGTACAAGTAAGAATTCGCG	180	53
TTCTAAAGATGGCCTC	BC 05	sgRNA1	Deletion	1	G	6	GTGATCACATGGTCCTGCTGGAGTTCGTGACCGCCGC-GGGATCACTCCCGGCATGGACGAGCTGTACAAGTAAGAATTCC	177	54
TAATACTTAACTGGAA	BC 17	sgRNA1	Deletion	3	CGG	7	AAAATCACATGGTCCTGCTGGAGTTCGTGACCGCCG---GGATCACCCCCCGCATGGACGACCTGTACAAATAAAAATACCCG	148	53
TAAGAGACGGGATGAA	BC 03	sgRNA1	Deletion	3	CGG	7	GTGATCACATGGTCCTGCTGGAGTTCGTGACCGCCG---GGATCACTCTCGGCATGGACGAGCTGTACAAATAAGAAATCGCG	176	53
AAATGACCGGAAAGCT	BC 32	sgRNA1	Deletion	3	CGG	7	AGGATCACATGGTCCTGCTGGAGTTCGTGACCGCCG---GGATCACCCCCGGCATGGACGAGCTGTACAAGTAAGAAATCGCG	172	53
GCTACCAAGTAAGCCA	BC 22	sgRNA1	Deletion	2	GG	6	AGGATCACATGGTCCTGCTGGAGTTCGTGACCGCCG--GGGATCACTCCCGGCATGGACGAGCTGTACAAGTAAGAAATCGC	176.5	54
CTTCGTCAACACCCAT	BC 08	sgRNA1	Deletion	3	CGG	7	GTGATCACATGGTCCTGCTGGAGTTCGTGACCGCCG---GGATCACTCCCGGCCTGGACGAGCTGTACAAATAAGAAATCGCG	168	53
AATATAGTTCCGCTGC	BC 15	sgRNA1	Deletion	12	TCCCGGCGGCGG	10	GTGATCACATGGTCCTGCTGGAGTTCGTGA------------TCACTCTCGGCATGGACGAGCTGTACAAGTAAGAATTCGCGGCCGCATAC	179.5	50
CTACACTCACTCTGTG	BC 12	sgRNA1	Deletion	3	CGG	7	TAGATCACATGGTCCTGCTGGAGTTCGTGACCGCCG---GGATCACTCCCGGCCTGGACGAGCTGTACAAGTAAGAATACGCC	168	53
AGATTTGTAAATCTAG	BC 35	sgRNA1	Deletion	3	CGG	7	AGGATCACATGGTCCTGCTGGAGTTCGTGACCGCCG---GGATCACTCCCGGCATGGACGAGCTGTACAAGTAAGAATTCGCG	180	53
TACTGGTCTTTAAGCC	BC 28	sgRNA1	Deletion	3	CGG	7	AGGATCACATGGTCCTGCTGGAGTTCGTGACCGCCG---GGATCACTCTCGGCATGGACAAGCTGTACAAGTAAGAATTCGCG	180	53
TACACTTTTGCTGCAA	BC 11	sgRNA1	Deletion	3	CGG	7	GTGATCACATGGTCCTGCTGGAGTTCGTGACCGCCG---GGATCACTCTCGGCATGGACGAGCTGTACAAGTAAAAAATCGCG	176	53
TTCTAAAGATGGCCTC	BC 05	sgRNA1	Deletion	28	GTCCATGCCGAGAGTGATCCCGGCGGCG	27	GTGATCACATGGTCCTGCTGGAGTTCGTGAC----------------------------TTGCTGTACAAATAAGAATTCGCGGCCGCATACGAATTAGGTGAAACTG	151.5	33
ACGTTTCAACGAAAGT	BC 26	sgRNA1	Deletion	1	C	4	TAGATCACATGGTCCTGCTGGAGTTCGTGACCGCC-CCGGGATCACTCCCGGCATGGACGAGCTGTACAAGTAAGAATTCC	177	56
ACGGAGAACAATGAGA	BC 06	sgRNA1	Deletion	12	CGGCGGTCACGA	4	TAGATCACATGGTCCTGCTGGAGT------------CCGGGATCACTCTCGGCATGGACGAGCTGTACAAGTAAGAATTCGCGGCCGCATAC	179.5	56
TGGAAAGGCAGCACTG	BC 25	sgRNA1	Deletion	3	CGG	7	TAGATCACATGGTCCTGCTGGAGTTCGTGACCGCCG---GGATCACTCTCGGCATGGACGAGCTGTACAAGTAAAAATTCGCG	180	53
TAAGAGACGGGATGAA	BC 03	sgRNA1	Deletion	17	GCGGCGGTCACGAACTC	5	AGGATCACATGGTCCTGCTG-----------------CGGGATCACTCTCGGCATGGACGAGCTGTACAAGTAAGAATTCGCGGCCGCATACGAATT	173	55
TTCTAAAGATGGCCTC	BC 05	sgRNA1	Deletion	5	CCCGG	9	GTGATCACATGGTCCTGCTGGAGTTCGTGACCGCCG-----ATCACCCTCGGCATGGACGAGCTGTACAAGTAAGAATACGCGGC	175	51
ACGTTTCAACGAAAGT	BC 26	sgRNA1	Deletion	6	CGGCGG	7	GTGATCACATGGTCCTGCTGGAGTTCGTGACCG------GGATCACTCCCGGCATGGACGAGCTGTACAAGTAAGAAATCGCGGCC	174.5	53
TAAGAGACGGGATGAA	BC 03	sgRNA1	Deletion	3	CGG	7	TAGATCACATGGTCCTGCTGGAGTTCGTGACCGCCG---GGATCACTCTCGGCATGGACGAGCTGTACAAGTAAGAATTCGCG	184	53
AGATTTGTAAATCTAG	BC 35	sgRNA1	Deletion	2	GG	6	CTGATCACATGGTCCTGCTGGAGTTCGTGACCGCCG--GGGATCACTCCCGGCATGGACGAGCTGTACAAGTAAGAATTCGC	180.5	54
TACACTTTTGCTGCAA	BC 11	sgRNA1	Deletion	4	CGGC	4	AGGATCACATGGTCCTGCTGGAGTTCGTGACC----CCGGGATCACTCCCGGCATGGACGAGCTGTACAAGTAAGAAATCGCGG	175.5	56
GCTACCAAGTAAGCCA	BC 22	sgRNA1	Deletion	3	CGG	7	AGGATCACATGGTCCTGCTGGAGTTCGTGACCGCCG---GGATCACTCTCGGCATGGACGAGCTGTACAAGTAAAAATTCGCG	180	53
ACCATACCACCACACA	BC 36	sgRNA1	Deletion	22	GAGTGATCCCGGCGGCGGTCAC	16	TAAATCACATGGTCCTGCTGGAGTTC----------------------TCGGCATGGACGAGCTGTACAAGTAAGAATTCGCGGCCGCATACGATTTAGGTG	170.5	44
CCAACAACGGGGTAAG	BC 16	sgRNA1	Deletion	12	CGGCGGCGGTCA	7	GTGATCACATGGTCCTGCTGGAGTTCG------------GGATCACTCTCGGCATGGACGAGCTGTACAAGTAAGAATTCGCGGCCGCATAC	179.5	53
GGAGGTGTCAGCAGAT	BC 04	sgRNA1	Deletion	3	CGG	7	CTGATCACATGGTCCTGCTGGAGTTCGTGACCGCCG---GGATCACTCCCGGCATGGACGAGCTGTACAAGTAAGAAATCGCG	176	53
TTCAAAACATTTATAA	BC 29	sgRNA1	Deletion	3	CGG	7	AGGATCACATGGTCCTGCTGGAGTTCGTGACCGCCG---GGATCACTCCCGGCATGGACGAGCTGTACAAGTAAGAATTCGCG	180	53
AATATAGTTCCGCTGC	BC 15	sgRNA1	Insertion	1	G	6	TAGATCACATGGTCCTGCTGGAGTTCGTGACCGCCGCCcGGGATCACCCTCGGCATGGACGAGCTGTACAAGTAAGAATT	179	54
AGTTTCAATTGCCCAA	BC 10	sgRNA1	Deletion	3	CGG	7	AGGATCACATGGTCCTGCTGGAGTTCGTGACCGCCG---GGATCACTCCCGGCATGGACGAGCTGTACAAGTAAGAATTCGCG	180	53
GCTACCAAGTAAGCCA	BC 22	sgRNA1	Deletion	1	G	6	GTGATCACATGGTCCTGCTGGAGTTCGTGACCGCCGC-GGGATCACTCCCGGCATGGACGAGCTGTACAAGTAAGAATTCG	181	54
TAAAATCGATCAGTCA	BC 09	sgRNA1	Deletion	3	CGG	7	GTGATCACATGGTCCTGCTGGAGTTCGTGACCGCCG---GGAACACCCTCGGCATGGACGAGCTGTACAAATAAGAATTCGCG	172	53
TAAAATCGATCAGTCA	BC 09	sgRNA1	Deletion	3	CGG	7	AAAATCACAAAGCCCTGGTGGAGTTCGTGCCCGCCG---GGAACACTCACCGCAAGGACCAGCTGTACCAGTAAGAAAACAAG	120	53
AATATAGTTCCGCTGC	BC 15	sgRNA1	Deletion	4	CCGG	8	GTGATCACATGGTCCTGCTGGAGTTCGTGACCGCCG----GATCACTCTCGGCATGGACGAGCTGTACAAGTAAGAATTCGCGG	183.5	52
GCTAGACTGGTTCCAA	BC 07	sgRNA1	Deletion	3	CGG	7	AGGATCACATGGTCCTGCTGGAGTTCGTGACCGCCG---GGATCACTCCCGGCATGGACGAGCTGTACAAGTAAGAATTCGCG	180	53
GGAGGTGTCAGCAGAT	BC 04	sgRNA1	Deletion	2	GG	6	TAGATCACATGGTCCTGCTGGAGTTCGTGACCGCCG--GGGATCACTCCCGGCATGGACGAGCTGTACAAGTAAGAATTCGC	180.5	54
GGACGGTCATACTTCG	BC 33	sgRNA1	Deletion	6	TCCCGG	10	TAAATCACATGGTCCTGCTGGAGTTCGTGACCGCCG------TCACTCCCGGCATGGACGAGCTGTACAAGTAAGAATTCGCGGCC	174.5	50
ACCATACCACCACACA	BC 36	sgRNA1	Deletion	3	CGG	7	AGGATCACATGGTCCTGCTGGAGTTCGTGACCGCCG---GGATCACCCCCGGCATGGACGAGCTGTACAAGTAAGAAATCGCG	172	53
GCTTAGAAGAGACAAT	BC 21	sgRNA1	Deletion	3	CGG	7	CTGATCACATGGTCCTGCTGGAGTTCGTGACCGCCG---GGATCACCCCCGGCATGGACGAGCTGTACAAGTAAGAATTCGCC	172	53
CACAAGTTTGACGACA	BC 02	sgRNA1	Deletion	3	CGG	7	TAAATCACATGGTCCTGCTGGAGTTCGTGACCGCCG---GGATCACTCTCGGCATGGACGAGCTGTACAAGTAAGAATTCGCG	180	53
AAATGACCGGAAAGCT	BC 32	sgRNA1	Deletion	4	CCGG	8	AGGATCACATGGTCCTGCTGGAGTTCGTGACCGCCG----GATCACTCTCGGCATGGACGAGCTGTACAAGTAAGAATTCGCGG	183.5	52
CTTCGTCAACACCCAT	BC 08	sgRNA1	Deletion	5	CCCGG	9	AGGATCACATGGTCCTGCTGGAGTTCGTGACCGCCG-----ATCACTCCCGGCATGGACGAGCTGTACAAGTAAGAATTCGCGGC	179	51
CTACACTCACTCTGTG	BC 12	sgRNA1	Deletion	3	CGG	7	TAGATCACATGGTCCTGCGGGAGTGCGTGACCGCCG---GGATCACTCACGGCATGGACGAGCTGTACAAATAAGAATTCGCG	168	53
GGAGGTGTCAGCAGAT	BC 04	sgRNA1	Deletion	4	CCCG	9	CTGATCACATGGTCCTGCTGGAGTTCGTGACCGCCGT----ATCACCCCCGGCATGGACGAGCTGTACAAGTAAGAATTCGCGG	171.5	51
TTCTAAAGATGGCCTC	BC 05	sgRNA1	Deletion	3	CGG	7	AGGATCACATGGTCCTGCTGGAGTTCGTGACCGCCG---GGATCACTCTCGGCATGGACGAGCTGTACAAATAAAAAATCGCG	172	53
TAATACTTAACTGGAA	BC 17	sgRNA1	Deletion	15	CGAGAGTGATCCCGG	19	CTGATCACATGGTCCTGCTGGAGTTCGTGACCGCCG---------------GCATGGACGAGCTGTACAAGTAAGAATTCGCGGCCGCATACGAT	178	41
AGTTTCAATTGCCCAA	BC 10	sgRNA1	Deletion	15	GTGATCCCGGCGGCG	14	AGGATCAAATGGTCCTGCTGGAGTTCGTGAC---------------TCTCGGCATGGACGAGCTGTACAAGTAAGAATTCGCGGCCGCATACGAT	174	46
TAAGAGACGGGATGAA	BC 03	sgRNA1	Deletion	11	GTGATCCCGGC	14	AGGATCACATGGTCCTGCTGGAGTTCGTGACCGCC-----------CCTCGGCATGGACGAGCTGTACAAGTAAGAATTCGCGGCCGCATA	176	46
CACAAGTTTGACGACA	BC 02	sgRNA1	Deletion	12	AGTGATCCCGGC	15	CTGATCACATGGTCCTGCTGGAGTTCGTGACCACC------------CTCGGCATGGACGAGCTGTACAAGTAAGAATTCGCGGCCGCAAAC	171.5	45
TACACTTTTGCTGCAA	BC 11	sgRNA1	Deletion	4	CCCG	9	GTGATCACATGGTCCTGCTGGAGTTCGTGACCGCCGA----ATCACCCCCGCCATGGACGAGCTGTACAAGAAAGAAATCGCGG	159.5	51
AATATAGTTCCGCTGC	BC 15	sgRNA1	Deletion	3	CGG	7	AGGATCACATGGTCCTGCTGGAGTTCGTGACCGCCG---GGATCACTCTCGGCATGGACGAGCTGTACAAGTAAGAAATCGCG	180	53
TAAGAGACGGGATGAA	BC 03	sgRNA1	Deletion	3	CGG	7	GTGATCACATGGTCCTGCTGGAGTTCGTGACCGCCG---GGATCACTCTCGGCATGGACGAGCTGTACAAATAAGAATTCGCG	180	53
CGTACTATCATTCCTG	BC 20	sgRNA1	Deletion	1	G	6	AGGATCACATGGTCCTGCTGGAGTTCGTGACCGCCGC-GGGATCACTCCCGGCATGGACGAGCTGTACAAGTAAAAATTCG	177	54
ACGTTTCAACGAAAGT	BC 26	sgRNA1	Deletion	3	CGG	7	AGGATCACATGGTCCTGCTGGAGTTCGTGACCGCCG---GGAACACTCTCGGCATGGACGAACTGTACAAGTAAGAAATCGCG	172	53
CTTATAAAGATCAGAT	BC 14	sgRNA1	Deletion	3	CGG	7	GTGATCACATGGTCCTGCTGGAGTTCGTGACCGCCG---GGATCACTCCCGGCATGGACGAGCTGTACAAGTAAGAATTCGCC	176	53
TTATTTGGCGCAAAAA	BC 18	sgRNA1	Deletion	13	GCGGCGGTCACGA	5	AGGATCACATGGTCCTGCTGGAGT-------------GGGGATCACTCTCGGCATGGACGAGCTGTACAAGTAAGAATTCGCGGCCGCATACG	175	55
TTATTTGGCGCAAAAA	BC 18	sgRNA1	Deletion	12	CGGCGGCGGTCA	7	GTGATCACATGGTCCTGCTGGAGTTCG------------GGATCACTCTCGGCATGGACGAGCTGTACAAGTAAGAATTCGCGGCCGCATAC	179.5	53
ATAATGGGCTATCAAA	BC 01	sgRNA1	Deletion	22	TGATCCCGGCGGCGGTCACGAA	13	GTGATCACATGGTCCTGCTGGAG----------------------CTCTCGGCATGGACGAGCTGTACAAGTAAGAAATCGCGGCCGCAAACGATTTAGGTG	166.5	47
TTCTAAAGATGGCCTC	BC 05	sgRNA1	Deletion	31	CCGAGAGTGATCCCGGCGGCGGTCACGAACT	20	GTGATCACATGGTCCTGCTGG-------------------------------CATGGACGAGCTGTACAAGTAAGAATTCGCGGCCGCATACGATTTAAGTGACACTGCAG	166	40
TAAAATCGATCAGTCA	BC 09	sgRNA1	Deletion	1	C	4	AGGATCACATGGTCCTGCTGGAGTTCGTGACCGCC-CCGGGATCACCCCCGGCATGGACGAGCTGTACAAGTAAGAATTCC	173	56
TGGAAAGGCAGCACTG	BC 25	sgRNA1	Deletion	3	CGG	7	GTGATCACATGGTCCTGCTGGAGTTCGTGACCGCCG---GGATCACCCTCGGCATGGACGAGCTGTACAAGTAAGAATTCGCC	176	53
TGACTTTTACGTACAA	BC 13	sgRNA1	Deletion	3	CGG	7	GTGATCACATGGTCCTGCTGGAGTTCGTGACCGCCG---GGATCACTCCCGGCATGGACCAGCTGTACAAGTAAGAATTCGCC	172	53
TTATTTGGCGCAAAAA	BC 18	sgRNA1	Deletion	8	CCCGGCGG	9	AGGATCACATGGTCCTGCTGGAGTTCGTGACCG--------AACACTCTCGGCATGGACGAGCTGTACAAGTAAGAATTCGCGGCCGC	177.5	51
GGAGGTGTCAGCAGAT	BC 04	sgRNA1	Deletion	2	GG	6	AGGATCACATGGTCCTGCTGGAGTTCGTGACCGCCG--GGGATCACTCTCGGCATGGACGAGCTGTACAAGTAAGAATTCGC	184.5	54
GTGTATGGTCGCACAA	BC 34	sgRNA1	Deletion	3	CGG	7	TAGATCACATGGTCCTGCTGGAGTTCGTGACCGCCG---GGATCACCCTCGGCATGGACGAGCTGTACAAGTAAGAATTCGCC	176	53
TTCAAAACATTTATAA	BC 29	sgRNA1	Deletion	3	CGG	7	TAGATCACATGGTCCTGCTGGAGTTCGTGACCGCCG---GGATCACTCCCGGCATGGACGAGCTGTACAAGTAAGAATTCGCG	180	53
AAACAGGAAGACAAGC	BC 30	sgRNA1	Deletion	3	CGG	7	CTGATCACATGGTCCTGCTGGAGTTCGTGACCGCCG---GGATCACTCCCGGCATGGACGAGCTGTACAAATAAGAATTCGCG	176	53
TACTGGTCTTTAAGCC	BC 28	sgRNA1	Insertion	1	G	6	GTGATCACATGGTCCTGCTGGAGTTCGTGACCCCCGCCcGGGATCACCCTCCGCATGGACGAGCTGTACAAATAAGAATT	167	54
TACGGGAAGTTTTAGA	BC 27	sgRNA1	Deletion	20	GTGATCCCGGCGGCGGTCAC	14	GTGATCACATGGTCCTGCTGGAGTTC--------------------TCTCGGCATGGACGAGCTGTACCAGTAAGAATTCGCGGCCGCATACGAATTAGG	167.5	46
TACGGGAAGTTTTAGA	BC 27	sgRNA1	Deletion	48	ACTTGTACAGCTCGTCCATGCCGAGAGTGATCCCGGCGGCGGTCACGA	40	AGGATCACATGGTCCTGCTGGAGT------------------------------------------------AAGAATTCGCGGCCGCATACGATTTAGGTGACACTGCAGGATCAtctaaaacttcc	127	20
CTACACTCACTCTGTG	BC 12	sgRNA1	Deletion	3	CGG	7	GTGATCACATGGTCCTGCTGGAGTTCGTGACCGCCG---GGATCACTCTCGGCATGGACGAGCTGTACAAATAAAAAATCGCG	172	53
TGGAAAGGCAGCACTG	BC 25	sgRNA1	Deletion	4	CCGG	8	GTGATCACATGGTCCTGCTGGAGTTCGTGACCGCCG----GATCACCCTCGCCATGGACGAGCTGTGCAAGTAAGAAATCGCGG	167.5	52
CTTATAAAGATCAGAT	BC 14	sgRNA1	Deletion	6	TCCCGG	10	TAAATCACATGGCCCCGCTCGAGTTCGTGACCGCCG------TCACTCCCGGCATGGACGAACTGTCCAAGTAAGAACTCGCGGCC	150.5	50
TGACTTTTACGTACAA	BC 13	sgRNA1	Deletion	6	CGGCGG	7	AGGATCACATGGTCCTGCTGGAGTTCGTGACCG------GGATCACTCTCGGCATGGACGAGCTGTACAAGTAAGAAATCGCGGCC	178.5	53
TTCAAAACATTTATAA	BC 29	sgRNA1	Deletion	17	AGAGTGATCCCGGCGGC	17	GTGATCACATGGTCCTGCTGGAGTTCGTGACC-----------------CGGCATGGACGAGCTGTACAAGTAAGAATTCGCGGCCGCATACGACTT	173	43
TTCTAAAGATGGCCTC	BC 05	sgRNA1	Deletion	3	CGG	7	CTGATCACATGGTCCTGCTGGAGTTCGTGACCGCCG---GGATCACTCCCGGCATGGACGAACTGTACAAGTAAGAATTCGCG	176	53
CGTACTATCATTCCTG	BC 20	sgRNA1	Deletion	3	CGG	7	TAGATCACATGGTCCTGCTGGAGTTCGTGACCGCCG---GGATCACTCCCGGCATGGACGAGCTGTACAAGTAAGAATTCGCC	176	53
TAATACTTAACTGGAA	BC 17	sgRNA1	Deletion	3	CGG	7	GTGATCACATGGTCCTGCTGGAGTTCGTGACCGCCG---GGATCACCCTCGGCATGGACGAGCTGTACAAATAAAAAATCGCG	168	53
TAATACTTAACTGGAA	BC 17	sgRNA1	Deletion	1	G	6	AGGATCACATGGTCCTACTGGAGTTCGTGACCGCCGC-GGGATCACTCCCGGCATGGACGAGCTGTACAAGTAAGAATTCG	177	54
TAAGAGACGGGATGAA	BC 03	sgRNA1	Deletion	3	CGG	7	GTGATCACATGGTCCTGCTGGAGTTCGTGACCGCCG---GGATCACCCCCGGCATGGACGAGCTGTACAAGTAAGAAATCGCG	172	53
ATAATGGGCTATCAAA	BC 01	sgRNA1	Deletion	20	CCGGCGGCGGTCACGAACTC	8	GTGATCACATGGTCCTGCTG--------------------TGTCACTCCCGGCATGGACGAGCTGTACAAGTAAGAATTCGCGGCCGCATACGAATTAGG	159.5	52
TACACTTTTGCTGCAA	BC 11	sgRNA1	Deletion	3	CGG	7	AGGATCACATGGTCCTGCTGGAGTTCGTGACCGCCG---GGATCACCCCCGGCATGGACGAGCTGTACAAGTAAGAATTCGCC	172	53
CTTCGTCAACACCCAT	BC 08	sgRNA1	Insertion	1	G	6	GTGATCACATGGTCCTGCTGGAGTTCGTGACCGCCGCCcGGGACCACCCTCCGCATGGACGAGCTGTACAAATAAGAATT	167	54
ATTATTGTCCTCCGCA	BC 24	sgRNA1	Deletion	18	CGGCGGTCACGAACTCCA	4	AGGATCACATGGTCCTGC------------------CCGGGATCACTCTCGGCATGGACGAGCTGTACAAGTAAGAATTCGCGGCCGCATACGATTTA	176.5	56
TAATACTTAACTGGAA	BC 17	sgRNA1	Deletion	3	ACC	-19	TAGATCACAA---CCTGCTGGAGTTCGTTACCGCCGCCGGGATCACTCCCGGCATGGACGAGCTGTACAAATAAAAATTCGCC	160	79
TGTTACGAGAAATTAA	BC 23	sgRNA1	Deletion	18	CGAGAGTGATCCCGGCGG	19	AGGATCACATGGTCCTGCTGGAGTTCGTGACCG------------------GCATGGACGAGCTGTACAAGTAAGAATTCGCGGCCGCATACGATTTA	176.5	41
TAAAATCGATCAGTCA	BC 09	sgRNA1	Deletion	22	GAGTGATCCCGGCGGCGGTCAC	16	TAGATCACATGGTCCTGCTGGAGTTC----------------------TCGGCATGGACGAGCTGTACAAGTAAGAATTCGCGGCCGCAAACGATTTAGGTG	170.5	44
TAATACTTAACTGGAA	BC 17	sgRNA1	Deletion	3	CGG	7	TAGATCACATGGTCCTGCTGGAGTTCGTGACCGCCG---GGATCACTCTCGGCATGGACGAGCTGTACAAGTAAGAATTCGCG	184	53
CTTATAAAGATCAGAT	BC 14	sgRNA1	Deletion	8	CCGGCGGC	8	GTGATCACATGGTCCTGCTGGAGTTCGTGACC--------CACCACTCTCGGCACGGACGAGCTGTACCAGTAAGAATTCGCAGCCGC	161.5	52
GGAGGTGTCAGCAGAT	BC 04	sgRNA1	Deletion	3	CGG	7	TAGATCACATGGTCCTGCTGGAGTTCGTGACCGCCG---GGATCACTCTCGGCATGGACGAGCTGTACAAATAAGAATTCGCG	180	53
ATAATGGGCTATCAAA	BC 01	sgRNA1	Deletion	3	CGG	7	TAGATCACATGGTCCTGCTGGAGTTCGTGACCGCCG---GGATCACTCCCGGCATGGACGAGCTGTACAAGTAAGAATTCGCG	180	53
AATATAGTTCCGCTGC	BC 15	sgRNA1	Insertion	1	C	1	AGGATCACATGGTTCCGCTGGAGCTCGTGACCGgCCCCCGGGATCACTCTCAGCATGGACGAGCTGTACAAAGAAGAATT	155	59
CACAAGTTTGACGACA	BC 02	sgRNA1	Deletion	18	GATCCCGGCGGCGGTCAC	12	TAAATCACATGGTCCTGCTGGAGTTC------------------ACTCTCGGCATGGACGAGCTGTACAAGTAAGAATTCGCGGCCGCATACGATTTA	172.5	48
CACAAGTTTGACGACA	BC 02	sgRNA1	Deletion	6	CGGCGG	7	AGGATCACATGGTCCTGCTGGAGTTCGTGACCG------GGATCACTCTCGGCATGGACGAGCTGTACAAGTAAGAATTCGCGGCC	182.5	53
AGTTTCAATTGCCCAA	BC 10	sgRNA1	Deletion	15	AGTGATCCCGGCGGC	15	CTGATCACATGGTCCTGCTGGAGTTCGTCACC---------------CTCGGCATGGACGAGCTGTACAAGTAAGAATTCGCGGCCGCATACGAT	174	45
AATATAGTTCCGCTGC	BC 15	sgRNA1	Deletion	15	GTGATCCCGGCGGCG	14	TAGATCACATGGTCCTGCTGGAGTTCGTGAC---------------TCTCGGCATGGACGAGCTGTACAAGTAAGAATTCGCGGCCGCATACGAT	178	46
CACAAGTTTGACGACA	BC 02	sgRNA1	Deletion	2	GG	6	CTGATCACATGGTCCTGCTGGAGTTCGTGACCGCCG--GGGATCACTCTCGGCATGGACGAGCTGTACAAGTAAGAATTCGC	184.5	54
CTATCTTAAGCTATAA	BC 31	sgRNA1	Deletion	3	CGG	7	GTGATCACATGGTCCTGCTGGAGTTCGTGACCGCCG---GGATCACTCTCGGCATGGACGAACTGTACAAATAAAAATTCGCG	172	53
TAAGAGACGGGATGAA	BC 03	sgRNA1	Insertion	1	T	4	GTGATCACATGGTCCTGCTGGAGTTCGTGACCGCCGaCCGGGATCACCCTCGGCATGGACGAGCTGTACAAATAAGAATT	175	56
CACAAGTTTGACGACA	BC 02	sgRNA1	Deletion	2	GG	6	GTGATCACATGGTCCCGCTGGAGTTCGTGACCCCCG--GGGATCACCCCCGGCATGGACGAGCTGTACAAGTAAGAATTCGC	168.5	54
TTCAAAACATTTATAA	BC 29	sgRNA1	Deletion	30	AGAGTGATCCCGGCGGCGGTCACGAACTCC	17	GTGATCACATGGTCCTGCT------------------------------CGGCATGGACGAGCTGTACAAGTAAGAATTCGCGGCCGCATCCGAATTAGGTGACACTGCA	162.5	43
AGTTTCAATTGCCCAA	BC 10	sgRNA1	Deletion	18	GATCCCGGCGGCGGTCAC	12	CTGATCACATGGTCCTGCTGGAGTTC------------------ACTCTCGGCATGGACGAACTGTACAAGTAAGAATTCGCGGCCGCATACGATTTA	172.5	48
TTCTAAAGATGGCCTC	BC 05	sgRNA1	Deletion	10	CGGCGGCGGT	7	TAAATCACATGCTCCTGCTGGAGTGCGTG----------GGATCCCTCTCGGCATGCACGACCTGTACAAGTAAGAAATCACGGCCGCAC	144.5	53
TACTGGTCTTTAAGCC	BC 28	sgRNA1	Deletion	2	GG	6	AGGATCACATGGTCCTGCTGGAGTTCGTGACCGCCG--GGGATCACTCCCCGCATGGACGAGCTGTACAAGTAAGAATTCGC	176.5	54
AGTTTCAATTGCCCAA	BC 10	sgRNA1	Deletion	3	CGG	7	CTGATCACATGGTCCTGCTGGAGTTCGTGACCGCCG---GGATCACTCCCGGCATGGACGAGCTGTACAAGTAAGAATTCGCG	180	53
TAAAATCGATCAGTCA	BC 09	sgRNA1	Deletion	3	CGG	7	GTGATCACATGGTCCTGCTGGAGTTCGTGACCGCCG---GGATCACTCCCGGCATGGACGAGCTGTACAAGTAAAAATTCGCC	172	53
ATAATGGGCTATCAAA	BC 01	sgRNA1	Deletion	35	CATGCCGAGAGTGATCCCGGCGGCGGTCACGAACT	24	TAAATCACATGGTCCTGCTGG-----------------------------------GACGAGCTGTACAAGTAAGAAATCGCGGCCGCATACGATTTAGGTGACACTGCAGGATC	160	36
CGTACTATCATTCCTG	BC 20	sgRNA1	Deletion	5	CCCGG	9	CTGATCACATGGTCCTGCTGGAGTTCGTGACCGCCG-----ATCACTCTCGGCCTGGACGAGCTGTACAAGTAAGAATTCGCGGC	179	51
TGACTTTTACGTACAA	BC 13	sgRNA1	Deletion	12	CCGAGAGTGATC	20	TAGATCACAAGCCCCCGCTGGAGCTCGTGACCGCCGCCGG------------CATGGACCAGCTGTACAAGTAAGAATTCGCGGCCGCATAC	155.5	40
TTATTTGGCGCAAAAA	BC 18	sgRNA1	Deletion	9	GTGATCCCG	14	CTGATCACATGGTCCTGCTGGAGTTCGTGACCGCCGC---------TCTCGGCATGGACGAGCTGTACAAGTAAGAATTCGCGGCCGCA	181	46
CCAACAACGGGGTAAG	BC 16	sgRNA1	Deletion	2	GG	6	CTGATCACATGGTCCTGCTGGAGTTCGTGACCGCCG--GGGATCACTCTCGGCATGGACGAGCTGTACAAGTAAGAATTCGC	184.5	54
AGATTTGTAAATCTAG	BC 35	sgRNA1	Deletion	15	CGAGAGTGATCCCGG	19	TAGATCACATGGTCCTGCTGGAGTTCGTGACCGCCG---------------GCATGGACGAGCTGTACAAGTAAGAATTCGCGGCCGCATACGAT	178	41
CTATCTTAAGCTATAA	BC 31	sgRNA1	Deletion	6	CGGCGG	7	AGGATCACATGGTCCTGCTGGAGTTCGTGACCG------GGATCACTCTCGGCATGGACGAACTGTACAAGTAAGAAATCGCGGCC	174.5	53
GGAGGTGTCAGCAGAT	BC 04	sgRNA1	Deletion	3	CGG	7	GTGATCACATGGTCCTGCTGGAGTTCGTGACCGCCG---GGAACACCCCCCGCCTGGACGAGCTGTACAAGTAAAAAATCGCG	156	53
GGAGGTGTCAGCAGAT	BC 04	sgRNA1	Deletion	31	CCGAGAGTGATCCCGGCGGCGGTCACGAACT	20	AGGATCACATGGTCCTGCTGG-------------------------------CATGGACGAGCCGTACAAGTAAGAATTCGCGGCCGCATACGATTTAGGTGACACTGCAG	166	40
TAAAATCGATCAGTCA	BC 09	sgRNA1	Deletion	2	GG	6	CTGATCACATGGTCCTGCTGGAGTTCGTGACCGCCG--GGGATCACTCCCGGCATGGACGAGCTGTACAAGTAAGAATTCGC	180.5	54
TAAAATCGATCAGTCA	BC 09	sgRNA1	Deletion	3	CGG	7	TAGATCACATGGTCCTGCTGGAGTTCGTGACCGCCG---GGATCACCCCCGGCATGGACGAGCTGTACAAGTAAGAATTCGCC	172	53
AAATGACCGGAAAGCT	BC 32	sgRNA1	Deletion	3	CGG	7	GTGATCACATGGTCCTGCTGGAGTTCGTGACCGCCG---GGACCACCCCCGGCATGGACGAGCTGTACAAATAAAAAATCGCC	156	53
GCTACCAAGTAAGCCA	BC 22	sgRNA1	Deletion	3	CGG	7	AGGATCACATGGTCCTGCTGGAGTTCGTGACCGCCG---GGATCACCCCCGGCATGGACGAGCTGTACAAATAAAAATTCGCC	164	53
AGATTTGTAAATCTAG	BC 35	sgRNA1	Deletion	11	GAGTGATCCCG	16	GTGATCACATGGTCCCGCTGGAGTTCGTGACCCCCGC-----------TCGGCATGGACGAGCTGTACAAGTAAGAATTCGCGGCCGCATA	172	44
TTATTTGGCGCAAAAA	BC 18	sgRNA1	Deletion	3	CGG	7	AGGATCACATGGTCCTGCTGGAGTTCGTGACCGCCG---GGATCACTCTCGGCATGGACGAGCTGTACAAGTAAGAATTCGCG	184	53
GCTACCAAGTAAGCCA	BC 22	sgRNA1	Deletion	4	CCGG	8	TAAATCACATGCTCCCGCTGGAGTTCGAGACCGCCG----GATCACCCCCGGCATGGGCGAGCTGTACAAGTAAGAATTCGCGG	155.5	52
TAAGAGACGGGATGAA	BC 03	sgRNA1	Deletion	12	GATCCCGGCGGC	12	CTGATCACATGGTCCTGCTGGAGTTCGTGACC------------ACTCTCGGCATGGACGAGCTGTACAAGTAAGAATTCGCGGCCGCATAC	179.5	48
ATAATGGGCTATCAAA	BC 01	sgRNA1	Deletion	3	CGG	7	GTGATCACATGGTCCTGCTGGAGTTCGTGACCGCCG---GGATCACCCCCGGCCTGGACGAGCTGTACAAGTAAAAATTCGCC	164	53
TGTTACGAGAAATTAA	BC 23	sgRNA1	Deletion	1	C	4	GTGATCACATGGACCTGCTGGAGTTCGTGACCGCC-CCGGGATCACCCCCGGCATGGACGAGCTGTACAAGTAAGAATTCG	173	56
AAATGACCGGAAAGCT	BC 32	sgRNA1	Deletion	3	CGG	7	GTGATCACATGGTCCTGCTGGAGTTCGTGACCGCCG---GGATCACTCTCGGCATGGACGAGCTGTACAAGTAAGAATTCGCG	184	53
TAAGAGACGGGATGAA	BC 03	sgRNA1	Deletion	20	TCCCGGCGGCGGTCACGAAC	10	CTGATCACATGGTCCTGCTGGA--------------------TCACTCCCGGCATGGACGAGCTGTACAAGTAAGAATTCGCGGCCGCATACGAATTAGG	167.5	50
GCTAGACTGGTTCCAA	BC 07	sgRNA1	Deletion	3	CGG	7	AGGATCACATGGTCCTGCTGGAGTTCGTGACCGCCG---GGATCACTCTCGGCATGGACGAGCTGTACAAGTAAGAATTCCCG	180	53
AGTTTCAATTGCCCAA	BC 10	sgRNA1	Deletion	12	CGGCGGCGGTCA	7	AGGATCACATGGTCCTGCTGGAGTTCG------------GGATCACTCTCGGCATGGACGAGCTGTACAAGTAAGAATTCGCGGCCGCATAC	179.5	53
ATAATGGGCTATCAAA	BC 01	sgRNA1	Deletion	2	GC	5	AGGATCACATGGTCCTGCTGGAGTTCGTGACCGCC--CGGGATCACTCCCGGCATGGACGAGCTGTACAAGTAAGAATTCGC	180.5	55
TAAGAGACGGGATGAA	BC 03	sgRNA1	Deletion	4	CCGG	8	CTGATCACATGGTCCTGCTGGAGTTCGTGACCGCCG----GATCACCCCCGGCATGGACGAGCTGTACAAGTAAGAATTCGCGG	175.5	52
CTACACTCACTCTGTG	BC 12	sgRNA1	Deletion	3	CGG	7	AGGATCACATGGTCCTGCTGGAGTTCGTGACCGCCG---GGATCACCCCCGGCATGGACGAGCTGTACAAATAAAAATTCGCC	164	53
CCAACAACGGGGTAAG	BC 16	sgRNA1	Deletion	32	CCGAGAGTGATCCCGGCGGCGGTCACGAACTC	20	TAGATCACATGGTCCTGCTG--------------------------------CATGGACGAGCTGTACAAGTAAGAATTCGCGGCCGCATACGATTTAGGTGACACTGCAGG	169.5	40
TAATACTTAACTGGAA	BC 17	sgRNA1	Deletion	5	CCCGG	9	TAGATCACATGGTCCTGCTGGAGTTCGTGACCGCCG-----ATCACTCTCGGCATGGACGAGCTGTACAAGTAAGAATTCGCGGC	183	51
AGTTTCAATTGCCCAA	BC 10	sgRNA1	Deletion	3	CGG	7	CTGATCACATGGTCCTGCTGGAGTTCGTGACCGCCG---GGATCACTCCCGGCATGGACGAGCTGTACAAGTAAGAATTCGCG	180	53
GCTACCAAGTAAGCCA	BC 22	sgRNA1	Deletion	3	CGG	7	GTGATCACATGGTCCTGCTGGAGTTCGTGACCGCCG---GGATCACCCTCGGCATGGACGAGCTGTACAAGTAAAAAATCGCG	172	53
CCAACAACGGGGTAAG	BC 16	sgRNA1	Deletion	5	TCCCG	10	AGGATCACATGGTCCTGCTGGAGTTCGTGACCGCCGT-----TCACTCCCGGCATGGACGAGCTGTACAAGTAAGAATTCGCGGC	175	50
AAATGACCGGAAAGCT	BC 32	sgRNA1	Deletion	3	CGG	7	AGGATCACATGGTCCTGCTGGAGTTCGTGACCGCCG---GGATCACTCCCGGCATGGACGAGCTGTACAAATAAAAATTCGCG	172	53
TACACTTTTGCTGCAA	BC 11	sgRNA1	Deletion	3	CGG	7	AGGATCACATGGTCCTTCTGGAGTTCGTGACCGCCG---GGATCACTCTCGGCATGGACGAGCTGTACAAGTAAAAATTCGCG	176	53
ACGGAGAACAATGAGA	BC 06	sgRNA1	Deletion	5	CCCGG	9	GTGATCACATGGTCCTGCTGGAGTTCGTGACCGCCG-----ATCACCCCCGGCATGGACGAGCTGTACAAGTAAGAATTCGCGGC	175	51
GGACGGTCATACTTCG	BC 33	sgRNA1	Deletion	2	GG	6	GTGATCACATGGTCCTGCTGGAGTTCGTGACCGCCG--GGGATCACCCCCGGCATGGACGAGCTGTACAAGTAAGAAATCGC	172.5	54
TAAGAGACGGGATGAA	BC 03	sgRNA1	Deletion	2	GG	6	GTGATCACATGGTCCTGCTGGAGTTCGTGACCGCCG--GGGATCACTCCCGGCATGGACGAGCTGTACAAGTAAGAATTCGC	180.5	54
TGTTACGAGAAATTAA	BC 23	sgRNA1	Deletion	3	CGG	7	GTGATCACATGGTCCTGCTGGAGTTCGTGACCGCCG---GGATCACCCTCGGCCTGGACGAGCCGTACAAACAAGAATTCGCC	160	53
TAAGAGACGGGATGAA	BC 03	sgRNA1	Deletion	3	CGG	7	GTGATCACATGGTCCTGCTGGAGTTCGTGACCGCCG---GGATCCCTCCCGGCATGGACGAGCTGTACAAATAAGAATTCGCC	168	53
GCTACCAAGTAAGCCA	BC 22	sgRNA1	Deletion	22	TGATCCCGGCGGCGGTCACGAA	13	TAGATCACATGGTCCTGCTGGAG----------------------CTCTCGGCCTGGACGAGCTGTACAAGTAAGAATTCGCGGCCGCAAACGATTTAGGTG	166.5	47
ACGGAGAACAATGAGA	BC 06	sgRNA1	Deletion	3	CGG	7	CTGATCACATGGTCCTGCTGGAGTTCGTGACCGCCG---GGATCACTCTCGGCATGGACGAGCTGTACAAGTAAGAATTCGCC	180	53
TGTTCAAGGACGCGGT	BC 19	sgRNA1	Deletion	3	CGG	7	CTGATCACATGGTCCTGCTGGAGTTCGTGACCGCCG---GGATCACTCCCGGCATGGACGAGCTGTACAAGTAAGAATTCGCC	176	53
CTTCGTCAACACCCAT	BC 08	sgRNA1	Deletion	3	CGG	7	AGGATCACATGGTCCTGCTGGAGTTCGTGACCGCCG---GGATCACTCTCGGCATGGACGAGCTGTACAAGTAAGAATTCGCG	184	53
TACTGGTCTTTAAGCC	BC 28	sgRNA1	Deletion	3	CGG	7	CTGATCACATGGTCCTGCTGGAGTTCGTGACCGCCG---GGATCACCCTCGGCATGGACGAGCTGTACAAGTAAGAAATCGCG	176	53
CCAACAACGGGGTAAG	BC 16	sgRNA1	Deletion	2	GC	5	AGGATCACATGGTCCTGCTGGAGTTCGTGACCGCC--CGGGATCACTCTCGGCATGGACGAGCTGTACAAGTAAGAAATCGC	180.5	55
TTATTTGGCGCAAAAA	BC 18	sgRNA1	Deletion	2	GG	6	TAGATCACATGGTCCTGCTGGAGTTCGTGACCGCCG--GGGATCACTCCCGGCATGGACGAGCTGTACAAGTAAGAATTCGC	180.5	54
ACGGAGAACAATGAGA	BC 06	sgRNA1	Insertion	12	CATGGACGATCC	4	CTGATCACATGGTCCTGCTGGAGTTCGTGACCGCCGggatcgtccatgCCGGGATCACTCTCGGCATGGACGAGCTGTAC	155.5	56
CCAACAACGGGGTAAG	BC 16	sgRNA1	Deletion	3	CGG	7	GTGATCACATGGTCCTGCTGGAGTTCGTGACCGCCG---GGATCACCCCCGGCCTGGACCAGCTGTACAAGTAAGAATTCGCC	164	53
CTTCGTCAACACCCAT	BC 08	sgRNA1	Deletion	3	CGG	7	TAGATCACATGGTCCTGCTGGAGTTCGTGACCGCCG---GGATCACTCTCGGCATGGACGAGCTGTACAAGTAAGAATTCGCG	184	53
AATATAGTTCCGCTGC	BC 15	sgRNA1	Deletion	1	G	6	GTGATCACATGGTCCTGCTGGAGTTCGTGACCGCCGG-GGGATCACTCCCGGCATGGACGAGCTGTACAAGTAAGAATTCC	173	54
GGACGGTCATACTTCG	BC 33	sgRNA1	Deletion	9	TGATCCCGG	13	GTGATCACATGGTCCTGCTGGAGTTCGTGACCGCCG---------TTCTCGGCATGGACGAGCTGTACAAGTAAGAATTCGCGGCCGCA	177	47
TGGAAAGGCAGCACTG	BC 25	sgRNA1	Deletion	3	CGG	7	TAGATCACATGGTCCTGCTGGAGTTCGTGACCGCCG---GGATCACTCTCGGCATGGACGAGCTGTACAAGTAAGAATTCGCG	184	53
CGTACTATCATTCCTG	BC 20	sgRNA1	Deletion	3	CGG	7	GTGATCACATGGTCCTGCTGGAGTTCGTGACCGCCG---GGATCACCCCCGGCATGGACGAGCTGTACAAGTAAAAATTCACC	164	53
TAAGAGACGGGATGAA	BC 03	sgRNA1	Deletion	3	CGG	7	GTGATCACATGGTCCTGCTGGAGTTCGTGACCGCCG---GGATCACTCTCGGCATGGACGAGCTGGACAAATAAGAAATCGCG	172	53
TGACTTTTACGTACAA	BC 13	sgRNA1	Deletion	24	CGAGAGTGATCCCGGCGGCGGTCA	19	AGGATCACATGGTCCTGCTGGAGTTCG------------------------GCATGGACGAGCTGTACAAGTAAGAATTCGCGGCCGCATACGATTTAGGTGAC	173.5	41
AAACAGGAAGACAAGC	BC 30	sgRNA1	Deletion	11	GAGTGATCCCG	16	TAAATCACATGGTCCTGCTGGAGTTCGTGACCGCCGC-----------TCGGCATGGACGAGCTGTACAAGTAAGAATTCGCGGCCGCATA	176	44
ATAATGGGCTATCAAA	BC 01	sgRNA1	Deletion	3	CGG	7	AGGATCACATGGTCCTGCTGGAGTTCGTGACCGCCG---GGATCACTCCCGGCATGGACGAGCTGTACAAGTAAGAATTCGCG	180	53
AGTTTCAATTGCCCAA	BC 10	sgRNA1	Deletion	12	GATCCCGGCGGC	12	AGGATCACATGGTCCTGCTGGAGTTCGTGACC------------ACTCTCGGCATGGACGAGCTGTACAAGTAAGAATTCGCGGCCGCATAC	179.5	48
GCTTAGAAGAGACAAT	BC 21	sgRNA1	Deletion	6	TCCCGG	10	AGGATCACATGGTCCTGCTGGAGTTCGTGACCGCCG------TCACTCTCGGCATGGACGAGCTGTACAAGTAAGAAATCGCGGCC	178.5	50
CTATCTTAAGCTATAA	BC 31	sgRNA1	Deletion	3	CGG	7	TAGATCACATGGTCCTGCTGGAGTTCGTGACCGCCG---GGATCACCCTCGGCATGGACGAGCTGTACAAGTAAAAAATCGCC	168	53
ACCATACCACCACACA	BC 36	sgRNA1	Deletion	3	CGG	7	TAGATCACATGGTCCTGCTGGAGTTCGTGACCGCCG---GGATCACCCCCGGCATGGACGAGCTGTACAAATAAGAATTCGCG	172	53
GGAGGTGTCAGCAGAT	BC 04	sgRNA1	Deletion	3	CGG	7	GTGATCACATGGTCCTGCTGGAGTTCGTGACCGCCG---GGATCACCCCCGGCCTGGACGAGCTGTACAAATAAGAATTCGCG	168	53
AAATGACCGGAAAGCT	BC 32	sgRNA1	Deletion	3	CGG	7	CTGATCACATGGTCCTGCTGGAGTTCGTGACCGCCG---GGATCACTCTCGGCATGGACGAGCTGTACAAGTAAGAATTCGCG	184	53
TGTTCAAGGACGCGGT	BC 19	sgRNA1	Deletion	3	CGG	7	GTGATCACATGGTCCTGCTGGAGTTCGTGACCGCCG---GGATCACCCCCGGCATGGACGAGCTGTACAAGTAAGAATTCCCC	168	53
CTACACTCACTCTGTG	BC 12	sgRNA1	Deletion	1	G	6	CTGATCACATGGTCCTGCTGGAGTTCGTGACCGCCGG-GGGATCACCCCCGGCATGGACGAGCTGTACAAGTAAGAATTCC	169	54
ATAATGGGCTATCAAA	BC 01	sgRNA1	Deletion	36	TCCATGCCGAGAGTGATCCCGGCGGCGGTCACGAAC	26	AGGATCACATGGTCCTGCTGGA------------------------------------CGAGCTGTACAAGTAAGAATTCGCGGCCGCATACGAATTAGGTGACACTGCAGGAACA	159.5	34
CTTCGTCAACACCCAT	BC 08	sgRNA1	Deletion	3	CGG	7	GTGATCACATGGTCCTGCTGGAGTTCGTGACCGCCG---GGATCACTCTCGGCATGGACGAGCTGTACAAGTAAAAATTCGCG	180	53
TAAAATCGATCAGTCA	BC 09	sgRNA1	Deletion	3	CGG	7	CTGATCACATGGTCCTGCTGGAGTTCGTGACCGCCG---GGATCACTCTCGGCATGGACGAGCTGTACAAGTAAGAAATCGCG	180	53
TGGAAAGGCAGCACTG	BC 25	sgRNA1	Deletion	1	G	6	TAGATCACATGGTCCTGCTGGAGTTCGTGACCGCCGC-GGGATCACTCCCGGCATGGACGAGCTGTACAAGTAAGAATTCG	181	54
CGTACTATCATTCCTG	BC 20	sgRNA1	Deletion	3	CGG	7	TAAATCACATGGTCCTGCTGGAGTTCGTGACCGCCG---GGATCACTCCCGGCATGGACGAGCTGTACAAGTAAGAATTCGCG	176	53
TACACTTTTGCTGCAA	BC 11	sgRNA1	Deletion	3	CGG	7	AGGATCACATGGTCCTGCTGGAGTTCGTGACCGCCG---GGATCCCCCCCGGCATGGACGAGCTGTACCAATAAGAATTCGCC	160	53
AAATGACCGGAAAGCT	BC 32	sgRNA1	Deletion	7	CCGGCGG	8	CTGATCACATGGTCCTGCTGGAGTTCGTGACCG-------GATCACTCTCGGCATGGACGAGCTGTACAAGTAAGAATTCGCGGCCG	182	52
AATATAGTTCCGCTGC	BC 15	sgRNA1	Deletion	3	CGG	7	TAGATCACATGGTCCTGCTGGAGTTCGTGACCGCCG---GGATCACCCCCCGCATGGACGAGCTGTACAAATAAGAATTCCCC	160	53
TACTGGTCTTTAAGCC	BC 28	sgRNA1	Deletion	3	CGG	7	CTGATCACATGGTCCTGCTGGAGTTCGTGACCGCCG---GGATCACTCCCGGCATGGACGAGCTGTACAAGTAAAAATTCGCC	172	53
AAATGACCGGAAAGCT	BC 32	sgRNA1	Deletion	3	CGG	7	AGGATCACATGGTCCTGCTGGAGTTCGTGACCGCCG---GGATCACTCTCGGCATGGACGAGCTGTACAAGTAAGAATTCGCG	184	53
ATAATGGGCTATCAAA	BC 01	sgRNA1	Deletion	20	TCCCGGCGGCGGTCACGAAC	10	TAAATCACATGGTCCTGCTGGA--------------------TCACTCTCGGCATGGACGAGCTGTACAAGTAAGAATTCGCGGCCGCATACGAATTAGG	167.5	50
AGATTTGTAAATCTAG	BC 35	sgRNA1	Deletion	2	GC	5	AGGATCACATGGTCCTGCTGGAGTTCGTGACCGCC--CGGGATCACTCTCGGCATGGACGAGCTGTACAAGTAAGAATTCGC	184.5	55
TAATACTTAACTGGAA	BC 17	sgRNA1	Deletion	20	TCCCGGCGGCGGTCACGAAC	10	TAAATCACATGGTCCTGCTGGA--------------------TCACTCTCGGCATGGACGAGCTGTACAAGTAAGAATTCGCGGCCGCATACGAATTAGG	167.5	50
GCTACCAAGTAAGCCA	BC 22	sgRNA1	Deletion	2	GG	6	AGGATCACATGGTCCTGCTGGAGTTCGTGACCGCCG--GGGATCACTCTCGGCATGGACGAGCTGTACAAGTAAGAATTCGC	184.5	54
CGTACTATCATTCCTG	BC 20	sgRNA1	Deletion	3	GGC	6	ATGATCACATGGTCCCGCTGGAGTTCGTGACCGCC---CGGATCACCCCCCGCCTGGACCAACTGTACAAATAAAAAATCGCG	140	54
ACGTTTCAACGAAAGT	BC 26	sgRNA1	Deletion	14	GTGATCCCGGCGGC	14	AGGATCACATGGTCCTGCTGGAGTTCGTGACC--------------CCTCGGCATGGACGAGCTGTACAAGTAAGAATTCGCGGCCGCATACGA	174.5	46
ATAATGGGCTATCAAA	BC 01	sgRNA1	Deletion	1	G	6	AGGATCACATGGTCCTGCTGGAGTTCGTGACCGCCGC-GGGATCACTCCCGGCATGGACGAGCTGTACAAGTAAGAATTCG	181	54
ACGGAGAACAATGAGA	BC 06	sgRNA1	Deletion	25	TGCCGAGAGTGATCCCGGCGGCGGT	22	AGGATCACATGGTCCTGCTGGAGTTCGTG-------------------------TGGACGAGCTGTACAAGTAAGAATTCGCGGCCGCATACGATTTAGGTGACA	173	38
TTCAAAACATTTATAA	BC 29	sgRNA1	Deletion	3	CGG	7	AGGATCACATGGTCCTGCTGGAGTTCGTGACCGCCG---GGATCACCCCCGGCATGGACGAGCTGTACAAGTAAGAATTCGCC	172	53
CTTATAAAGATCAGAT	BC 14	sgRNA1	Deletion	1	G	6	AGGATCACATGGTCCTGCTGGAGTTCGTGACCGCCGC-GGGATCACTCCCGGCATGGACGAGCTGTACAAGTAAGAATTCG	181	54
ACGGAGAACAATGAGA	BC 06	sgRNA1	Deletion	3	CGG	7	GTGATCACATGGTCCTGCTGGAGTTCGTGACCGCCG---GGATCACCCTCGGCCTGGACGAGCTGTACAAGTAAGAATTCGCG	176	53
CTATCTTAAGCTATAA	BC 31	sgRNA1	Deletion	18	TGCCGAGAGTGATCCCGG	22	GTGATCACATGGTCCTGCTGGAGTTCGTGACCGCCG------------------TGGACGAGCTGTACAAGTAAGAATTCGCGGCCGCATACGATTTA	176.5	38
TGGAAAGGCAGCACTG	BC 25	sgRNA1	Deletion	3	CGG	7	TAGATCACATGGTCCTGCTGGAGTTCGTGACCGCCG---GGATCACTCTCGGCATGGACGAGCTGTACAAGTAAAAATTCGCG	180	53
TGTTCAAGGACGCGGT	BC 19	sgRNA1	Deletion	7	GATCCCG	12	TAGATCACATGGTCCTGCTGGAGTTCGTGACCGCCGC-------ACTCCCGGCATGGACGAGCTGTACAAGTAAGAATTCGCGGCCC	174	48
CTTCGTCAACACCCAT	BC 08	sgRNA1	Deletion	36	TCCATGCCGAGAGTGATCCCGGCGGCGGTCACGAAC	26	GTGATCACATGGTCCTGCTGGA------------------------------------CGAGCTGTACAAGTAAGAATTCGCGGCCGCATACGAATTAGGTGACACTGGAGGAACA	155.5	34
GCTAGACTGGTTCCAA	BC 07	sgRNA1	Deletion	3	CGG	7	TAAATCACATGGTCCTGCTGGAGTTCGTGACCGCCG---GGATCACTCTCGGCATGGACGAGCTGTACAAGTAAGAATTCGCG	180	53
TACGGGAAGTTTTAGA	BC 27	sgRNA1	Insertion	1	G	6	CTGATCACATGGTCCTGCTGGAGTGCGTGACCGCCGCCcGGGATCACCCTCGGCATGGACGAGCTGTACAAATAAGAATT	171	54
CTTCGTCAACACCCAT	BC 08	sgRNA1	Deletion	2	GG	6	CTGATCACATGGTCCTGCTGGAGTTCGTGACCGCCG--GGGATCACCCCCGGCATGGACGAGCTGTACAAGTAAGAATTCGC	176.5	54
ATAATGGGCTATCAAA	BC 01	sgRNA1	Deletion	3	CGG	7	TAGATCACATGGTCCTGCTGGAGTTCGTGACCGCCG---GGATCACTCCCGGCATGGACGAGCTGTACAAGTAAGAATTCGCG	180	53
CTTCGTCAACACCCAT	BC 08	sgRNA1	Deletion	5	CCCGG	9	GTGATCACATGGTCCTGCTGGAGTTCGTGACCGCCG-----ATCACTCCCGGCCTGGACGAGCTGTACAAGTAAGAATTCGCGGC	175	51
AATATAGTTCCGCTGC	BC 15	sgRNA1	Deletion	2	GG	6	AGGATCACATGGTCCTGCTGGAGTTTGTGCCCGCCG--GGGATCACTCTCGGCATGGACGAGCTGTACAAGTAAGAATTCGC	176.5	54
AGATTTGTAAATCTAG	BC 35	sgRNA1	Deletion	5	CCCGG	9	CTGATCACATGGTCCTGCTGGAGTTCGTGACCGCCG-----ATCACTCCCGGCATGGACGAGCTGTACAAGTAAGAATTCGCGGC	179	51
AGATTTGTAAATCTAG	BC 35	sgRNA1	Deletion	23	TGATCCCGGCGGCGGTCACGAAC	13	AGGATCACATGGTCCTGCTGGA-----------------------CTCTCGGCATGGACGAGCTGTACAAGTAAGAATTCGCGGCCGCATACGAATTAGGTGA	170	47
CTATCTTAAGCTATAA	BC 31	sgRNA1	Deletion	6	TCCCGG	10	GTGATCACATGGTCCTGCTGGAGTTCGTGACCGCCG------TCACTCTCGGCATGGACGAGCTGTACAAGTAAGAAATCGCGGCC	178.5	50
ACGGAGAACAATGAGA	BC 06	sgRNA1	Deletion	3	CGG	7	GTGATCACATGGTCCTGCTGGAGTTCGTGACCGCCG---GGATCACTCTCGGCATGGACGAGCTGTACAAGTAAGAATTCGCG	184	53
CTTCGTCAACACCCAT	BC 08	sgRNA1	Deletion	5	CCCGG	9	GTGATCACATGGTCCTGCTGGAGTTCGTGACCGCCG-----ATCACCCTCGGCCTGGACGAGCTGTACAAGTAAGAATTCGCGGC	175	51
AGATTTGTAAATCTAG	BC 35	sgRNA1	Deletion	12	TCCCGGCGGCGG	10	GTGATCACATGGTCCTGCTGGAGTTCGTGA------------TCACCCTCGGCATGGACGAGCTGTACAAGTAAGAATTCGCGGCCGCATAC	175.5	50
AGATTTGTAAATCTAG	BC 35	sgRNA1	Deletion	3	CGG	7	CTGATCACATGGTCCTGCTGGAGTTCGTGACCGCCG---GGATCACTCTCGGCATGGACGAGCTGTACAAGTAAGAATTCGCG	184	53
TTCAAAACATTTATAA	BC 29	sgRNA1	Deletion	3	CGG	7	GTGATCACATGGTCCTGCTGGAGTTCGTGACCGCCG---GGATCACTCTCGGCATGGACGAGCTGGACAAGTAAGAAATCGCC	172	53
CTACACTCACTCTGTG	BC 12	sgRNA1	Deletion	9	GATCCCGGC	12	TAGATCACATGGTCCTGCTGGAGTTCGTGACCGCC---------CCTCTCGGCATGGACGAGCTGTACAAGTAAGAATTCGCGGCCGCA	177	48
ATTATTGTCCTCCGCA	BC 24	sgRNA1	Deletion	5	CCCGG	9	AGGATCACATGGTCCTGCTGGAGTTCGTGCCCGCCG-----ATCACCCCCCGCATGGACGAGCTGTACAAGTAAGAATTCGCCGC	163	51
CTATCTTAAGCTATAA	BC 31	sgRNA1	Deletion	21	AGAGTGATCCCGGCGGCGGTC	17	GTGATCACATGGTCCTGCTGGAGTTCGT---------------------CGGCATGGACGAGCTGTACAAGTAAGAATTCGCGGCCGCATACGAATTAGGT	171	43
AGTTTCAATTGCCCAA	BC 10	sgRNA1	Deletion	3	CGG	7	AGGATCACATGGTCCTGCTGGAGTTCGTGACCGCCG---GGATCACTCTCGGCATGGACGAGCTGTACAAGTAAGAATTCGCC	180	53
ATTATTGTCCTCCGCA	BC 24	sgRNA1	Deletion	9	TGATCCCGG	13	GTGATCACATGGTCCTGCTGGAGTTCGTGACCGCCG---------GTCTCGGCCTGGACGAGCTGTACACGTAAGAATTCGCGGCCGCA	169	47
GCTACCAAGTAAGCCA	BC 22	sgRNA1	Deletion	10	GTGATCCCGG	14	GTGATCACATGGTCCTGCTGGAGTTCGTGACCGCCG----------TCTCGGCATGGACGAGCTGTACAAGTAAGAATTCGCGGCCGCAT	180.5	46
TGTTACGAGAAATTAA	BC 23	sgRNA1	Deletion	5	CCCGG	9	CTGATCACATGGTCCTGCTGGAGTTCGTGACCGCCG-----ATCACTCCCGGCATGGACGAGCTGTACAAGAAAGAATTCGCGGC	175	51
TAAAATCGATCAGTCA	BC 09	sgRNA1	Deletion	45	TACAGCTCGTCCATGCCGAGAGTGATCCCGGCGGCGGTCACGAAC	35	GTGATCACATGGTCCTGCTGGA---------------------------------------------CAAGTAAGAATTCGCGGCCGCATACGATTTAGGTGACACTGCAGGATCAagactgatc	136	25
CACAAGTTTGACGACA	BC 02	sgRNA1	Deletion	23	AGTGATCCCGGCGGCGGTCACGA	15	GTGATCACATGGCCCTGCTGGAGT-----------------------CTCGGCATGGACGAGCTGTACAAGTAAGAATTCGCGGCCGCATACGAATTAGGTGA	166	45
TACTGGTCTTTAAGCC	BC 28	sgRNA1	Deletion	24	GAGTGATCCCGGCGGCGGTCACGA	16	GTGATCACATGGTCCTGCTGGAGT------------------------CCAGCATGGACGAGCTGTACAAGTAAGAATTCGCGGCCGCATACGATTTAGGTGAC	165.5	44
ACGGAGAACAATGAGA	BC 06	sgRNA1	Deletion	3	CGG	7	AGGATCACATGGTCCTGCTGGAGTTCGTGACCGCCG---GGATCACTCTCGGCATGGACGAGCTGTACAAGTAAGAATTCGCG	184	53
GCTACCAAGTAAGCCA	BC 22	sgRNA1	Deletion	5	CCCGG	9	AGGATCACATGGTCCTGCTGGAGTTCGTGACCGCCG-----ATCACTCTCGGCATGGACGAGCTGTACAAGTAAGAATTCGCGGC	183	51
GCTTAGAAGAGACAAT	BC 21	sgRNA1	Deletion	3	CGG	7	AGGATCACATGGTCCTGCTGGAGTTCGTGACCGCCG---GGATCACTCTCGGCATGGACGAGCTGTACAAGTAAGAATTCGCG	184	53
GCTAGACTGGTTCCAA	BC 07	sgRNA1	Deletion	3	CGG	7	AGGATCACATGGTCCTGCTGGAGTTCGTGACCGCCG---GGATCACTCCCGGCATGGACGAGCTGTACAAGTAAGAATTCGCC	176	53
GGAGGTGTCAGCAGAT	BC 04	sgRNA1	Deletion	5	TCCCG	10	TAGATCACATGGTCCTGCTGGAGTTCGTGACCGCCGT-----TCATTCTCGGCATGGACGAGCTGTACAAGTAAGAATTCGCGGC	175	50
TACTGGTCTTTAAGCC	BC 28	sgRNA1	Deletion	8	GATCCCGG	12	TAAATCACATGGTCCTGCTGGAGTTCGTGACCGCCG--------ACTCTCGGCATGGACGAGCTGTACAAGTAAGAATTCGCGGCCGC	177.5	48
CACAAGTTTGACGACA	BC 02	sgRNA1	Deletion	3	CGG	7	TAAATCACATGGTCCTGCTGGAGTTCGTGACCGCCG---GGATCACTCCCGGCATGGACGAGCTGTACAAGTAAGAATTCGCG	176	53
CTACACTCACTCTGTG	BC 12	sgRNA1	Deletion	3	CGG	7	AGGATCACATGGTCCTGCTGGAGTTCGTGACCGCCG---GGATCACCCTCGGCATGGACGAGCTGTACAAGTAAGAATTCGCC	176	53
CTATCTTAAGCTATAA	BC 31	sgRNA1	Deletion	3	CGG	7	TAGATCACATGGTCCTGCTGGAGTTCGTGACCGCCG---GGATCACTCCCGGCCTGGACGAGCTGTACAAATAAAAATTCGCC	164	53
CTATCTTAAGCTATAA	BC 31	sgRNA1	Deletion	3	CGG	7	TAGATCACATGGTCCTGCTGGAGTTCGTGACCGCCG---GGATCACTCTCGGCATGGACGAGCTGTACAAGTAAAAATTCGCG	180	53
TGACTTTTACGTACAA	BC 13	sgRNA1	Deletion	3	CGG	7	CTGATCACATGGTCCTGCTGGAGTTCGTGACCGCCG---GGATCACTCTCGGCATGGACGAGCTGTACAAGTAAAAATTCGCG	180	53
GGAGGTGTCAGCAGAT	BC 04	sgRNA1	Deletion	3	CGG	7	TAGATCACATGGTCCTGCTGGAGTTCGTGACCGCCG---GGATCACCCTCGGCATGGACGAGCTGTACAAGTAAGAATTCGCG	180	53
TGACTTTTACGTACAA	BC 13	sgRNA1	Deletion	8	CCCGGCGG	9	GTGATCACATGGTCCTGCTGGAGTTCGTGACCG--------ATCACTCTCGGCATGGACGAGCTGTACAAGTAAGAATTCGCGGCCGC	181.5	51
TAATACTTAACTGGAA	BC 17	sgRNA1	Deletion	3	CGG	7	GTGATCACATGGTCCTGCTGGAGCTCGTGACCGCCG---GGATCACTCCCGGCATGGACGAACTGTACAAATAAAAATTCGCG	164	53
TACTGGTCTTTAAGCC	BC 28	sgRNA1	Deletion	3	CGG	7	TAAATCACATGGTCCTGCTGGAGTTCGTGACCGCCG---GGATCACTCTCGGCATGGACGAGCTGTACAAATAAGAATTCGCG	176	53
ATAATGGGCTATCAAA	BC 01	sgRNA1	Deletion	31	CCGAGAGTGATCCCGGCGGCGGTCACGAACT	20	GTGATCACATGGTCCTGCTGG-------------------------------CATGAACGAGCTGTACAAGTAAGAATTCGCGGCCGCATACGATTTAGGTGACACTGCAG	166	40
CTTATAAAGATCAGAT	BC 14	sgRNA1	Deletion	4	CCGG	8	GTGATCACATGGTCCTGCTGGAGTTCGTGACCGCCG----GATCACTCCCGGCATGGACGAGCTGTACAAGTAAGAAATCGCGG	175.5	52
CTATCTTAAGCTATAA	BC 31	sgRNA1	Deletion	3	CGG	7	TAGATCACATGGTCCTGCTGGAGTTCGTGACCGCCG---GGATCACTCTCGGCATGGACGAGCTGTACAAATAAGAATTCGCG	180	53
TACTGGTCTTTAAGCC	BC 28	sgRNA1	Deletion	1	G	6	CTGATCACATGGTCCTGCTGGAGTTCGTGACCGCCGC-GGGATCACTCCCGGCATGGACGAGCTGTACAAGTAAGAATTCG	181	54
AGATTTGTAAATCTAG	BC 35	sgRNA1	Deletion	6	CGGCGG	7	TAGATCACATGGTCCTGCTGGAGTTCGTGACCG------GGATCACTCTCGGCATGGACGAGCTGTACAAGTAAGAAATCGCGGCC	178.5	53
TAATACTTAACTGGAA	BC 17	sgRNA1	Deletion	19	ATCCCGGCGGCGGTCACGA	11	GTGATCACATGGTCCTGCTGGAGT-------------------CACTCCCGGCATGGACGAGCTGTACAAGTAAGAATTCGCGGCCGCATACGATTTAG	172	49
TAAGAGACGGGATGAA	BC 03	sgRNA1	Deletion	3	CGG	7	AGGATCACATGGTCCTGCTGGAGTTCGTGACCGCCG---GGATCACTCTCGGCATGGACGAGCTGTACAAGTAAGAATTCGCG	184	53
TGTTACGAGAAATTAA	BC 23	sgRNA1	Deletion	23	TGCCGAGAGTGATCCCGGCGGCG	22	GTGATCACATGGTCCTGCTGGAGTTCGTGAC-----------------------TGGACGAGCTGTACAAGTAAGAATTCGCGGCCGCATACGAATTAGGTGA	170	38
GGACGGTCATACTTCG	BC 33	sgRNA1	Deletion	24	CGAGAGTGATCCCGGCGGCGGTCA	19	AGGATCACATGGTCCTGCTGGAGTTCG------------------------GCCTGGACGAGCTGTACAAGTAAGAATTCGCGGCCGCATACGATTTAGGTGAC	169.5	41
CTATCTTAAGCTATAA	BC 31	sgRNA1	Insertion	1	G	6	GTGATCACATGGTCCTGCTGGAGTTCGTGACCGCCGCCcGGGATCACCCTCGGCATGGACGAGCTGTACAAGTAAGAATT	179	54
TACTGGTCTTTAAGCC	BC 28	sgRNA1	Deletion	3	CGG	7	TAGATCACATGGTCCTGCTGGAGTTCGTGACCGCCG---GGATCACTCTCGGCATGGACGAGCTGTACAAGTAAGAAATCGCG	180	53
TTCTAAAGATGGCCTC	BC 05	sgRNA1	Deletion	3	CGG	7	AGGATCACATGGTCCTGCTGGAGTTCGTGACCGCCG---GGATCACTCTCGGCATGGACGAGCTGTACAAGTAAGAATTCGCG	184	53
TACACTTTTGCTGCAA	BC 11	sgRNA1	Deletion	3	CGG	7	AGGATCACATGGTCCGGCTGGAGTTCGTGACCCCCG---GGATCACCCCCCGCATGGACGAGCTGTACCAGTAAGAATTCGCC	156	53
TTATTTGGCGCAAAAA	BC 18	sgRNA1	Insertion	2	GG	6	TAGATCACATGGTCCTGCTGGAGTTCGTGACCGCCGCCccGGGATCACCCTCGGCATGGACGAGCTGTACAAGTAAGAAT	176.5	54
GCTACCAAGTAAGCCA	BC 22	sgRNA1	Deletion	18	GATCCCGGCGGCGGTCAC	12	GTGATCACATGGTCCTGCTGGAGTTC------------------ACTCTCGGCATGGACGAGCTGTACAAGTAAGAATTCGCGGCCGCATACGATTTA	176.5	48
ATTATTGTCCTCCGCA	BC 24	sgRNA1	Deletion	2	GG	6	TAGATCACATGGTCCTGCTGGAGTTCGTGACCGCCG--GGGATCACTCTCGGCATGGACGAGCTGTACAAGTAAGAAATCGC	180.5	54
TACGGGAAGTTTTAGA	BC 27	sgRNA1	Deletion	6	CGGCGG	7	TAGATCACATGGTCCTGCTGGAGTTCGTGACCG------GGATCACTCCCGGCATGGACGAGCTGTACAAGTAAGAATTCGCGGCC	178.5	53
CGTACTATCATTCCTG	BC 20	sgRNA1	Deletion	3	CGG	7	GTGATCACATGGTCCTGCTGGAGTTCGTGACCGCCG---GGATCACCCCCCGCATGGACGAGCTGTACCAATAAAAATTCCCC	152	53
ATAATGGGCTATCAAA	BC 01	sgRNA1	Deletion	10	GTGATCCCGG	14	GTGATCACATGGTCCTGCTGGAGTTCGTGACCGCCG----------TCTCGGCATGGACGAGCTGTACAAGTAAAAAATCGCGGCCGCAT	172.5	46
AATATAGTTCCGCTGC	BC 15	sgRNA1	Deletion	12	TCCCGGCGGCGG	10	TAGATCACATGGTCCTGCTGGAGTTCGTGA------------TCACTCTCGGCATGGACGAGCTGTACAAGTAAGAATTCGCGGCCGCATAC	179.5	50
TAAAATCGATCAGTCA	BC 09	sgRNA1	Deletion	3	CGG	7	GTGATCACATGGTCCTGCTGGAGTTCGTGACCGCCG---GGATCACCCCCGGCATGGACGAGCTGTACAAATAAAAATTCGCG	168	53
TGGAAAGGCAGCACTG	BC 25	sgRNA1	Deletion	3	CGG	7	AGGATCACATGGTCCTGCTGGAGTTCGTGACCGCCG---GGATCACTCTCGGCATGGACGAGCTGTACAAATAAGAATTCGCG	180	53
ATTATTGTCCTCCGCA	BC 24	sgRNA1	Deletion	1	G	6	CTGATCACATGGTCCTGCTGGAGTTCGTGACCGCCGC-GGGATCACTCCCGGCATGGACGAGCTGTACAAGTAAGAATTCC	177	54
TGGAAAGGCAGCACTG	BC 25	sgRNA1	Deletion	2	GG	6	CTGATCACATGGTCCTGCTGGAGTTCGTGACCGCCG--GGGATCACTCTCGGCATGGACGAGCTGTACAAGTAAGAATTCGC	184.5	54
CGTACTATCATTCCTG	BC 20	sgRNA1	Deletion	3	CGG	7	GTGATCACATGGTCCTGCTGGAGTTCGTGACCGCCG---GGATCACCCCCGGCCTGGACGAACTGTACAAATAAAAAATCGCG	156	53
TGGAAAGGCAGCACTG	BC 25	sgRNA1	Deletion	2	GG	6	AGGATCACATGGTCCTGCTGGAGTTCGTGACCGCCG--GGGATCACTCTCGGCATGGACGAGCTGTACAAGTAAGAATTCGC	184.5	54
CCAACAACGGGGTAAG	BC 16	sgRNA1	Insertion	1	G	6	CTGATCACATGGTCCTGCTGGAGTTCGTGACCGCCGCCcGGGAACACTCTCGGCATGGACGAGCTGTACAAGTAAGAATT	179	54
AAATGACCGGAAAGCT	BC 32	sgRNA1	Deletion	2	GG	6	TAGATCACATGGTCCTGCTGGAGTTCGTGACCGCCG--GGGATCACTCCCGGCATGGACGAGCTGTACAAGTAAGAAATCGC	176.5	54
TAAGAGACGGGATGAA	BC 03	sgRNA1	Deletion	3	CGG	7	CTGATCACATGGTCCTGCTGGAGTTCGTGACCGCCG---GGATCACTCTCGGCATGGACGAGCTGTACAAGTAAGAATTCGCC	180	53
ATTATTGTCCTCCGCA	BC 24	sgRNA1	Deletion	6	CGGCGG	7	TAGATCACATGGTCCTGCTGGAGTTCGTGACCG------GGATCACTCTCGGCATGGACGAGCTGTACAAGTAAGAAATCGCGGCC	178.5	53
TAAGAGACGGGATGAA	BC 03	sgRNA1	Deletion	13	CGGCGGTCACGAA	4	GTGATCACATGGTCCTGCTGGAG-------------CCGGGATCACTCTCGGCATGGACGAGCTGTACAAGTAAGAAATCGCGGCCGCATACG	175	56
CTATCTTAAGCTATAA	BC 31	sgRNA1	Deletion	20	TCCCGGCGGCGGTCACGAAC	10	CTGATCACATGGTCCTGCTGGA--------------------TCACTCCCGGCATGGACGAGCTGTACAAGTAAGAATTCGCGGCCGCATACGATTTAGG	171.5	50
CTATCTTAAGCTATAA	BC 31	sgRNA1	Deletion	11	GAGTGATCCCG	16	CTGATCACATGGTCCTGCTGGAGTTCGTGACCGCCGC-----------TCGGCATGGACGAGCTGTACAAGTAAGAATTCGCGGCCGCATA	180	44
GGAGGTGTCAGCAGAT	BC 04	sgRNA1	Deletion	3	CGG	7	CTGATCACATGGTCCTGCTGGAGTTCGTGACCGCCG---GGATCACTCTCGGCATGGACGAGCTGTACAAGTAAGAATTCGCG	184	53
TTCTAAAGATGGCCTC	BC 05	sgRNA1	Deletion	3	CGG	7	AGGATCACATGGTCCTGCTGGAGTTCGTGACCGCCG---GGATCACTCTCGGCATGGACGAGCTGTACAAGTAAAAATTCGCG	180	53
TACGGGAAGTTTTAGA	BC 27	sgRNA1	Deletion	1	G	6	TAGATCACATGGTCCTGCTGGAGTTCGTGACCGCCGC-GGGATCACTCCCGGCATGGACGAGCTGTACAAGTAAGAATTCC	177	54
ATAATGGGCTATCAAA	BC 01	sgRNA1	Deletion	36	TCCATGCCGAGAGTGATCCCGGCGGCGGTCACGAAC	26	AGGATCACATGGTCCTGCTGGA------------------------------------CGAGCTGTACAAGTAAGAATTCGCGGCCGCATACGAATTAGGTGACACTGCAGGAACA	159.5	34
CTACACTCACTCTGTG	BC 12	sgRNA1	Deletion	12	CGGCGGCGGTCA	7	TAAATCACATGGTCCTGCTGGAGTTCG------------GGATCACCCTCGGCATGGACGAGCTGTACAAGTAAGAATTCGCGGCCGCATAC	171.5	53
ACGGAGAACAATGAGA	BC 06	sgRNA1	Deletion	3	CGG	7	TAAATCACATGGTCCTGCTGGAGTTCGTGACCGCCG---GGATCACTCCCGGCATGGACGAGCTGTACAAGTAAGAATTCGCG	176	53
TTATTTGGCGCAAAAA	BC 18	sgRNA1	Deletion	7	GATCCCG	12	GTGATCACATGGTCCTGCTGGAGTTCGTGACCGCCGC-------ACTCCCGGCATGGACGAGCTGTACAAGTAAAAATTCGCGGCCG	174	48
GTGTATGGTCGCACAA	BC 34	sgRNA1	Deletion	14	AGTGATCCCGGCGG	15	GTGATCACATGGTCCTGCTGGAGTTCGTGACCG--------------AACGGCATGGACGAGCTGTACAAGTAAGAATTCGCGGCCGCATACGA	170.5	45
TGACTTTTACGTACAA	BC 13	sgRNA1	Deletion	3	CGG	7	TAAATCACATGGTCCTGCTGGAGTTCGTGACCGCCG---GGATCACTCTCGGCATGGACGAGCTGTACAAGTAAGAATTCGCG	180	53
TAAGAGACGGGATGAA	BC 03	sgRNA1	Deletion	3	GGC	6	GTGATCACATGGTCCTGCTGGAGTTCGTGACCGCC---CGGATCCCCCCCGGCATGGACGAACTGTACCAATAAAAAATCCCG	144	54
ACGGAGAACAATGAGA	BC 06	sgRNA1	Deletion	3	GGC	6	GTGATCACATGGTCCTGCTGGAGTTCGTGACCGCC---CGGATCACCCCCGGCATGGACGAGCTGTACAAATAAGAATTCGCG	168	54
ACCATACCACCACACA	BC 36	sgRNA1	Deletion	9	CGGCGGTCA	4	GTGATCACATGGTCCTGCTGGAGTTCG---------CCGGGATCACTCTCGGCATGGACGAGCTGTACAAGTAAGAATTCGCGGCCGCA	181	56
TGTTACGAGAAATTAA	BC 23	sgRNA1	Deletion	2	GG	6	GTGATCACATGGTCCTGCTGGAGTTCGTGACCGCCG--GGGATCACCCCCGGCATGGACGAGCTGTACAAGTAAGAAATCGC	172.5	54
TAATACTTAACTGGAA	BC 17	sgRNA1	Deletion	3	CGG	7	TAAATCACATGGTCCTGCTGGAGTTCGTGACCGCCG---GGATCACCCTCGGCATGGACGAGCTGTACAAGTAAGAATTCGCC	172	53
TAAGAGACGGGATGAA	BC 03	sgRNA1	Deletion	17	AGAGTGATCCCGGCGGC	17	TAAATCACATGGTCCTGCTGGAGTTCGTGACC-----------------CGGCATGGACGAGCTGTACAAGTAAGAATTCGCGGCCGCATACGATTT	173	43
TACTGGTCTTTAAGCC	BC 28	sgRNA1	Deletion	5	CCCGG	9	GTGATCACATGGTCCTGCTGGAGTTCGTGACCGCCG-----ATCACCCCCGGCATGGACGAGCTGTACAAGTAAGAATTCGCGGC	175	51
TAAAATCGATCAGTCA	BC 09	sgRNA1	Deletion	3	CGG	7	GTGATCACATGGTCCTGCTGGAGTTCGTGACCGCCG---GGATCACTCTCGGCATGGACGAGCTGTACAAATAAGAATTCGCC	176	53
AATATAGTTCCGCTGC	BC 15	sgRNA1	Deletion	5	CCCGG	9	TAGATCACATGGTCCTGCTGGAGTTCGTGACCGCCG-----ATCACCCTCGGCATGGACGAGCTGTACAAGTAAGAATTCGCGGC	179	51
TAATACTTAACTGGAA	BC 17	sgRNA1	Deletion	3	CGG	7	TAAATCACATGGTCCTGCTGGAGTTCGTGACCGCCG---GGATCACTCTCGGCCTGGACGAGCTGTACAAGTAAGAATTCGCG	176	53
TAAGAGACGGGATGAA	BC 03	sgRNA1	Deletion	8	ATCCCGGC	11	GTGATCACATGGTCCTGCTGGAGTTCGTGACCGCC--------CACTCTCGGCATGGACGAGCTGTACAAGTAAGAATTCGCGGCCGC	181.5	49
TTCAAAACATTTATAA	BC 29	sgRNA1	Deletion	6	CGGCGG	7	CTGATCACATGGTCCTGCTGGAGTTCGTGACCG------GGATCACTCTCGGCATGGACGAGCTGTACAAGTAAGAAATCGCGGCC	178.5	53
GCTACCAAGTAAGCCA	BC 22	sgRNA1	Deletion	2	GG	6	TAAATCACATGGTCCTGCTGGAGTTCGTGACCGCCG--GGGATCACTCTCGGCATGGACGAGCTGTACAAGTAAGAAATCGC	176.5	54
TAAGAGACGGGATGAA	BC 03	sgRNA1	Insertion	7	AGTAAAA	8	CTGATCACATGGTCCTGCTGGAGTTCGTGACCGCCCACTCttttactGATCACTCTCGGCATGGACGAGCTGTACAAGTA	152	52
TGTTACGAGAAATTAA	BC 23	sgRNA1	Deletion	2	GC	5	AGGATCACATGGTCCTGCTGGAGTTCGTGACCGCC--CGGGATCACTCCCGGCATGGACGAGCTGTACAAGTAAGAATTCGC	180.5	55
CTTATAAAGATCAGAT	BC 14	sgRNA1	Deletion	3	CGG	7	TAAATCACATGGTCCTGCTGGAGTTCGTGACCGCCG---GGATCACCCCCGGCATGGACGAGCTGTACAAGTAAGAAATCGCG	168	53
TAATACTTAACTGGAA	BC 17	sgRNA1	Deletion	3	CGG	7	CTGATCACATGGTCCTGCTGGAGTTCGTGACCGCCG---GGATCACTCCCGGCATGGACGAGCTGTACAAGTAAGAATTCGCG	180	53
AATATAGTTCCGCTGC	BC 15	sgRNA1	Deletion	3	CGG	7	TAAATCACATGGTCCTGCTGGAGTTCGTGACCGCCG---GGATCACTCTCGGCATGGACGAGCTGTACAAGTAAGAATTCGCG	180	53
AAATGACCGGAAAGCT	BC 32	sgRNA1	Deletion	6	CGGCGG	7	TAAATCACATGGTCCTGCTGGAGTTCGTGACCG------GGATCACTCTCGGCATGGACGAGCTGTACAAGTAAGAATTCGCGGCC	178.5	53
CACAAGTTTGACGACA	BC 02	sgRNA1	Deletion	45	CAGCTCGTCCATGCCGAGAGTGATCCCGGCGGCGGTCACGAACTC	33	AGGATCACATGGTCCTGCTG---------------------------------------------TACAAGTAAGAATTCGCGGCCGCATACGATTTAGGTGACACTGCAGGATCAtgtcgtcaa	136	27
AAATGACCGGAAAGCT	BC 32	sgRNA1	Deletion	7	CGGCGGT	4	GTGATCACATGGTCCTGCTGGAGCTCGTG-------CCGGGATCACCCCCCGCATGGACGAGCTGTACAAGTAAGAAATCGCGGCCG	162	56
CTTATAAAGATCAGAT	BC 14	sgRNA1	Insertion	1	G	6	GTGATCACATGGTCCTGCTGGAGTTCGTGACCGCCGCCcGGGATCACCCTCGGCATGGACGAGCTGTACAAGTAAGAATT	179	54
CCAACAACGGGGTAAG	BC 16	sgRNA1	Deletion	2	GG	6	AGGATCACATGGTCCTGCTGGAGTTCGTGACCGCCG--GGGATCACTCTCGGCATGGACGAGCTGTACAAGTAAGAATTCGC	184.5	54
TAAGAGACGGGATGAA	BC 03	sgRNA1	Deletion	3	CGG	7	TAGATCACATGGTCCTGCTGGAGTTCGTGACCGCCG---GGATCACTCCCGGCATGGACGAGCTGTACAAATAAGAATTCGCC	172	53
CTACACTCACTCTGTG	BC 12	sgRNA1	Deletion	3	CGG	7	TAGATCACATGGTCCTGCTGGAGTTCGTGACCGCCG---GGATCACTCTCGGCATGGACGAGCTGTACAAGTAAGAATTCGCG	184	53
AAATGACCGGAAAGCT	BC 32	sgRNA1	Deletion	3	CGG	7	CTGATCACATGGTCCTGCTGGAGTTCGTGACCGCCG---GGATCACTCCCGGCATGGACGAGCTGTACAAGTAAGAAATCGCG	176	53
TAAGAGACGGGATGAA	BC 03	sgRNA1	Deletion	6	CGGCGG	7	AGGATCACATGGTCCTGCTGGAGTTCGTGACCG------GGATCACTCTCGGCCTGGACGAACTGTACAAGTAAGAAATCGCGGCC	170.5	53
GTGTATGGTCGCACAA	BC 34	sgRNA1	Deletion	3	CGG	7	GTGATCACATGGTCCTGCTGGAGTTCGTGACCGCCG---GGATCACTCCCGGCATGGACGAGCTGTACAAGTAAGAATTCGCC	176	53
TGGAAAGGCAGCACTG	BC 25	sgRNA1	Insertion	2	GG	6	TAAATCACATGGTCCTGCTGGAGTTCGTGACCGCCGCCccGGGATCACTCTCGGCATGGACGAGCTGTACAAGTAAGAAT	176.5	54
TACGGGAAGTTTTAGA	BC 27	sgRNA1	Deletion	3	CGG	7	TAGATCACATGGTCCTGCTGGAGTTCGTGACCGCCG---GGATCACTCTCGGCATGGACGAGCTGTACAAATAAGAATTCGCG	180	53
GGAGGTGTCAGCAGAT	BC 04	sgRNA1	Deletion	4	GGCG	6	GTGATCACATGGTCCTGCTGGAGTTCGTGACCGC----GGGATCACTCTCGGCATGGACGAGCTGTACAAGTAAGAATTCGCGG	183.5	54
TTCAAAACATTTATAA	BC 29	sgRNA1	Deletion	7	CCGGCGG	8	GTGATCACATGGTCCTGCTGGAGTTCGTGACCG-------GATCACTCCCGGCATGGACGAGCCGTACAAGTAAGAATTCGCGGCCC	170	52
TAAGAGACGGGATGAA	BC 03	sgRNA1	Deletion	3	CGG	7	CTGATCACATGGTCCTGCTGGAGTTCGTGACCGCCG---GGATCACTCCCGGCATGGACGAGCTGTACAAGTAAGAATTCGCG	180	53
AAACAGGAAGACAAGC	BC 30	sgRNA1	Deletion	3	CGG	7	TAGATCACATGGTCCTGCTGGAGTTCGTGACCGCCG---GGATCACTCTCGGCATGGACGAGCTGTACAAGTAAGAATTCGCG	184	53
TAAGAGACGGGATGAA	BC 03	sgRNA1	Deletion	3	CGG	7	CTGATCACATGGTCCTGCTGGAGTTCGTGACCGCCG---GGATCACTCCCGGCATGGACGAGCTGTACAAATAAGAATTCGCG	176	53
TTCTAAAGATGGCCTC	BC 05	sgRNA1	Deletion	18	GATCCCGGCGGCGGTCAC	12	AGGATCACATGGTCCTGCTGGAGTTC------------------ACTCTCGGCATGGACGAGCTGTACAAGTAAGAATTCGCGGCCGCATACGATTTG	172.5	48
TACGGGAAGTTTTAGA	BC 27	sgRNA1	Deletion	3	CGG	7	AGGATCACATGGTCCTGCTGGAGTTCGTGACCGCCG---GGATCACTCTCGGCATGGACGAGCTGTACAAGTAAGAAATCGCG	180	53
TGGAAAGGCAGCACTG	BC 25	sgRNA1	Deletion	3	CGG	7	AGGATCACATGGTCCTGCTGGAGTTCGTGACCGCCG---GGATCACTCCCGGCATGGACGAGCTGTACAAGTAAGAATTCGCG	180	53
CACAAGTTTGACGACA	BC 02	sgRNA1	Deletion	15	TCCCGGCGGCGGTCA	10	TAAATCACATGGTCCTGCTGGAGTTCG---------------GCACTCTCGGCATGGACGAGCTGTACAAGTAAGAATTCGCGGCCGCATACGAT	170	50
CACAAGTTTGACGACA	BC 02	sgRNA1	Deletion	3	CGG	7	TAGATCACATGGTCCTGCTGGAGTTCGTGACCGCCG---GGATCACTCTCGGCATGGACGAACTGTACAAGTAAGAATTCGCG	180	53
CTACACTCACTCTGTG	BC 12	sgRNA1	Deletion	14	AGAGTGATCCCGGC	17	CTGATCACATGGTCCTGCTGGAGTTCGTGACCGCC--------------CGGCATGGACGAGCTGTACAAGTAAGAATTCGCGGCCGCATACGA	178.5	43
GTGTATGGTCGCACAA	BC 34	sgRNA1	Deletion	3	CGG	7	TAGATCACATGGTCCTGCTGGAGTTCGTGACCGCCG---GGATCACTCCCGGCATGGACGAGCTGTACAAGTAAGAATTCGCG	180	53
TGGAAAGGCAGCACTG	BC 25	sgRNA1	Deletion	3	CGG	7	AGGATCACATGGTCCTGCTGGAGTTCGTGACCGCCG---GGATCACTCCCGGCATGGACGAGCTGTACAAGTAAGAATTCGCC	176	53
AGTTTCAATTGCCCAA	BC 10	sgRNA1	Deletion	12	TCCCGGCGGCGG	10	GTGATCACATGGTCCTGCTGGAGTTCGTGA------------TCACTCTCGGCCTGGACGAGCTGTACAAGTAAGAATTCGCGGCCGCATAC	175.5	50
TACTGGTCTTTAAGCC	BC 28	sgRNA1	Deletion	3	CGG	7	GTGATCACATGGTCCTGCTGGAGTTCGTGACCGCCG---GGATCCCCCCCGGCATGGACGAGCTGTACAAGTAAGAATTCGCG	172	53
TTCAAAACATTTATAA	BC 29	sgRNA1	Deletion	3	CGG	7	TAGATCACATGGTCCTGCTGGAGTTCGTGACCGCCG---GGATCACTCTCGGCATGGACGAGCTGTACAAGTAAGAATTCGCG	184	53
AAACAGGAAGACAAGC	BC 30	sgRNA1	Deletion	3	CGG	7	AGGATCACATGGTCCTGCTGGAGTTCGTGACCGCCG---GGATCACTCCCGGCATGGACGAGCTGTACAAGTAAGAATTCGCC	176	53
AAACAGGAAGACAAGC	BC 30	sgRNA1	Deletion	1	G	6	AGGATCACATGGTCCTGCTGGAGTTCGTGACCGCCGC-GGGATCACTCCCGGCATGGACGAGCTGTACAAGTAAGAATTCG	181	54
TTATTTGGCGCAAAAA	BC 18	sgRNA1	Deletion	6	GATCCC	12	AGGATCACATGGTCCTGCTGGAGTTCGTGACCGCCGAC------ACTCCCGGCCTGGACGAGCTGTACAAGTAAGAAATCGCGGCC	166.5	48
TTATTTGGCGCAAAAA	BC 18	sgRNA1	Deletion	3	CGG	7	AGGATCACATGGTCCTGCTGGAGTTCGTGACCGCCG---GGATCACTCTCGGCATGGACGAGCTGTACAAGTAAGAATTCGCG	184	53
ATAATGGGCTATCAAA	BC 01	sgRNA1	Deletion	6	CGGCGG	7	TAGATCACATGGTCCTGCTGGAGTTCGTGACCG------GGATCACTCCCGGCATGGACGAGCTGTACAAGTAAGAATTCGCGGCC	178.5	53
GCTTAGAAGAGACAAT	BC 21	sgRNA1	Deletion	3	CGG	7	GTGATCACATGGTCCCGGTGGAGTTCGTGACCGCCG---GGATCACCCCCGGCCTGGACCAGCTGTACCAGTAAGAATTCGCC	152	53
TGGAAAGGCAGCACTG	BC 25	sgRNA1	Deletion	6	CGGCGG	7	GTGATCACATGGTCCTGCTGGAGTTCGTGACCG------GGATCGCTCCCGGCATGGACGAGCTGTACAAGTAAGAAATCGCGGCC	170.5	53
ACGGAGAACAATGAGA	BC 06	sgRNA1	Deletion	12	CGGCGGCGGTCA	7	GTGATCACATGGTCCTGCTGGAGTTCG------------GGATCACTCTCGGCCTGGACGAGCTGTACAAGTAAGAATTCGCGGCCGCATAC	175.5	53
TACGGGAAGTTTTAGA	BC 27	sgRNA1	Deletion	2	GG	6	TAAATCACATGGTCCTGCTGGAGTTCGTGACCGCCG--GGGATCACTCTCGGCATGGACGAGCTGTACAAGTAAGAATTCGC	180.5	54
TAATACTTAACTGGAA	BC 17	sgRNA1	Deletion	1	G	3	CTGATCACATGGTCCTGCTGGAGTTCGTGACCGC-GCCGGGATCACTCCCGGCATGGACGAGCTGTACAAGTAAGAATTCG	181	57
TAAGAGACGGGATGAA	BC 03	sgRNA1	Deletion	3	CGG	7	AGGATCACATGGTCCTGCTGGAGTTCGTGACCGCCG---GGATCACTCTCGGCATGGACGAGCTGTACAAGTAAGAATTCGCC	180	53
GCTTAGAAGAGACAAT	BC 21	sgRNA1	Deletion	9	GTGATCCCG	14	TAGATCACATGGTCCTGCTGGAGTTCGTGACCGCCGC---------TCTCGGCCTGGACGAGCTGTACAAGTAAGAATTCGCGGCCGCA	177	46
GCTTAGAAGAGACAAT	BC 21	sgRNA1	Deletion	9	GATCCCGGC	12	GTGATCACATGGTCCTGCTGGAGTTCGTGACCGCC---------ACTCCCGGCATGGACGAGCTGTACAAGTAAGAATTCGCGGCCCCC	169	48
TACTGGTCTTTAAGCC	BC 28	sgRNA1	Deletion	5	CCCGG	9	AGGATCACATGCTCCTGCTGGAGTTCGTGACCGCCG-----ATCACCCCCGGCATGGACGAGCTGTACAAGTAAGAATTCGCGGC	171	51
AATATAGTTCCGCTGC	BC 15	sgRNA1	Deletion	10	GAGTGATCCC	16	GTGATCACATGGTCCTGCTGGAGTTCGTGACCGCCGCC----------TCGGCATGGACGAACTGTACAAGTAAGAAATCGCGGCCGCAT	172.5	44
AAATGACCGGAAAGCT	BC 32	sgRNA1	Deletion	7	GATCCCG	12	TAGATCACATGGTCCTGCTGGAGTTCGTGACCGCCGC-------ACTCCCGGCATGGACGAGCTGTACAAGTAAGAATTCGCGGCCG	178	48
CTTCGTCAACACCCAT	BC 08	sgRNA1	Deletion	5	GCGGC	5	GTGATCACATGGTCCTGCTGGAGTTCGTGACC-----CGGGATCACTCTCGGCCTGGACGAGCTGTACAAGTAAGAATTCGCGGC	179	55
GCTACCAAGTAAGCCA	BC 22	sgRNA1	Deletion	4	CCGG	8	CTGATCACATGGTCCTGCTGGAGTTCGTGACCGCCG----GATCACTCCCGGCATGGACGAGCTGTACAAGTAAGAATTCGCGG	179.5	52
GCTACCAAGTAAGCCA	BC 22	sgRNA1	Deletion	3	CGG	7	AGGATCACATGGTCCTGCTGGAGTTCGTGACCGCCG---GGATCACTCCCGGCATGGACGAGCTGTACAAGTAAGAATTCGCC	176	53
TAAGAGACGGGATGAA	BC 03	sgRNA1	Deletion	7	GATCCCG	12	TAAATCACATGGTCCTGCTGGAGTTCGTGACCGCCGC-------ACTCCCGGCATGGACGAGCTGTACAAGTAAGAATTCGCGGCCG	174	48
AATATAGTTCCGCTGC	BC 15	sgRNA1	Deletion	3	CGG	7	AGGATCACATGGTCCTGCTGGAGTTCGTGACCGCCG---GGATCACTCTCGGCATGGACGAGCTGTACAAGTAAGAATTCGCG	184	53
ATTATTGTCCTCCGCA	BC 24	sgRNA1	Deletion	3	CGG	7	AGGATCACATGGTCCTGCTGGAGTTCGTGACCGCCG---GGATCACTCTCGGCATGGACGAGCTGTACAAGTAAGAATTCGCG	184	53
TGACTTTTACGTACAA	BC 13	sgRNA1	Deletion	20	TCCCGGCGGCGGTCACGAAC	10	TAGATCACATGGTCCTGCTGGA--------------------TCACTCTCGGCATGGACGAGCTGTACAAGTAAGAATTCGCGGCCGCATACGAATTAGG	171.5	50
ACGGAGAACAATGAGA	BC 06	sgRNA1	Deletion	3	CGG	7	CTGATCACATGGTCCTGCTGGAGTTCGTGACCGCCG---GGATCACTCTCGGCATGGACGAGCTGTACAAGTAAGAATTCGCG	184	53
TAAGAGACGGGATGAA	BC 03	sgRNA1	Deletion	3	CGG	7	AGGATCACATGGTCCTGCTGGAGTTCGTGACCGCCG---GGATCACCCCCGGCATGGACGAGCTGTACAAGTAAGAATTCGCG	176	53
TAATACTTAACTGGAA	BC 17	sgRNA1	Deletion	1	C	4	TAGATCACATGGTCCTGCTGGAGTTCGTGACCGCC-CCGGGATCACTCCCGGCATGGACGAGCTGTACAAGTAAGAATTCG	181	56
TACTGGTCTTTAAGCC	BC 28	sgRNA1	Deletion	3	CGG	7	AGGATCACATGGTCCTGCTGGAGTTCGTGACCGCCG---GGATCACCCCCCGCATGGACGAGCTGTACAAGTAAGAATTCGCC	168	53
TACACTTTTGCTGCAA	BC 11	sgRNA1	Deletion	9	GATCCCGGC	12	ATGATCACATGGTCCTGCTGGAGTTCGTGACCGCC---------ACTCCCGGCATGGACGAGCTGTACAAGTAAGAATTCGCGGCCGCC	173	48
GGACGGTCATACTTCG	BC 33	sgRNA1	Deletion	2	GG	6	GTGATCACATGGTCCTGCTGGAGTTCGTGACCGCCG--GGGATCACCCCCGGCATGGACGAGCTGTACAAGTAAGAATTCGC	176.5	54
TACACTTTTGCTGCAA	BC 11	sgRNA1	Deletion	20	TCCCGGCGGCGGTCACGAAC	10	TAAATCACATGGTCCTGCTGGA--------------------TCACTCCCGGCATGGACGAGCTGTACAAGTAAGAATTCGCGGCCGCATACGATTTAGG	167.5	50
TACTGGTCTTTAAGCC	BC 28	sgRNA1	Deletion	19	ATCCCGGCGGCGGTCACGA	11	GTAATCACATGGTCCTGCTGGAGT-------------------CACTCCCCGCCTGGACGAGCTGTACAAGTAAGAATTCGCGGCCGCAAACGATTTAG	156	49
AGTTTCAATTGCCCAA	BC 10	sgRNA1	Deletion	3	CGG	7	GTGATCACATGGTCCTGCTGGAGTTCGTGACCGCCG---GGATCACTCTCGGCATGGACGAGCTGTACAAATAAAAATTCGCG	176	53
TTATTTGGCGCAAAAA	BC 18	sgRNA1	Deletion	3	CGG	7	AGGATCACATGGTCCTGCTGGAGTTCGTGACCGCCG---GGATCACCCCCGGCATGGACGAGCTGTACAAGTAAGAATTCGCG	176	53
TTCAAAACATTTATAA	BC 29	sgRNA1	Deletion	1	G	6	AGGATCACATGGTCCTGCTGGAGTTCGTGACCGCCGC-GGGATCACTCCCGGCATGGACGAGCTGTACAAGTAAGAATTCG	181	54
AGTTTCAATTGCCCAA	BC 10	sgRNA1	Deletion	5	CCCGG	9	TAGATCACATGGTCCTGCTGGAGTTCGTGACCGCCG-----ATCACTCTCGGCATGGACGAGCTGTACAAGTAAGAATTCGCGGC	183	51
TAAGAGACGGGATGAA	BC 03	sgRNA1	Deletion	1	G	6	GTGATCACATGGTCCTGCTGGAGTTCGTGACCGCCGC-GGGATCACTCCCGGCATGGACGAGCTGTACAAGTAAGAATTCC	177	54
ACGTTTCAACGAAAGT	BC 26	sgRNA1	Deletion	3	CGG	7	TAGATCACATGGTCCTGCTGGAGTTCGTGACCGCCG---GGATCACTCCCGGCATGGACGAGCTGTACAAGTAAGAATTCGCG	180	53
TGACTTTTACGTACAA	BC 13	sgRNA1	Deletion	3	CGG	7	TAAATCACATGGTCCTGCTGGAGTTCGTGACCGCCG---GGATCCCCCCCGGCCTGGACGAGCTGTACAAGTAAGAAATCGCC	156	53
TAAAATCGATCAGTCA	BC 09	sgRNA1	Deletion	1	C	4	AGGATCACATGGTCCTGCTGGAGTTCGTGACCGCC-CCGGGATCACTCCCGGCATGGACGAGCTGTACAAGTAAGAATTCG	181	56
TGTTCAAGGACGCGGT	BC 19	sgRNA1	Deletion	6	CGGCGG	7	GTGATCACATGGTCCTGCTGGAGTTCGTGACCG------GGAGCACTCCCGGCATGGACGAGCTGTACAAGTAAGAAATCGCGGCC	170.5	53
TAAGAGACGGGATGAA	BC 03	sgRNA1	Deletion	8	GATCCCGG	12	CTGATCACATGGTCCTGCTGGAGTTCGTGACCGCCG--------ACTCTCGGCATGGACGAGCTGTACAAGTAAGAATTCGCGGCCGC	181.5	48
GCTTAGAAGAGACAAT	BC 21	sgRNA1	Deletion	10	GATCCCGGCG	12	GTGATCACATGGTCCTGCTGGAGTTCGTGACCGC----------ACTCTCGGCATGGACGAGCTGTACAAGTAAGAAATCGCGGCCGCAT	176.5	48
GCTAGACTGGTTCCAA	BC 07	sgRNA1	Deletion	3	CGG	7	GTGATCACTTGGTCCCGCTGGAGTTCGTGACCGCCG---GGATCACTCCCGGCCTGGACGAGCTGTACAAGTAAGAATTCGCC	164	53
ATTATTGTCCTCCGCA	BC 24	sgRNA1	Deletion	22	GAGTGATCCCGGCGGCGGTCAC	16	GTGATCACATGGTCCTGCTGGAGTTC----------------------TCGGCATGGACGAGCTGTACAAGTAAGAAATCGCGGCCGCAAACGATTTAGGTG	166.5	44
GCTACCAAGTAAGCCA	BC 22	sgRNA1	Deletion	16	CGGCGGTCACGAACTC	4	AGGATCACATGGTCCTGCTG----------------CCGGGATCACTCCCGGCATGGACGAGCTGTACAAGTAAGAATTCGCGGCCGCATACGATT	173.5	56
TGTTACGAGAAATTAA	BC 23	sgRNA1	Deletion	3	CGG	7	AGGATCACATGGTCCTGCTGGAGTTCGTGACCGCCG---GGATCACTCTCGGCATGGACGAGCTGTACAAGTAAGAATTCGCC	180	53
TTATTTGGCGCAAAAA	BC 18	sgRNA1	Deletion	3	CGG	7	AGGATCACATGGTCCTGCTGGAGTTCGTGACCGCCG---GGATCACTCCCGGCATGGACGAGCTGTACAAGTAAGAATTCGCC	176	53
GGAGGTGTCAGCAGAT	BC 04	sgRNA1	Deletion	3	CGG	7	TAGATCACATGGTCCTGCTGGAGTTCGTGACCGCCG---GGATCACTCCCGGCATGGACGAGCTGTACAAGTAAGAATTCGCC	176	53
CGTACTATCATTCCTG	BC 20	sgRNA1	Deletion	1	G	6	AGGATCACATGGTCCTGCTGGAGTTCGTGACCGCCGC-GGGATCACTCCCGGCATGGACGAGCTGTACAAGTAAGAATTCG	181	54
TAAAATCGATCAGTCA	BC 09	sgRNA1	Deletion	3	CGG	7	AGGATCACATGGTCCTGCTGGAGTTCGTGACCGCCG---GGATCACTCTCGGCATGGACGAGCTGTACAAGTAAGAATTCGCG	184	53
GGAGGTGTCAGCAGAT	BC 04	sgRNA1	Deletion	31	CTCGTCCATGCCGAGAGTGATCCCGGCGGCG	30	CTGATCACATGGTCCTGCTGGAGTTCGTGAC-------------------------------AAGTACAAGTAAGAATTCGCGGCCGCATACGATTTAGGTGACACTGCAG	162	30
TTCAAAACATTTATAA	BC 29	sgRNA1	Deletion	3	CGG	7	GTGATCACATGCTCCTGCTGGAGTTCGTGACCGCCG---GGATCACCCCCGGCATGGACGAGCTGTACAAGTAAGAATTCCCC	164	53
CCAACAACGGGGTAAG	BC 16	sgRNA1	Deletion	6	CGGCGG	7	AGGATCACATGGTCCTGCTGGAGTTCGTGACCG------GGATCACTCTCGGCATGGACGAGCTGTACAAGTAAGAATTCGCGGCC	182.5	53
TACTGGTCTTTAAGCC	BC 28	sgRNA1	Deletion	3	CGG	7	AGGATCACATGGTCCTGCTGGAGTTCGTGCCCGCCG---GGATCACTCCCGGCATGGACGAGCTGTACAAGTAAGAATTCGCG	176	53
CCAACAACGGGGTAAG	BC 16	sgRNA1	Deletion	4	CCGG	8	TAGATCACATGGTCCTGCTGGAGTTCGTGACCGCCG----GATCACTCCCGGCATGGACGAGCTGTACAAGTAAGAATTCGCGG	179.5	52
CGTACTATCATTCCTG	BC 20	sgRNA1	Deletion	4	CCGG	8	TAGATCACATGGTCCTGCTGGAGTTCGTGACCGCCG----GATCACTCCCGGCATGGACGAGCTGTACAAGTAAGAATTCGCGG	179.5	52
CTTATAAAGATCAGAT	BC 14	sgRNA1	Deletion	3	CGG	7	CTGATCACATGGTCCTGCTGGAGTTCGTGACCGCCG---GGATCCCTCCCGGCATGGACGAGCTGTACAAGTAAGAATTCGCG	176	53
TGTTCAAGGACGCGGT	BC 19	sgRNA1	Deletion	1	C	4	CTGATCACATGGTCCTGCTGGAGTTCGTGACCGCC-CCGGGATCACTCTCGGCATGGACGAGCTGTACAAGTAAGAATTCG	185	56
TAAAATCGATCAGTCA	BC 09	sgRNA1	Deletion	8	GATCCCGG	12	TAAATCACATGGTCCTGCTGGAGTTCGTGACCGCCG--------ACTCTCGGCATGGACGAGCTGTACAAGTAAGAATTCGCGGCCGC	177.5	48
AAATGACCGGAAAGCT	BC 32	sgRNA1	Deletion	3	CGG	7	AGGATCACATGGTCCTGCTGGAGTTCGTGACCGCCG---GGATCACTCTCGGCATGGACGAGCTGTACAAGTAAGAATTCGCG	184	53
TTCTAAAGATGGCCTC	BC 05	sgRNA1	Deletion	3	CGG	7	CTGATCACATGGTCCTGCTGGAGTTCGTGACCGCCG---GGATCACTCCCGGCATGGACGAGCTGTACAAGTAAGAATTCGCG	180	53
TGACTTTTACGTACAA	BC 13	sgRNA1	Deletion	3	CGG	7	TAGATCACATGGTCCTGCTGGAGTTCGTGACCGCCG---GGATCACTCCCGGCCTGGACGAGCTGTACAAATAAAAATTCGCG	168	53
TACTGGTCTTTAAGCC	BC 28	sgRNA1	Deletion	3	CGG	7	TAGATCACATGGTCCTGCTGGAGTTCGTGACCGCCG---GGATCACTCCCGGCATGGACGAGCTGTACAAGTAAGAATTCGCG	180	53
TACTGGTCTTTAAGCC	BC 28	sgRNA1	Deletion	3	CGG	7	AGGATCACATGGTCCTGCTGGAGTTCGTGACCACCG---GGATCACTCTCGGCATGGACGAGCTGTACAAGTAAGAATTCGCC	176	53
CCAACAACGGGGTAAG	BC 16	sgRNA1	Deletion	16	ATCCCGGCGGCGGTCA	11	TAGATCACATGGTCCTGCTGGAGTTCG----------------CACTCTCGGCATGGACGAGCTGTACAAGTAAGAATTCGCGGCCGCATACGATT	177.5	49
AATATAGTTCCGCTGC	BC 15	sgRNA1	Insertion	1	G	6	GTGATCACATGGTCCTGCTGGAGCTCGTGACCGCCGCCcGGGAACACCCTCGGCATGGACGAGCTGTACAAATAAGAATT	167	54
TTATTTGGCGCAAAAA	BC 18	sgRNA1	Deletion	3	CGG	7	GTGATCACATGGTCCTGCTGGAGTTCGTGACCGCCG---GGATCACTCCCGGCATGGACGAGCTGTACAAATAAGAAATCGCG	172	53
TGTTACGAGAAATTAA	BC 23	sgRNA1	Deletion	24	CGAGAGTGATCCCGGCGGCGGTCA	19	GTGATCACATGGTCCTGCTGGAGTTCG------------------------GCATGGACGAGCTGTACAAGTAAGAATTCGCGGCCGCATACGAATTAGGTGAC	169.5	41
GCTACCAAGTAAGCCA	BC 22	sgRNA1	Deletion	12	TCCCGGCGGCGG	10	TAAATCACATGGTCCTGCTGGAGTTCGTGA------------TCACTCTCGGCATGGACGAGCTGTACAAGTAAGAATTCGCGGCCGCATAC	175.5	50
ACGGAGAACAATGAGA	BC 06	sgRNA1	Deletion	3	CGG	7	GTGATCACATGGTCCTGCTGGAGTTCGTGACCGCCG---GGATCACCCCCGGCCTGGACGAGCTGTACAAATAAAAAATCGCC	156	53
ATTATTGTCCTCCGCA	BC 24	sgRNA1	Deletion	3	CGG	7	AGGATCACATGGTCCTGCTGGAGTTCGTGACCGCCG---GGATCACTCCCGGCATGGACGAGCTGTACAAGTAAGAATTCGCC	176	53
TTCAAAACATTTATAA	BC 29	sgRNA1	Deletion	5	TCCCG	10	GTGATCACATGGTCCTGCTGGAGTTCGTGACCGCCGT-----TCACCCCCGGCATGGACGAGCTGTACAAGTAAGAATTCGCGGC	171	50
ACGTTTCAACGAAAGT	BC 26	sgRNA1	Deletion	3	CGG	7	AGGATCACATGGTCCTGCTGGAGTTCGTGACCGCCG---GGAACACTCCCGGCATGGACGAGCTGTACAAGTAAGAATTCGCG	176	53
TAAGAGACGGGATGAA	BC 03	sgRNA1	Deletion	27	CATGCCGAGAGTGATCCCGGCGGCGGT	24	AGGATCACATGGTCCTGCTGGAGTTCGTG---------------------------GACGAGCTGTACAAGTAAGAATTCGCGGCCGCATACGAATTAGGTGACACT	168	36
ATAATGGGCTATCAAA	BC 01	sgRNA1	Deletion	3	CGG	7	AGGATCACATGGTCCTGCTGGAGTTCGTGACCGCCG---GGATCACTCTCGGCATGGACGAGCTGTACAAGTAAGAATTCGCG	184	53
ACGTTTCAACGAAAGT	BC 26	sgRNA1	Deletion	3	CGG	7	TAGATCACATGGTCCTGCTGGAGTTCGTGACCGCCG---GGATCACTCCCGGCATGGACGAGCTGTACAAGTAAGAATTCGCC	176	53
CTTATAAAGATCAGAT	BC 14	sgRNA1	Deletion	3	CGG	7	GTGATCACATGGTCCTGCTGGAGTTCGTGACCGCCG---GGAACACCCCCGGCATGGACGAACTGTACAAATAAAAATTCCCC	152	53
CTACACTCACTCTGTG	BC 12	sgRNA1	Deletion	3	CGG	7	TAGATCACATGGTCCTGCTGGAGTTCGTGACCGCCG---GGATCACTCTCGGCATGGACGAGCTGTACAAATAAGAATTCGCG	180	53
CGTACTATCATTCCTG	BC 20	sgRNA1	Deletion	12	GTGATCCCGGCG	14	TAGATCACATGGTCCTGCTGGAGTTCGTGACCGC------------TCTCGGCATGGACGAGCTGTACAAGTAAGAATTCGCGGCCGCATAC	179.5	46
TGACTTTTACGTACAA	BC 13	sgRNA1	Deletion	3	CGG	7	TAGATCACATGGTCCTGCTGGAGTTCGTGACCGCCG---GGATCACTCTCGGCATGGACGAGCTGTACAAGTAAGAATTCGCG	184	53
ATTATTGTCCTCCGCA	BC 24	sgRNA1	Deletion	3	CGG	7	CTGATCACATGGTCCTGCTGGAGTTCGTGACCGCCG---GGATCACTCTCGGCATGGACGAGCTGTACAAGTAAGAATTCGCG	184	53
TACACTTTTGCTGCAA	BC 11	sgRNA1	Deletion	3	CGG	7	AGGATCACATGGTCCTGCTGGAGTTCGTGACCGCCG---GGATCACCCCCGGCATGGACGAGCTGTACAAGTAAGAATTCGCG	176	53
GCTACCAAGTAAGCCA	BC 22	sgRNA1	Deletion	3	CGG	7	AGGATCACATGGTCCTGCTGGAGTTCGTGACCGCCG---GGATCACTCTCGGCATGGACGAGCTGTACAAGTAAGAATTCGCG	184	53
CGTACTATCATTCCTG	BC 20	sgRNA1	Deletion	3	CGG	7	TAGATCACATGGTCCTGCTGGAGTTCGTGACCGCCG---GGATCCCTCCCGGCATGGACGAGCTGTACAAGTAAGAATTCGCG	176	53
CTACACTCACTCTGTG	BC 12	sgRNA1	Deletion	12	GATCCCGGCGGC	12	GTGATCACATGGTCCTGCTGGAGTTCGTGACC------------ACTCTCGGCATGGACGAGCTGTACAAGTAAGAATTCGCGGCCGCAAAC	175.5	48
TACTGGTCTTTAAGCC	BC 28	sgRNA1	Deletion	6	CGGCGG	7	GTGATCACATGGTCCTGCTGGAGTTCGTGACCG------GGATCACTCCCGGCATGGACGAGCTGTACAAGTAAGAAATCGCGGCC	174.5	53
TACTGGTCTTTAAGCC	BC 28	sgRNA1	Deletion	8	CCCGGCGG	9	GTGATCACATGGTCCTGCTGGAGTTCGTGACCG--------ATCACTCTCGGCATGGACGAGCTGTACAAGTAAGAATTCGCGGCCGC	181.5	51
CTATCTTAAGCTATAA	BC 31	sgRNA1	Deletion	3	CGG	7	GTGATCACATGGTCCTGCTGGAGTTCGTGACCGCCG---GGATCACCCCCGGCATGGACGAGCTGTACAAGTAAGAAATCGCG	172	53
TGTTACGAGAAATTAA	BC 23	sgRNA1	Deletion	31	CCGAGAGTGATCCCGGCGGCGGTCACGAACT	20	TAGATCACATGGTCCTGCTGG-------------------------------CATGGACGAGCTGTACAAGTAAGAATTCGCGGCCGCATACGATTTAGGTGACACTGCAG	170	40
ACGGAGAACAATGAGA	BC 06	sgRNA1	Deletion	2	GC	5	GTGATCACATGGTCCTGCTGGAGTTCGTGACCGCC--CGGGATCACCCCCGGCATGGACGAGCTGTACAAGTAAGAATTCGC	176.5	55
CTTCGTCAACACCCAT	BC 08	sgRNA1	Deletion	3	CGG	7	GTGATCACATGGTCCTGCTGGAGTTCGTGACCGCCG---GGATCACCCCCGGCATGGACGAGCTGTACAAGTAAGAATTCGCC	172	53
CACAAGTTTGACGACA	BC 02	sgRNA1	Deletion	3	CGG	7	AGGATCACATGGTCCTGCTGGAGTTCGTGACCGCCG---GGATCACTCTCGGCATGGACGAGCTGTACAAGTAAGAATTCGCG	184	53
TTCTAAAGATGGCCTC	BC 05	sgRNA1	Deletion	4	CCGG	8	AGGATCACATGGTCCTGCTGGAGTTCGTGACCGCCG----GATCACTCCCGGCATGGACGAGCTGTACAAGTAAGAATTCGCGG	179.5	52
ACGGAGAACAATGAGA	BC 06	sgRNA1	Deletion	2	GG	6	GTGATCACATGGTCCTGCTGGAGTTCGTGACCGCCG--GGGATCACTCCCGGCATGGACGAGCTGTACAAGTAAGAATTCGC	180.5	54
GCTAGACTGGTTCCAA	BC 07	sgRNA1	Deletion	1	G	3	GTGATCACATGGTCCTGCTGGAGTTCGTGACCGC-GCCGGGATCACTCCCGGCATGGACGAGCTGTACAAGTAAGAATTCC	177	57
TAAGAGACGGGATGAA	BC 03	sgRNA1	Deletion	22	GAGTGATCCCGGCGGCGGTCAC	16	GTGATCACATGGTCCTGCTGGAGTTC----------------------TCGGCATGGACGAGCTGTACAAGTAAGAATTCGCGGCCGCATACGATTTAGGTG	174.5	44
ATTATTGTCCTCCGCA	BC 24	sgRNA1	Deletion	3	CGG	7	GTGATCACATGGTCCTGCTGGAGTTCGTGACCGCCG---GGATCACTCCCGGCATGGACGAGCTGTACAAGTAAAAAATCGCC	168	53
TGACTTTTACGTACAA	BC 13	sgRNA1	Deletion	26	GCTCGTCCATGCCGAGAGTGATCCCG	31	TAGATCACATGGTCCTGCTGGAGTTCGTGACCGCCGC--------------------------TGTACAAGTAAGAATTCGCGGCCGCATACGATTTAGGTGACAC	172.5	29
ACCATACCACCACACA	BC 36	sgRNA1	Deletion	3	CGG	7	GTGATCACATGGTCCTGCTGGAGTTCGTGACCGCCG---GGATCACCCCCCGCATGGACGAGCTGTACAAGTAAAAATTCGCC	164	53
TTCAAAACATTTATAA	BC 29	sgRNA1	Deletion	31	CCGAGAGTGATCCCGGCGGCGGTCACGAACT	20	AGGATCACATGGTCCTGCTGG-------------------------------CATGGACGAGCTGTACAAGTAAGAATTCGCGGCCGCATACGATTTAGGTGACACTGCAG	170	40
ACGGAGAACAATGAGA	BC 06	sgRNA1	Deletion	11	GAGTGATCCCG	16	AGGATCACATGGTCCTGCTGGAGTTCGTGACCGCCGC-----------TCGGCATGGACGAGCTGTACAAGTAAGAATTCGCGGCCGCATA	180	44
CTATCTTAAGCTATAA	BC 31	sgRNA1	Deletion	13	CGGCGGTCACGAA	4	AGGATCACATGGTCCTGCTGGAG-------------CCGGGATCACTCTCGGCATGGACGAGCTGTACAAGTAAGAATTCGCGGCCGCATACG	179	56
TTCAAAACATTTATAA	BC 29	sgRNA1	Deletion	12	GTGATCCCGGCG	14	GTGATCACATGGTCCTGCTGGAGTTCGTGACCGC------------TCTCGGCATGGACGAGCTGTACAAATAAGAATTCGCGGCCGCATAC	175.5	46
CGTACTATCATTCCTG	BC 20	sgRNA1	Deletion	6	CGGCGG	7	CTGATCACATGGTCCTGCTGGAGTTCGTGACCG------GGATCACTCCCGGCATGGACGAGCTGTACAAGTAAGAATTCGCGGCC	178.5	53
TACGGGAAGTTTTAGA	BC 27	sgRNA1	Deletion	3	CGG	7	AGGATCACATGGTCCTGCTGGAGTTCGTGACCGCCG---GGATCACCCCCGGCATGGACGAGCTGTACAAGTAAGAATTCGCC	172	53
TGTTCAAGGACGCGGT	BC 19	sgRNA1	Deletion	3	CGG	7	CTGATCACATGGTCCTGCTGGAGTTCGTGACCGCCG---GGATCCCTCCCGGCCTGGACGAGCTGTACAAGTAAGAATTCGCC	168	53
TGGAAAGGCAGCACTG	BC 25	sgRNA1	Deletion	3	CGG	7	TAAATCACATGGTCCTGCTGGAGTTCGTGACCGCCG---GGATCACTCCCGGCATGGACGAGCTGTACAAGTAAGAATTCGCG	176	53
TACTGGTCTTTAAGCC	BC 28	sgRNA1	Deletion	3	CGG	7	TAGATCACATGGTCCTGCTGGAGTTCGTGACCGCCG---GGATCACTCCCGGCATGGACGAGCTGTACCAGTAAGAATTCGCC	172	53
AGATTTGTAAATCTAG	BC 35	sgRNA1	Deletion	3	CGG	7	AGGATCACATGGTCCTGCTGGAGTTCGTGACCGCCG---GGATCACCCCCGGCATGGACGAGCTGTACAAGTAAGAATTCCCG	172	53
CTTCGTCAACACCCAT	BC 08	sgRNA1	Deletion	7	CCGGCGG	8	GTGATCACATGGTCCTGCTGGAGTTCGTGACCG-------GATCACTCCCGGCATGGACGAGCTGTACAAGTAAGAATTCGCGGCCG	178	52
CTACACTCACTCTGTG	BC 12	sgRNA1	Deletion	1	G	6	CTGATCACATGGTCCTGCTGGAGTTCGTGGCCGCCGC-GGGATCACCCCCGGCATGGACGAGCTGTACAAGTAAGAATTCG	173	54
CTTCGTCAACACCCAT	BC 08	sgRNA1	Deletion	23	TGATCCCGGCGGCGGTCACGAAC	13	TAGATCACATGGTCCTGCTGGA-----------------------CTCTCGGCATGGACGAGCTGTACAAGTAAAAATTCGCGGCCGCATACGAATTAGGTGA	166	47
TGACTTTTACGTACAA	BC 13	sgRNA1	Deletion	3	CGG	7	TAGATCACATGGTCCTGCTGGAGTTCGTGACCGCCG---GGATCACTCCCGGCATGGACGAGCTGTACAAGTAAGAATTCGCG	180	53
AGATTTGTAAATCTAG	BC 35	sgRNA1	Deletion	3	CGG	7	TAGATCACATGGTCCTGCTGGAGTTCGTGACCGCCG---GGATCACTCCCGGCATGGACGAGCTGTACAAGTAAGAATTCGCG	180	53
TTCTAAAGATGGCCTC	BC 05	sgRNA1	Deletion	3	CGG	7	GTGATCACATGGTCCTGCTGGAGTTCGTGACCGCCG---GGAACCCCCCCGGCATGGACGAGCTGTACAAGTAAGAATTCGCG	168	53
TGTTACGAGAAATTAA	BC 23	sgRNA1	Deletion	3	CGG	7	AGGATCACATGGTCCTGCTGGAGTTCGTGACCGCCG---GGATCACTCTCGGCATGGACGAGCTGTACAAGTAAGAATTCGCG	184	53
ATTATTGTCCTCCGCA	BC 24	sgRNA1	Deletion	3	CGG	7	TAGATCACATGGTCCTGCTGGAGTTCGTGACCGCCG---GGATCACTCTCGGCATGGACGAGCTGTACAAGTAAGAATTCGCG	184	53
TACTGGTCTTTAAGCC	BC 28	sgRNA1	Deletion	3	CGG	7	AAAATCAAATGGTCCTGCTGGAGTTCGTGCCCCCCG---GGAACACCCCCGCCATGGACGAGCTGTACAAATAAAAATTCCCC	136	53
ATAATGGGCTATCAAA	BC 01	sgRNA1	Deletion	2	GG	6	GTGATCACATGGTCCTGCTGGAGTTCGTGACCGCCG--GGGATCACTCTCGGCATGGACGAGCTGTACAAGTAAGAATTCGC	184.5	54
TAAGAGACGGGATGAA	BC 03	sgRNA1	Deletion	1	G	6	TAGATCACATGGTCCTGCTGGAGTTCGTGACCGCCGG-GGGATCACTCTCGGCATGGACGAGCTGTACAAGTAAGAATTCG	181	54
CTTCGTCAACACCCAT	BC 08	sgRNA1	Deletion	3	CGG	7	AGGATCACATGGTCCTGCTGGAGTTCGTGACCGCCG---GGATCACTCCCGGCATGGACGAGCTGTACAAGTAAAAATTCGCG	176	53
ACGTTTCAACGAAAGT	BC 26	sgRNA1	Deletion	2	GG	6	GTGATCACATGGTCCTGCTGGAGTTCGTGACCGCCG--GGGATCACTCTCGGCATGGACGAGCTGTACAAGTAAGAAATCGC	180.5	54
AGTTTCAATTGCCCAA	BC 10	sgRNA1	Deletion	12	AGTGATCCCGGC	15	CTGATCACATGGTCCTGCTGGAGTTCGTGACCACC------------CTCGGCATGGACGAGCTGTACAAGTAAGAATTCGCGGCCGCATAC	175.5	45
CTATCTTAAGCTATAA	BC 31	sgRNA1	Deletion	24	CGAGAGTGATCCCGGCGGCGGTCA	19	TAGATCACATGGTCCTGCTGGAGTTCG------------------------GCATGGACGAGCTGTACAAGTAAGAATTCGCGGCCGCATACGATTTAGGTGAC	173.5	41
ATTATTGTCCTCCGCA	BC 24	sgRNA1	Deletion	12	TCCCGGCGGCGG	10	GTGATCACATGGTCCTGCTGGAGTTCGTGA------------TCACCCTCGGCATGGACGAGCTGTACAAGTAAGAATTCGCGGCCGCATAC	175.5	50
AATATAGTTCCGCTGC	BC 15	sgRNA1	Deletion	3	CGG	7	AGGATCACATGGTCCTGCTGGAGTTCGTGACCGCCG---GGATCACTCTCGGCATGGACGAGCTGTACAAGTAAGAATTCGCG	184	53
ACGTTTCAACGAAAGT	BC 26	sgRNA1	Deletion	6	CGGCGG	7	TAGATCACATGGTCCTGCTGGAGTTCGTGACCG------GGATCACTCCCGGCCTGGACGAGCTGTACAAGTAAGAATTCGCGGCC	174.5	53
TGACTTTTACGTACAA	BC 13	sgRNA1	Deletion	3	CGG	7	GTGATCACATGGTCCTGCTGGAGTTCGTGACCGCCG---GGATCACCCCCGGCATGGACGAGCTGTACAAGTAAAAATTCGCC	168	53
TAAGAGACGGGATGAA	BC 03	sgRNA1	Deletion	3	CGG	7	GTGATCACATGGTCCTGCTGGAGTTCGTGACCGCCG---GGATCACCCCCCGCATGGACGAGCTGTACAAATAAGAAATCGCC	160	53
TAATACTTAACTGGAA	BC 17	sgRNA1	Deletion	3	CGG	7	AGGATCACATGGTCCTGCTGGAGTTCGTGACCGCCG---GGATCACTCCCGGCATGGACGAGCTGTACAAGTAAGAATTCGCG	180	53
TAAAATCGATCAGTCA	BC 09	sgRNA1	Deletion	20	TCCCGGCGGCGGTCACGAAC	10	AGGATCACATGGTCCTGCTGGA--------------------TCACTCTCGGCATGGACGAGCTGTACAAGTAAGAATTCGCGGCCGCATACGAATTAGG	171.5	50
CTACACTCACTCTGTG	BC 12	sgRNA1	Deletion	36	TCCATGCCGAGAGTGATCCCGGCGGCGGTCACGAAC	26	GTGATCACATGGTCCTGCTGGA------------------------------------CGAGCTGTACAAGTAAGAATTCGCGGCCGCATACGAATTAGGTGACACTGCAGGAACA	159.5	34
TACACTTTTGCTGCAA	BC 11	sgRNA1	Deletion	17	CGAGAGTGATCCCGGCG	19	AGGATCACATGGTCCTGCTGGAGTTCGTGACCGC-----------------TTATGGACGAGCTGTACAAGTAAGAATTCGCGGCCGCATACGAATT	165	41
TAAAATCGATCAGTCA	BC 09	sgRNA1	Deletion	3	CGG	7	AGGATCACATGGTCCTGCTGGAGTTCGTGACCGCCG---GGATCACTCTCGGCATGGACGAGCTGTACAAGTAAGAATTCGCG	184	53
TAAGAGACGGGATGAA	BC 03	sgRNA1	Deletion	3	CGG	7	TAAATCACATGGTCCTGCTGGAGTTCGTGACCGCCG---GGATCACTCTCGGCATGGACGAGCTGTACAAATAAGAAATCGCG	172	53
TACTGGTCTTTAAGCC	BC 28	sgRNA1	Deletion	1	G	6	AGGATCACATGGTCCTGCTGGAGTTCGTGACCGCCGC-GGGATCACTCCCGGCATGGACGAGCTGTACAAGTAAGAATTCC	177	54
CTATCTTAAGCTATAA	BC 31	sgRNA1	Deletion	3	CGG	7	TAAATCACATGGTCCTGCTGGAGTTCGTGACCGCCG---GGATCACTCTCGGCATGGACGAACTGTACAAGTAAGAATTCGCG	176	53
TTCTAAAGATGGCCTC	BC 05	sgRNA1	Deletion	6	CGGCGG	7	GTGATCACATGGTCCTGCTGGAGTTCGTGACCG------GGATCACTCCCGGCATGGACGAGCTGTACAAGTAAGAAATCGCGGCC	174.5	53
TTATTTGGCGCAAAAA	BC 18	sgRNA1	Deletion	3	CGG	7	TAGATCACATGGTCCTGCTGGAGTTCGTGACCCCCG---GGATCACTCTCGGCATGGACGAGCTGTACAAGTAAAAATTCGCC	172	53
TAATACTTAACTGGAA	BC 17	sgRNA1	Deletion	19	CCGGCGGCGGTCACGAACT	8	AGGATCACATGGTCCTGCTGG-------------------GATCACTCCCGGCATGGACGAGCTGTACAAGTAAGAATTCGCGGCCGCATACGATTTAG	172	52
TACTGGTCTTTAAGCC	BC 28	sgRNA1	Deletion	3	CGG	7	CTGATCACATGGTCCTGCTGGAGTTCGTGACCGCCG---GGATCACCCCCGGCATGGACGAGCTGTACAAGTAAGAATTCGCC	172	53
ATAATGGGCTATCAAA	BC 01	sgRNA1	Deletion	1	G	6	GTGATCACATGGTCCTGCTGGAGTTCGTGACCGCCGC-GGGATCACTCCCGGCATGGACGAGCGGTACAAGAAAAAATACG	165	54
TTCAAAACATTTATAA	BC 29	sgRNA1	Deletion	5	CCCGG	9	GTGATCACATGGTCCTGCTGGAGTTCGTGACCGCCG-----ATCACCCCCGGCATGGACGAGCTGTACAAGTAAGAATTCGCGGC	175	51
ACGGAGAACAATGAGA	BC 06	sgRNA1	Deletion	30	AGAGTGATCCCGGCGGCGGTCACGAACTCC	17	AGGATCACATGGTCCTGCT------------------------------CGGCATGGACGAGCTGTACAAGTAAGAATTCGCGGCCGCATACGAATTAGGTGACACTGCA	166.5	43
TTATTTGGCGCAAAAA	BC 18	sgRNA1	Deletion	3	CGG	7	GTGATCACATGGTCCTGCTGGAGTTCGTGACCGCCG---GGATCACTCCCGGCATGGACGAGCTGTCCAAATAAGAATTCGCC	168	53
AAATGACCGGAAAGCT	BC 32	sgRNA1	Deletion	3	CGG	7	TAGATCACATGGTCCTGCTGGAGTTCGTGACCGCCG---GGATCACCCCCGGCATGGACGAGCTGTACAAGTAAGAATTCGCG	176	53
ATTATTGTCCTCCGCA	BC 24	sgRNA1	Deletion	3	CGG	7	TAGATCACATGGTCCTGCTGGAGTTCGTGACCGCCG---GGATCACTCCCGGCATGGACGAGCTGTACAAGTAAGAAATCGCG	176	53
TTCTAAAGATGGCCTC	BC 05	sgRNA1	Deletion	30	AGAGTGATCCCGGCGGCGGTCACGAACTCC	17	CTGATCACATGGTCCTGCT------------------------------CGGCATGGACGAGCTGTACAAGTAAGAATTCGCGGCCGCATACGATTTAGGTGACACTGCA	170.5	43
CTATCTTAAGCTATAA	BC 31	sgRNA1	Deletion	3	CGG	7	GTGATCACATGGTCCTGCTGGAGTTCGTGACCGCCG---GGATCACCCTCGGCATGGACGAGCTGTACAAGTAAGAATTCGCG	180	53
GCTACCAAGTAAGCCA	BC 22	sgRNA1	Deletion	3	CGG	7	AGGATCACATGGTCCTGCTGGAGTTCGTGACCGCCG---GGATCCCTCCCGGCATGGACGAGCTGTACAAGTAAGAATTCGCC	172	53
TTCTAAAGATGGCCTC	BC 05	sgRNA1	Deletion	2	GG	6	CTGATCACATGGTCCTGCTGGAGTTCGTGACCGCCG--GGGATCACTCCCGGCATGGACGAGCTGTACAAGTAAGAATTCGC	180.5	54
TAATACTTAACTGGAA	BC 17	sgRNA1	Deletion	3	CGG	7	CTGATCACATGGTCCTGCTGGAGTTCGTGACCGCCG---GGATCACTCCCGGCATGGACGAGCTGTACAAGTAAGAATTCGCG	180	53
CTTATAAAGATCAGAT	BC 14	sgRNA1	Deletion	3	CGG	7	CTGATCACATGGTCCTGCTGGAGTTCGTGACCGCCG---GGATCACCCTCGGCATGGACGAGCTGTACAAGTAAGAATTCGCG	180	53
ATTATTGTCCTCCGCA	BC 24	sgRNA1	Deletion	3	CGG	7	GTGATCACATGGTCCTGCTGGAGTTTGTGCCCGCCG---GGATCACCCCCGGCATGGACGAGCTGTACAAGTAAGAATTCGCC	164	53
TACGGGAAGTTTTAGA	BC 27	sgRNA1	Deletion	5	CCCGG	9	CTGATCACATGGTCCTGCTGGAGTTCGTGACCGCCG-----ATCACCCTCGGCATGGACGAGCTGTACAAGTAAGAATTCGCGGC	179	51
GTGTATGGTCGCACAA	BC 34	sgRNA1	Deletion	3	CGG	7	CTGATCACATGGTCCTGCTGGAGTTCGTGACCGCCG---GGATCACTCCCGGCATGGACGAGCTGTACAAGTAAGAATTCGCG	180	53
TTCAAAACATTTATAA	BC 29	sgRNA1	Deletion	12	TCCCGGCGGCGG	10	CTGATCACATGGTCCTGCTGGAGTTCGTGA------------TCACTCTCGGCATGGACGAGCTGTACAAGTAAGAATTCGCGGCCGCATAC	179.5	50
CTTATAAAGATCAGAT	BC 14	sgRNA1	Insertion	4	AACT	5	CTGATCACATGGTCCTGCTGGAGTTCGTGACCGCTGGagttCGGGATCACCCTCGGCATGGACGAGCTGTACAAGTAAGA	163.5	55
TAAAATCGATCAGTCA	BC 09	sgRNA1	Deletion	36	TCCATGCCGAGAGTGATCCCGGCGGCGGTCACGAAC	26	AGGATCACATGGTCCTGCTGTA------------------------------------CGAGCTGTACAAGTAAGAATTCGCGGCCGCATACGATTTAGGTGACACTGCAAGAACA	155.5	34
AAACAGGAAGACAAGC	BC 30	sgRNA1	Insertion	2	GG	6	TAGATCACATGGTCCTGCTGGAGTTCGTGACCGCCGCCccGGGATCACTCTCGGCATGGACGAGCTGTACAAGTAAGAAT	180.5	54
TTCAAAACATTTATAA	BC 29	sgRNA1	Deletion	1	G	6	GTGATCACATGGTCCTGCTGGAGTTCGTGACCGCCGC-GGGATCACTCCCGGCATGGACGAGCTGTACAAGTAAGAATTCG	181	54
TACTGGTCTTTAAGCC	BC 28	sgRNA1	Deletion	20	TCCCGGCGGCGGTCACGAAC	10	AGGATCACATGGTCCTGCTGGA--------------------TCACTCTCGGCATGGACGAGCTGTACAAGTAAGAATTCGCGGCCGCATACGAATTAGG	171.5	50
CGTACTATCATTCCTG	BC 20	sgRNA1	Deletion	3	CGG	7	TAGATCACATGGTCCTGCTGGAGTTCGTGACCGCCG---GGATCACCCTCGGCATGGACGAGCTGTACAAGTAAGAATTCGCG	180	53
TGTTCAAGGACGCGGT	BC 19	sgRNA1	Deletion	23	AGAGTGATCCCGGCGGCGGTCAC	17	AGGATCACATGGTCCTGCTGGAGTTC-----------------------CGGCATGGACGAGCTGTACAAGTAAGAATTCGCGGCCGCATACGAATTAGGTGA	170	43
ATTATTGTCCTCCGCA	BC 24	sgRNA1	Deletion	12	CGGCGGTCACGA	4	AGGATCACATGGTCCTGCTGGAGT------------CCGGGATCACTCTCGGCATGGACGAGCTGTACAAGTAAGAATTCGCGGCCGCATAC	179.5	56
TGTTACGAGAAATTAA	BC 23	sgRNA1	Deletion	2	GG	6	AGGATCACATGGTCCTGCTGGAGTTCGTGACCGCCG--GGGATCACTCCCGGCATGGACGAGCTGTACAAGTAAGAATTCGC	180.5	54
ACGTTTCAACGAAAGT	BC 26	sgRNA1	Deletion	3	CGG	7	CTGATCACATGGTCCTGCTGGAGTTCGTGACCGCCG---GGATCCCCCCCGGCATGGACGAGCTGTACAAGTAAGAATTCGCC	168	53
CTATCTTAAGCTATAA	BC 31	sgRNA1	Deletion	2	GG	6	CTGATCACATGGTCCTGCTGGAGTTCGTGACCGCCG--GGGATCACTCTCGGCATGGACGAGCTGTACAAGTAAGAATTCGC	184.5	54
TACACTTTTGCTGCAA	BC 11	sgRNA1	Deletion	18	GATCCCGGCGGCGGTCAC	12	TAGATCACATGGTCCTGCTGGAGTTC------------------ACTCTCGGCATGGACGAGCTGTACAAGTAAGAATTCGCGGCCGCATACGATTTA	176.5	48
AGATTTGTAAATCTAG	BC 35	sgRNA1	Deletion	2	GG	6	AGGATCACATGGTCCTGCTGGAGTTCGTGACCGCCG--GGGATCACTCTCGGCATGGACGAGCTGTACAAGTAAGAATTCGC	184.5	54
CACAAGTTTGACGACA	BC 02	sgRNA1	Deletion	2	GG	6	TAGATCACATGGTCCTGCTGGAGTTCGTGACCGCCG--GGGATCACTCCCGGCATGGACGAGCTGTACAAGTAAGAAATCGC	176.5	54
TACGGGAAGTTTTAGA	BC 27	sgRNA1	Deletion	3	CGG	7	TAAATCACATGGTCCTGCTGGAGTTCGTGACCGCCG---GGATCACTCCCGGCATGGACGAGCTGTACAAGTAAGAAATCGCG	172	53
TAAAATCGATCAGTCA	BC 09	sgRNA1	Deletion	6	CGGCGG	7	GTGATCACATGGTCCTGCTGGAGTTCGTGACCG------GGATCACTCTCGGCATGGACGAGCTGTACAAATAAGAAATCGCGGCC	174.5	53
ACGGAGAACAATGAGA	BC 06	sgRNA1	Deletion	3	CGG	7	GTGATCACATGGTCCTGCTGGAGTTCGTGACCGCCG---GGATCACTCCCGGCATGGACGAGCTGTACAAGTAAGAATTCGCC	176	53
GCTACCAAGTAAGCCA	BC 22	sgRNA1	Deletion	5	CCCGG	9	AGGATCACATGGTCCTGCTGGAGTTCGTGACCGCCG-----ATCACTCTCGGCATGGACGAGCTGTACAAGTAAGAATTCGCGGC	183	51
TACGGGAAGTTTTAGA	BC 27	sgRNA1	Deletion	1	G	6	AGGATCACATGGTCCTGCTGGAGTTCGTGACCGCCGC-GGGATCACTCTCGGCATGGACGAGCTGTACAAGTAAGAATTCG	185	54
TACACTTTTGCTGCAA	BC 11	sgRNA1	Insertion	1	T	4	GTGATCACATGGTCCTGCTGGAGTTCGTGACCGCCGaCCGGGATCCCTCTCGGCATGGACGAGCTGTACAAATAAGAATT	175	56
TAAGAGACGGGATGAA	BC 03	sgRNA1	Deletion	1	G	6	TAGATCACATGGTCCTGCTGGAGTTCGTGACCGCCGG-GGGATCCCCCCCGGCATGGACGAGCTGTACAAGTAAGAATTCG	169	54
TAATACTTAACTGGAA	BC 17	sgRNA1	Deletion	3	CGG	7	GTGATCACATGGTCCTGCTGGAGTTCGTGACCGCCG---GGATCACTCCCGGCATGGACGAGCTGTACAAGTAAAAATTCGCG	176	53
CACAAGTTTGACGACA	BC 02	sgRNA1	Deletion	12	TCCCGGCGGCGG	10	AGGATCACATGGTCCTGCTGGAGTTCGTGA------------TCACCCTCGGCATGGACGAGCTGTACAAGTAAGAATTCGCGGCCGCATAC	175.5	50
GCTACCAAGTAAGCCA	BC 22	sgRNA1	Deletion	2	GC	5	GTGATCACATGGTCCCGCTGGAGTTCGTGACCGCC--CGGGATCACCCTCGGCATGGACGAGCTGTACAAGTAAGAATTCGC	176.5	55
AATATAGTTCCGCTGC	BC 15	sgRNA1	Deletion	6	CGGCGG	7	CTGATCACATGGTCCTGCTGGAGTTCGTGACCG------GGATCACTCCCGGCATGGACGAGCTGTACAAGTAAGAATTCGCGGCC	178.5	53
GGAGGTGTCAGCAGAT	BC 04	sgRNA1	Deletion	4	CCGG	8	GTGATCACATGGTCCTGCTGGAGTTCGTGACCCCCG----GATCACTCTCGGCATGGACGAGCTGTACAAGTAAGAATTCGCGG	179.5	52
TGTTACGAGAAATTAA	BC 23	sgRNA1	Deletion	2	GG	6	GTGATCACATGGTCCTGCTGGAGTTCGTGACCGCCG--GGGATCACTCCCGGCATGGACGAGCTGTACAAGTAAGAAATCGC	176.5	54
ACGGAGAACAATGAGA	BC 06	sgRNA1	Deletion	13	GAGAGTGATCCCG	18	TAGATCACATGGTCCTGCTGGAGTTCGTGACCGCCGC-------------GGCATGGACGAGCTGTACAAGTAAGAATTCGCGGCCGCATACG	179	42
AATATAGTTCCGCTGC	BC 15	sgRNA1	Deletion	3	CGG	7	GTGATCACATGGTCCTGCTGGAGTTCGTGACCGCCG---GGATCACTCCCGGCATGGACGAGCTGTACAAGTAAGAATTCGCG	180	53
TTATTTGGCGCAAAAA	BC 18	sgRNA1	Insertion	1	G	6	GTGATCACATGGTCCTGCTGGAGTTCGTGACCGCCGCCcGGGATCACCCTCCGCATGGACGAGCTGTACAAGTAAGAATT	175	54
TAAAATCGATCAGTCA	BC 09	sgRNA1	Deletion	3	CGG	7	CTGATCACATGGTCCTGCTGGAGTTCGTGACCGCCG---GGATCACTCCCGGCCTGGACGAGCTGTACAAGTAAGAATTCGCC	172	53
TGTTACGAGAAATTAA	BC 23	sgRNA1	Deletion	3	CGG	7	AGGATCACATGGTCCTGCTGGAGTTCGTGACCGCCG---GGATCACTCTCGGCATGGACGAGCTGTACAAGTAAGAAATCGCG	180	53
TGACTTTTACGTACAA	BC 13	sgRNA1	Insertion	1	G	6	TAGATCACATGGTCCTGCTGGAGTTCGTGACCGCCGCCcGGGAACACCCTCGGCATGGACGAGCTGTACAAGTAAGAATT	175	54
CACAAGTTTGACGACA	BC 02	sgRNA1	Deletion	19	CCGGCGGCGGTCACGAACT	8	TAGATCACATGGTCCTGCTGG-------------------GATCACTCTCGGCATGGACGAGCTGTACAAGTAAGAATTCGCGGCCGCATACGATTTAG	176	52
CTATCTTAAGCTATAA	BC 31	sgRNA1	Deletion	1	G	6	TAGATCACATGGTCCTGCTGGAGTTCGTGACCGCCGC-GGGATCACTCCCGGCATGGACGAGCTGTACAAGTAAGAATTCG	181	54
CCAACAACGGGGTAAG	BC 16	sgRNA1	Deletion	7	CCGGCGG	8	AGGATCACATGGTCCTGCTGGAGTTCGTGACCG-------GATCACTCTCGGCATGGACGAGCTGTACAAGTAAAAATTCGCGGCCG	178	52
TAAGAGACGGGATGAA	BC 03	sgRNA1	Deletion	3	CGG	7	AGGATCACATGATCCTGCTGGAGTTCGTGACCGCCG---GGAACACCCCCGGCATGGACGAACTGTACAAGTAAGAATTCGCG	164	53
TAAGAGACGGGATGAA	BC 03	sgRNA1	Deletion	3	CGG	7	GTAATCACATGGTCCTGCTGGAGTTCGTGACCGCCG---GGATCCCTCCCCGCATGGACCAGCTGTACAAGTAAAAAATCGCC	152	53
AGTTTCAATTGCCCAA	BC 10	sgRNA1	Deletion	3	CGG	7	GTGATCACATGGTCCTGCTGGAGTTCGTGACCGCCG---GGATCACTCCCGGCATGGACGAGCTGTACAAATAAGAATTCGCG	176	53
ATTATTGTCCTCCGCA	BC 24	sgRNA1	Deletion	3	CGG	7	CTGATCACATGGTCCTGCTGGAGTTCGTGACCGCCG---GGATCACCCCCGGCATGGACGAGCTGTACAAGTAAGAATTCGCC	172	53
ACGGAGAACAATGAGA	BC 06	sgRNA1	Deletion	3	CGG	7	GTGATCACATGGTCCTGCTGGAGTTCGTGACCGCCG---GGATCACCCCCGGCATGGACGAGCTGTACAAATAAGAAATCGCC	164	53
TAAGAGACGGGATGAA	BC 03	sgRNA1	Deletion	3	CGG	7	CTGATCACATGGTCCTGCTGGAGTTCGTGACCGCCG---GGATCACTCTCGGCATGGACGAGCTGTACAAGTAAGAATTCGCG	184	53
AATATAGTTCCGCTGC	BC 15	sgRNA1	Deletion	3	CGG	7	AGGATCACATGGTCCTGCTGGAGTTCGTGACCGCCG---GGATCACCCCCGGCATGGACGAGCTGTACAAGTAAGAATTCGCG	176	53
ACGGAGAACAATGAGA	BC 06	sgRNA1	Deletion	2	GC	5	GTGATCACATGGTCCTGCTGGAGTTCGTGACCGCC--CGGGATCACTCCCGGCATGGACGAGCTGTACAAGTAAGAATTCGC	180.5	55
GGAGGTGTCAGCAGAT	BC 04	sgRNA1	Deletion	3	CGG	7	AGGATCACATGGTCCTGCTGGAGTTCGTGACCGCCG---GGATCACCCCCGGCATGGACGAGCTGTACAAGTAAGAATTCGCG	176	53
TGGAAAGGCAGCACTG	BC 25	sgRNA1	Deletion	3	CGG	7	AGGATCACATGGTCCTGCTGGAGTTCGTGACCGCCG---GGATCACTCCCGGCATGGACGAGCTGTACAAGTAAGAATTCGCG	180	53
CTTATAAAGATCAGAT	BC 14	sgRNA1	Deletion	3	CGG	7	TAGATCACATGGTCCTGCTGGAGTTCGTGACCGCCG---GGATCACTCCCGGCATGGACGAGCTGTACAAATAAGAATTCGCC	172	53
GCTACCAAGTAAGCCA	BC 22	sgRNA1	Deletion	3	CGG	7	AGGATCACATGGTCCTGCTGGAGTTCGTGACCGCCG---GGATCACTCCCGGCATGGACGAGCTGTACAAATAAGAATTCGCG	176	53
GCTACCAAGTAAGCCA	BC 22	sgRNA1	Deletion	6	CGGCGG	7	CTGATCACATGGTCCTGCTGGAGTTCGTGACCG------GGATCACTCTCGGCATGGACGAGCTGTACAAGTAAGAATTCGCGGCC	182.5	53
TACACTTTTGCTGCAA	BC 11	sgRNA1	Deletion	5	GGCGG	6	AGGATCACATGGTCCTGCTGGAGTTCGTGACCG-----GGGATCACTCCCGGCATGGACGAGCTGTACAAGTAAGAATTCGCCGC	175	54
ATTATTGTCCTCCGCA	BC 24	sgRNA1	Deletion	3	CGG	7	GTGATCACATGGTCCTGCTGGAGTTCGTGACCGCCG---GGAACACTCCCGGCAAGGACGAGCTGTACAAGTAAGAAATCACC	160	53
CTTCGTCAACACCCAT	BC 08	sgRNA1	Deletion	1	G	6	GTGATCACATGGTCCTGCTGGAGTTCGTGACCGCCGC-GGGATCACTCCCGGCATGGACGAGCTGTACAAGTAAGAATTCG	181	54
CGTACTATCATTCCTG	BC 20	sgRNA1	Deletion	6	TCCCGG	10	GTGATCACATGGTCCTGCTGGAGTTCGTGACCGCCG------TCACTCCCGGCATGGACGAGCTGTACAAGTAAGAATTCGCGGCC	178.5	50
TGACTTTTACGTACAA	BC 13	sgRNA1	Deletion	3	CGG	7	CTGATCACATGGTCCTGCTGGAGTTCGTGACCGCCG---GGAACACTCCCGGCATGGACGAGCTGTACAAGTAAGAATTCGCC	172	53
TACACTTTTGCTGCAA	BC 11	sgRNA1	Deletion	3	CGG	7	CTGATCACATGGTCCTGCTGGAGTTCGTGACCGCCG---GGATCACCCCCGGCATGGACGAGCTGTACAAGTAAGAATTCGCG	176	53
TTATTTGGCGCAAAAA	BC 18	sgRNA1	Deletion	3	CGG	7	CTGATCACATGGTCCTGCTGGAGTTCGTGACCGCCG---GGATCACTCCCGGCATGGACGAGCTGTACAAGTAAAAATTCGCC	172	53
TAATACTTAACTGGAA	BC 17	sgRNA1	Deletion	3	CGG	7	GTGATCACATGGTCCTGCTGGAGTTCGTGACCGCCG---GGATCACCCCCGGCCTGGACGAGCTGTACAAATAAAAAATCGCC	156	53
CTACACTCACTCTGTG	BC 12	sgRNA1	Deletion	3	CGG	7	CTGATCACATGGTCCTGCTGGAGTTCGTGACCGCCG---GGATCACTCTCGGCATGGACGAGCTGTACAAGTAAGAATTCGCG	184	53
ACCATACCACCACACA	BC 36	sgRNA1	Deletion	2	GC	5	GTGATCACATGGTCCTGCTGGAGTTCGTGACCGCC--CGGGATCACTCCCCGCATGGACGAGCTGTACAAGTAAGAATTCGC	176.5	55
TTATTTGGCGCAAAAA	BC 18	sgRNA1	Deletion	22	GAGTGATCCCGGCGGCGGTCAC	16	TAGATCACATGGTCCTGCTGGAGTTC----------------------TCGGCATGGACGAGCTGTACAAGTAAGAATTCGCGGCCGCATACGATTTAGGTG	174.5	44
TGTTACGAGAAATTAA	BC 23	sgRNA1	Deletion	1	G	6	GTGATCACATGGTCCTGCTGGAGTTCGTGACCGCCGC-GGGATCACTCCCGGCATGGACGAGCTGTACAAGTAAGAATTCG	181	54
TACGGGAAGTTTTAGA	BC 27	sgRNA1	Deletion	45	CAGCTCGTCCATGCCGAGAGTGATCCCGGCGGCGGTCACGAACTC	33	CTGATCACATGGTCCTGCTG---------------------------------------------TACAAGTAAGAATTCGCGGCCGCATACGATTTAGGTGACACTGCAGGATCAactaaaact	136	27
CACAAGTTTGACGACA	BC 02	sgRNA1	Deletion	3	CGG	7	TAGATCACATGGTCCTGCTGGAGTTCGTGACCGCCG---GGATCACTCTCGGCATGGACGAGCTGTACAAGTAAGAATTCGCG	184	53
TTATTTGGCGCAAAAA	BC 18	sgRNA1	Deletion	3	CGG	7	GTGATCACATGGTCCTGCTGGAGTTCGTGACCGCCG---GGATCACCCTCGGCATGGACGAGCTGTACAAGTAAAAATTCGCC	172	53
ATTATTGTCCTCCGCA	BC 24	sgRNA1	Deletion	15	CGAGAGTGATCCCGG	19	CTGATCACATGGTCCTGCTGGAGTTCGTGACCGCCG---------------GCATGGACGAGCTGTACAAGTAAGAATTCGCGGCCGCATACGAT	178	41
ATAATGGGCTATCAAA	BC 01	sgRNA1	Deletion	8	CGGCGGTC	4	CTGATCACATGGTCCTGCTGGAGTTCGT--------CCGGGATCACTCTCGGCATGGACGAGCTGTACAAGTAAGAATTCGCGGCCGC	181.5	56
ATTATTGTCCTCCGCA	BC 24	sgRNA1	Deletion	3	CCG	8	TAGATCACATGGTCCTGCTGGAGTTCGTGACCGCCGT---GATCACTCTCGGCCTGGACGAGCTGTACAAGTAAGAATTCGCC	172	52
TGTTACGAGAAATTAA	BC 23	sgRNA1	Deletion	45	CAGCTCGTCCATGCCGAGAGTGATCCCGGCGGCGGTCACGAACTC	33	GTGATCACATGGTCCTGCTG---------------------------------------------TACAAGTAAGAATTCGCGGCCGCATACGATTTAGGTGACACTGCAGGATCAttaatttcc	136	27
GGAGGTGTCAGCAGAT	BC 04	sgRNA1	Deletion	3	CGG	7	TAGATCACATGGTCCTGCTGGAGTTCGTGACCGCCG---GGATCCCTCCCGGCATGGACGAGCTGTACAAGTAAGAATTCGCG	176	53
CCAACAACGGGGTAAG	BC 16	sgRNA1	Deletion	2	GC	5	AGGATCACATGGTCCTGCTGGAGTTCGTGACCGCC--CGGGATCACTCTCGGCATGGACGAGCTGTACAAGTAAGAATTCGC	184.5	55
CTATCTTAAGCTATAA	BC 31	sgRNA1	Deletion	3	CGG	7	TAGATCACATGGTCCTGCTGGAGTTCGTGACCGCCG---GGATCACTCTCGGCATGGACGAGCTGTACAAGTAAGAATTCGCG	184	53
TAAAATCGATCAGTCA	BC 09	sgRNA1	Deletion	3	CGG	7	CTGATCACATGGTCCTGCTGGAGTTCGTGACCGCCG---GGATCACCCCCGGCATGGACGAGCTGTACAAGTAAGAATTCGCG	176	53
ATAATGGGCTATCAAA	BC 01	sgRNA1	Deletion	3	CGG	7	AGGATCACATGGTCCTGCTGGAGTTCGTGACCGCCG---GGATCACTCCCGGCATGGACGAGCTGTACAAGTAAGAATTCGCC	176	53
TGTTCAAGGACGCGGT	BC 19	sgRNA1	Deletion	3	CGG	7	TAGATCACATGGTCCTGCTGGAGTTCGTGACCGCCG---GGATCACTCTCGGCATGGACGAGCTGTACAAGTAAGAATTCGCG	184	53
ATAATGGGCTATCAAA	BC 01	sgRNA1	Deletion	39	CTCGTCCATGCCGAGAGTGATCCCGGCGGCGGTCACGAA	30	AGGATCACATGGTCCTGCTGGAG---------------------------------------CTGTACAAGTAAGAATTCGCGGCCGCATACGATTTAGGTGACACTGCAGGATCAttt	154	30
CTACACTCACTCTGTG	BC 12	sgRNA1	Deletion	1	G	6	AGGATCACATGGTCCTGCTGGAGTTCGTGACCGCCGG-GGGATCACTCCCGGCATGGACGAGCTGTACAAGTAAGAATTCG	177	54
AGTTTCAATTGCCCAA	BC 10	sgRNA1	Deletion	36	TCCATGCCGAGAGTGATCCCGGCGGCGGTCACGAAC	26	GTGATCACATGGTCCTGCTGGA------------------------------------CGAGCTGTACAAGTAAGAATTCGCGGCCGCATACGAAGTAGGTGACACTGCAGGAACA	155.5	34
AAATGACCGGAAAGCT	BC 32	sgRNA1	Deletion	1	G	6	AGGATCACATGGTCCTGCTGGAGTTCGTGACCGCCGC-GGGATCACTCCCGGCATGGACGAGCTGTACAAGTAAGAATTCC	177	54
AAATGACCGGAAAGCT	BC 32	sgRNA1	Deletion	3	CGG	7	GTGATCATATGGTCCTGCTGGAGTTCGTGACCGCCG---GGATCCCTCTCGGCATGGACGAGCTGTACAAGTAAGAATTCGCG	176	53
GTGTATGGTCGCACAA	BC 34	sgRNA1	Deletion	6	TCCCGG	10	GTGATCACATGGTCCTGCTGGAGTTCGTGACCCCCG------TCACTCCCGGCCTGGACGAGCTGTCCAAGTAAGAAATCGCGGCC	162.5	50
GCTACCAAGTAAGCCA	BC 22	sgRNA1	Deletion	10	CCCGGCGGCG	9	GTGATCACATGGTCCTGCTGGAGTTCGTGAC----------ATCACTCTCGGCATGGACGAACTGTACAAGTAAGAAATCGCGGCCGCAT	172.5	51
TAAAATCGATCAGTCA	BC 09	sgRNA1	Deletion	8	TCCCGGCG	10	TAGATCACATGGTCCTGCTGGAGTTCGTGACCGC--------TCACTCTCGGCATGGACGAGCTGTACAAGTAAGAATTCGCGGCCGC	181.5	50
CTATCTTAAGCTATAA	BC 31	sgRNA1	Deletion	3	CGG	7	TAGATCACATGGTCCTGCTGGAGTTCGTGACCGCCG---GGATCACTCTCGGCATGGACGAGCTGTACAAGTAAGAATTCGCG	184	53
TAAGAGACGGGATGAA	BC 03	sgRNA1	Deletion	3	CGG	7	GTGATCACATGGTCCTGCTGGAGTTCGTGACCGCCG---GGATCACCCCCGGCATGGACGAGCTGTACAAGTAAGAATTCGCC	172	53
TAAGAGACGGGATGAA	BC 03	sgRNA1	Deletion	3	CGG	7	CTGATCACAAGAACCTGCTGGAGTTCGTGACCGCCG---GGATCCCCCCCGCCACGGACGAGCTGTACAAGTAAGAATTCGCC	148	53
GCTTAGAAGAGACAAT	BC 21	sgRNA1	Deletion	4	CCGG	8	ATAATCACATGGTCCTGCTGGAGTTCGTGACCGCCG----GATCACTCCCGGCATGGACGAGCTGTACAAGTAAGAAATCGCGG	171.5	52
ACGGAGAACAATGAGA	BC 06	sgRNA1	Deletion	3	CGG	7	GTGATCACATGGTCCTTCTGGAGTTCGTGACCGCCG---GGATCACCCCCGGCATGGACGAGCTGTACAAATAAGAAATCGCG	164	53
TAAGAGACGGGATGAA	BC 03	sgRNA1	Deletion	3	CGG	7	GTGATCACATGGCCCTGCTGGAGCTCGTGCCCGCCG---GGATCCCTCCCGGCATGGACGAGCTGTACAAGTAAAAATTCGCC	156	53
ACGTTTCAACGAAAGT	BC 26	sgRNA1	Deletion	3	CGG	7	TAGATCACATGGTCCTGCTGGAGTTCGTGACCGCCG---GGATCACTCCCGACATGGACGAGCTGTACAAGTAAGAATTCGCG	176	53
TACGGGAAGTTTTAGA	BC 27	sgRNA1	Deletion	3	CGG	7	TAAATCACATGGTCCTGCTGGAGTTCGTGACCGCCG---GGATCACTCTCGGCATGGACGAGCTGTACAAGTAAGAATTCGCG	180	53
TAAGAGACGGGATGAA	BC 03	sgRNA1	Deletion	3	CGG	7	TAGATCACATAGTCCTGCTGGAGTTCGTGACCGCCG---GGATCACTCTCGGCATGGACGAGCTGTACAAGTAAAAATTCGCG	176	53
ATAATGGGCTATCAAA	BC 01	sgRNA1	Deletion	1	G	6	TAGATCACATGGTCCTGCTGGAGTTCGTGACCGCCGC-GGGATCACTCCCGGCATGGACGAGCTGTACAAGTAAGAATTCC	177	54
GCTTAGAAGAGACAAT	BC 21	sgRNA1	Deletion	3	CGG	7	TAGATCACATGGTCCTGCTGGAGTTCGTGACCGCCG---GGATCACCCTCGGCATGGACGAGCTGTACAAATAAGAATTCGCG	176	53
GCTTAGAAGAGACAAT	BC 21	sgRNA1	Deletion	6	CCGGCG	8	AGGATCACATGGTCCTGCTGGAGTTCGTGACCGC------GATCACTCCCGGCCTGGACGAGCTGTACAAGTAAGAATTCGCGGCC	174.5	52
TAAAATCGATCAGTCA	BC 09	sgRNA1	Deletion	3	CGG	7	GTGATCACATGGTCCTGCTGGAGTTCGTGACCGCCG---GGATCCCCCTCGGCCTGGACGAGCTGTACAAATAAGAATTCGCC	164	53
TAAGAGACGGGATGAA	BC 03	sgRNA1	Deletion	3	CGG	7	AGGATCACATGGTCCTGCTGGAGTTCGTGACCGCCG---GGATCACCCCCGGCATGGACGAGCTGTACAAGTAAGAATTCGCC	172	53
TGACTTTTACGTACAA	BC 13	sgRNA1	Deletion	3	CGG	7	TAGATCACATGGTCCTGCTGGAGTTCGTGACCGCCG---GGATCACTCCCGGCCTGGACGAGCTGTACAAGTAAAAAATCGCC	164	53
CCAACAACGGGGTAAG	BC 16	sgRNA1	Deletion	36	TCCATGCCGAGAGTGATCCCGGCGGCGGTCACGAAC	26	GTGATCACATGGTCCTGCTGGA------------------------------------CGAGCTGTACAAGTAAGAATTCGCGGCCGCATACGATTTAGGTGACACTGCAGGAACA	163.5	34
AAATGACCGGAAAGCT	BC 32	sgRNA1	Deletion	3	CGG	7	GTGATCACATGGTCCTGCTGGAGTTCGTGACCGCCG---GGATCACCCCCGGCCTGGACGAGCTGTACAAGTAAGAAATCGCG	168	53
GCTAGACTGGTTCCAA	BC 07	sgRNA1	Deletion	9	GTGATCCCG	14	AGGATCACATGGTCCTGCTGGAGTTCGTGACCGCCGC---------TCTCGGCATGGACGAGCTGTACAAGTAAGAATTCGCGGCCGCC	177	46
TACTGGTCTTTAAGCC	BC 28	sgRNA1	Deletion	5	CCCGG	9	GTGATCACATGGACCTGCTAGAGTTTGTGACCGCCG-----ATCACTCCCGGCATGGACGAGCAGTACAAGTAAGAATTCGCGGC	163	51
ATAATGGGCTATCAAA	BC 01	sgRNA1	Deletion	3	CGG	7	AGGATCACATGGTCCTGCTGGAGTTCGTGACCGCCG---GGATCACCCCCGGCATGGACGAGCTGTACAAGTAAGAAATCGCG	172	53
TGTTACGAGAAATTAA	BC 23	sgRNA1	Deletion	3	CGG	7	CTGATCACATGGTCCTGCTGGAGTTCGTGACCGCCG---GGATCACTCTCGGCATGGACGAGCTGTACAAGTAAGAATTCGCG	184	53
AGTTTCAATTGCCCAA	BC 10	sgRNA1	Deletion	8	CGGCGGTC	4	CTGATCACATGGTCCTGCTGGAGTTCGT--------CCGGGATCACTCTCGGCATGGACGAGCTGTACAAGTAAGAATTCGCGGCCGC	181.5	56
GCTACCAAGTAAGCCA	BC 22	sgRNA1	Deletion	30	GTACAGCTCGTCCATGCCGAGAGTGATCCC	36	GTGATCACATGGTCCTGCTGGAGTTCGTGACCGCCGCC------------------------------AAGTAAGAATTCGCGGCCGCATACGATTTAGGTGACACTGCC	166.5	24
TACTGGTCTTTAAGCC	BC 28	sgRNA1	Deletion	3	CGG	7	GTGATCACATGGTCCTGCTGGAGTTCGTGACCGCCG---GGATCACACCCGGCATGGACGAGCTGTACAAGTAAGAAATCGCG	172	53
TACTGGTCTTTAAGCC	BC 28	sgRNA1	Deletion	4	CCGG	8	GTGATCACATGGTCCTGCTGGAGTTCGTGACCGCCG----GATCACTCCCGGCATGGACGAGCTGTACAAATAAGAATTCGCGG	175.5	52
AGATTTGTAAATCTAG	BC 35	sgRNA1	Deletion	3	CGG	7	AGGATCACATGGTCCTGCTGGAGTTCGTGACCGCCG---GGATCACTCTCGGCATGGACGAGCTGTACAAGTAAGAATTCGCG	184	53
GCTAGACTGGTTCCAA	BC 07	sgRNA1	Deletion	3	CGG	7	TAGATCACATGGTCCTGCTGGAGTTCGTGACCGCCG---GGATCACTCCCGGCATGGACGAGCTGTACAAGTAAGAATTCGCG	180	53
CGTACTATCATTCCTG	BC 20	sgRNA1	Deletion	3	CGG	7	TAGATCACATGGTCCTGCTGGAGTTCGTGACCGCCG---GGATCACTCCCGGCATGGACGAGCTGTACAAGTAAGAATTCGCG	180	53
CGTACTATCATTCCTG	BC 20	sgRNA1	Deletion	6	CGGCGG	7	TAGATCACATGGTCCTGCTGGAGTTCGTGACCG------GGATCACTCCCGGCATGGACGAGCTGTACAAGTAAGAAATCGCGGCC	174.5	53
GCTACCAAGTAAGCCA	BC 22	sgRNA1	Deletion	3	CGG	7	TAGATCACATGGTCCTGCTGGAGTTCGTGACCGCCG---GGATCCCTCCCGGCATGGACGAGCTGTACAAGTAAGAATTCGCG	176	53
ACGGAGAACAATGAGA	BC 06	sgRNA1	Deletion	2	GC	5	GTGATCACATGGTCCTGCTGGAGTTCGTGACCGCC--CGGGATCACTCTCGGCATGGACGAGCTGTACAAGTAAGAATTCGC	184.5	55
CGTACTATCATTCCTG	BC 20	sgRNA1	Deletion	3	CGG	7	GTGATCACATGATCCTGCTGGAGTTCGTCACCCCCG---GGATCACTCCCCGCAAGGGCGAGCTGTACAAGTAAAAAATCCCG	144	53
TTATTTGGCGCAAAAA	BC 18	sgRNA1	Deletion	3	CGG	7	TAGATCACATGGTCCTGCTGGAGTTCGTGACCGCCG---GGATCACCCTCGGCATGGACGAGCTGTACAAGTAAGAATTCGCG	180	53
ATAATGGGCTATCAAA	BC 01	sgRNA1	Deletion	3	CGG	7	GTGATCACATGGTCCTGCTGGAGTTCGTGACCGCCG---GGATCACCCCCGGCATGGACGAGCTGTACAAATAAAAATTCGCG	168	53
TACGGGAAGTTTTAGA	BC 27	sgRNA1	Deletion	31	CCGAGAGTGATCCCGGCGGCGGTCACGAACT	20	TAGATCACATGGTCCTGCTGG-------------------------------CATGGACGAGCTGTACGAGTAAGAATTCGCGGCCGCATGCGGTATAGGTGACACTGCAG	154	40
ATTATTGTCCTCCGCA	BC 24	sgRNA1	Deletion	3	CGG	7	AGGATCACATGGTCCTGCTGGAGTTCGTGACCGCCG---GGATCACTCCCGGCATGGACGAGCTGTACAAGTAAGAATTCGCC	176	53
TTATTTGGCGCAAAAA	BC 18	sgRNA1	Deletion	48	ACTTGTACAGCTCGTCCATGCCGAGAGTGATCCCGGCGGCGGTCACGA	40	GTGATCACATGGTCCTGCTGGAGT------------------------------------------------AAGAATTCGCGGCCGCATACGATTTAGGTGACACTGCAGGATCAtttttgcgccaa	127	20
TACTGGTCTTTAAGCC	BC 28	sgRNA1	Deletion	3	CGG	7	AGGATCACATGGTCCTGCTGGAGTTCGTGACCGCCG---GGAACCCTCTCGGCATGGACGAGCTGTACAAGTAAGAATTCGCG	176	53
TAAGAGACGGGATGAA	BC 03	sgRNA1	Deletion	6	CGGCGG	7	AGGATCACATGGTCCTGCTGGAGTTCGTGACCG------GGATCACTCTCGGCATGGACGAGCTGTACAAGTAAGAATTCGCGGCC	182.5	53
CTACACTCACTCTGTG	BC 12	sgRNA1	Deletion	11	GCGGCGGTCAC	5	AGGATCACATGGACCTGCTAGAGTTC-----------CGGCATCACTCTCGGCATGGACGACCTGTACAAGTAAGAATTCGCGGCCGCATA	164	55
CTATCTTAAGCTATAA	BC 31	sgRNA1	Deletion	12	CGGCGGTCACGA	4	TAAATCACATGGTCCTGCTGGAGT------------CCGGGATCACTCTCGGCATGGACGAGCTGTACAAGTAAGAATTCGCGGCCGCATAC	175.5	56
AGATTTGTAAATCTAG	BC 35	sgRNA1	Insertion	1	C	4	GTGATCACATGGTCCTGCTGGAGTTCGTGACCGCCGgCCGGGATCCCCCTCGGCATGGACGAGCTGTACAAATAAGAATT	171	56
CTTATAAAGATCAGAT	BC 14	sgRNA1	Deletion	7	GATCCCG	12	CTGATCACATGGTCCTGCTGGAGTTCGTGACCGCCGC-------ACTCCCGGCATGGACGAGCTGTACAAGTAAGAATTCGCGGCCC	174	48
AGTTTCAATTGCCCAA	BC 10	sgRNA1	Deletion	10	GTGATCCCGG	14	AGGATCACATGGTCCTGCTGGAGTTCGTGACCGCCG----------TCTCGGCATGGACGAGCTGTACAAGTAAGAAATCGCGGCCGCAT	176.5	46
ATTATTGTCCTCCGCA	BC 24	sgRNA1	Deletion	48	ACTTGTACAGCTCGTCCATGCCGAGAGTGATCCCGGCGGCGGTCACGA	40	GTGATCACATGGTCCTGCTGGAGT------------------------------------------------AAGAATTCGCGGCCGCATACGATTTAGGTGACACTGCAGGATCAtgcggaggacaa	127	20
TAAGAGACGGGATGAA	BC 03	sgRNA1	Deletion	15	ATCCCGGCGGCGGTC	11	CTGATCACATGGTCCTGCTGGAGTTCGT---------------CACTCTCGGCATGGACGAGCTGTACAAGTAAGAATTCGCGGCCGCATACGAT	178	49
GCTTAGAAGAGACAAT	BC 21	sgRNA1	Deletion	12	TCCCGGCGGCGG	10	CTGATCACATGGTCCTGCTGGAGTTCGTGA------------TCACTCTCGGCATGGACGAGCTGTACAAGTAAGAATTCGCGGCCGCATAC	179.5	50
TAATACTTAACTGGAA	BC 17	sgRNA1	Deletion	3	CGG	7	AGGATCACATGGTCCTGCTGGAGTTCGTGACCGCCG---GGATCACTCTCGGCATGGACGAGCTGTACAAGTAAGAATTCGCG	184	53
TGTTCAAGGACGCGGT	BC 19	sgRNA1	Deletion	3	CGG	7	TAGATCACATGGTCCTGCTGGAGTTCGTGACCGCCG---GGATCACCCCCGGCATGGACGAGCTGTACAAGTAAGAATTCGCC	172	53
GCTAGACTGGTTCCAA	BC 07	sgRNA1	Deletion	3	CGG	7	CTGATCACATGGTCCTGCTGGAGTTCGTGACCGCCG---GGATCACTCTCGGCATGGACGAGCTGTACAAGTAAGAATTCGCG	184	53
AAACAGGAAGACAAGC	BC 30	sgRNA1	Deletion	3	CGG	7	GTGATCACATGGTCCTGCTGGAGTTCGTGACCGCCG---GGATCACTCTCGGCATGGACGAGCTGGACAAATAAAAATTCGCG	172	53
CTATCTTAAGCTATAA	BC 31	sgRNA1	Deletion	24	CGAGAGTGATCCCGGCGGCGGTCA	19	AGGATCACATGGTCCTGCTGGAGTTCG------------------------GCATGGACGAGCTGTACAAGTAAGAATTCGCGGCCGCATACGAATTAGGTGAC	169.5	41
GCTACCAAGTAAGCCA	BC 22	sgRNA1	Deletion	3	CGG	7	CTGATCACATGGTCCTGCTGGAGTTCGTGACCGCCG---GGATCCCTCTCGGCATGGACGAGCTGTACCAATAAGAATTCGCG	172	53
TACTGGTCTTTAAGCC	BC 28	sgRNA1	Deletion	9	GTGATCCCG	14	CTGATCACATGGTCCTGCTGGAGTTCGTGACCGCCGC---------TCACGGCATGGACGAGCTGTACACGTAAGAATTCGCGGCCGCA	173	46
CTTCGTCAACACCCAT	BC 08	sgRNA1	Deletion	29	CCGAGAGTGATCCCGGCGGCGGTCACGAA	20	TAGATCACATGGTCCTGCTGGAG-----------------------------CATGGACGAGCTGTACAAGTAAGAATTCGCGGCCGCATACGATTTAGGTGACACTGC	171	40
TAATACTTAACTGGAA	BC 17	sgRNA1	Deletion	1	G	6	GTGATCACATGGTCCTGCTGGAGTTCGTGACCGCCGC-GGGATCACTCCCGGCATGGACGAGCGGTACAAGTAAGAATTCG	177	54
TGGAAAGGCAGCACTG	BC 25	sgRNA1	Deletion	4	CCGG	8	CTGATCACATGGTCCTGCTGGAGTTCGTGACCGCCG----GATCACTCCCGGCATGGACGAGCTGTACAAGTAAGAATTCGCGG	179.5	52
ATAATGGGCTATCAAA	BC 01	sgRNA1	Deletion	23	AGTGATCCCGGCGGCGGTCACGA	15	AGGATCACATGGTCCTGCTGGAGT-----------------------CTCGGCATGGACGAGCTGTACAAGTAAGAATTCGCGGCCGCATACGAATTAGGTGA	170	45
CACAAGTTTGACGACA	BC 02	sgRNA1	Deletion	1	G	6	TAGATCACATGGTCCTGCTGGAGTTCGTGACCGCCGC-GGGATCACTCCCGGCATGGACGAGCTGTACAAGTAAGAATTCC	177	54
CTTCGTCAACACCCAT	BC 08	sgRNA1	Deletion	3	CGG	7	GTGATCACATGGTCCTGCTGGAGTTCGTGACCGCCG---GGAACACCCCCGGCATGGACGAGCTGTACAAGTATGAAATCGCG	164	53
GCTAGACTGGTTCCAA	BC 07	sgRNA1	Deletion	3	CGG	7	GTGATCACATGGTCCTGCTGGAGTTCGTGACCGCCG---GGATCACTCCCGGCATGGACGAGCTGTACAAATAAGAATTCGCG	176	53
CGTACTATCATTCCTG	BC 20	sgRNA1	Deletion	5	CCCGG	9	GTGATCACATGGTCCTGCTGGAGTTCGTGACCGCCG-----ATCACTCCCGGCATGGACGAGCTGTACAAGTAAGAATTCGCGGC	179	51
TACGGGAAGTTTTAGA	BC 27	sgRNA1	Deletion	20	TCCCGGCGGCGGTCACGAAC	10	AGGATCACATGGTCCTGCTGGA--------------------TCACTCTCGGCATGGACGAGCTGTACAAGTAAGAATTCGCGGCCGCATACGATTTAGG	175.5	50
GGAGGTGTCAGCAGAT	BC 04	sgRNA1	Deletion	24	CGAGAGTGATCCCGGCGGCGGTCA	19	CTGATCACATGGTCCTGCTGGAGTTCG------------------------GCATGGACGAGCTGTACAAGTAAGAACTCCCGGCCGCATACGATTTAGGTGAC	165.5	41
TAATACTTAACTGGAA	BC 17	sgRNA1	Deletion	12	CGGCGGCGGTCA	7	TAGATCACATGGTCCTGCTGGAGTTCG------------GGATCACTCTCGGCATGGACGAGCTGTACAAGTAAGAATTCGCGGCCGCATAC	179.5	53
ATAATGGGCTATCAAA	BC 01	sgRNA1	Deletion	7	GATCCCG	12	TAAATCACATGGTCCTGCTGGAGTTCGTGACCGCCGC-------ACTCCCGGCATGGACGAGCTGTACAAGTAAGAATTCGCGGCCG	174	48
TTATTTGGCGCAAAAA	BC 18	sgRNA1	Deletion	19	CCGGCGGCGGTCACGAACT	8	GTGATCACATGGTCCTGCTGG-------------------GATCACTCCCGGCATGGACGAGCTGTACACATAAGAATTCGCGGCCGCATACGAATTAG	160	52
CCAACAACGGGGTAAG	BC 16	sgRNA1	Deletion	3	CGG	7	GTGATCACATGGTCCTGCTGGAGTTCGTGACCGCCG---GGATCACTCCCGGCATGGACGAACTGTACAAATAAAAATTCGCG	168	53
AAATGACCGGAAAGCT	BC 32	sgRNA1	Deletion	6	CGGCGG	7	GTGATCACATGGTCCTGCTGGAGTTCGTGACCG------GGATCACTCTCGGCCTGGACGAGCTGTACAAGTAAGAAATCGCGGCC	174.5	53
AGATTTGTAAATCTAG	BC 35	sgRNA1	Deletion	15	ATCCCGGCGGCGGTC	11	GTGATCACATGGTCCTGCTGGAGTTCGT---------------CACTCTCGGCATGGACGAGCTGTACAAGTAAGAATTCGCGGCCGCAAACGAT	174	49
TAAGAGACGGGATGAA	BC 03	sgRNA1	Deletion	9	GTGATCCCG	14	CTGATCACATGGTCCTGCTGGAGTTCGTGACCGCCGC---------TCCCGGCATGGACGAGCTGTACAAGTAAGAATTCGCGGCCGCA	177	46
GCTAGACTGGTTCCAA	BC 07	sgRNA1	Deletion	4	CCGG	8	TAAATCACATGGTCCTGCTGGAGTTCGTGACCGCCG----GATCACTCCCGGCATGGACGAGCTGTACAAGTAAGAATTCGCGG	175.5	52
TACACTTTTGCTGCAA	BC 11	sgRNA1	Deletion	4	CCGG	8	AGGATCACATGGTCCTGCTGGAGTTCGTGACCGCCG----GATCACTCTCGGCATGGACGAGCTGTACAAGTAAGAAATCGCGG	179.5	52
GTGTATGGTCGCACAA	BC 34	sgRNA1	Deletion	20	TCCCGGCGGCGGTCACGAAC	10	GTGATCACATGGTCCTGCTGGA--------------------TCACTCTCGGCATGGACGAGCTGTACAAGTAAGAATTCGCGGCCGCATAAGAATTAGG	167.5	50
TAAAATCGATCAGTCA	BC 09	sgRNA1	Deletion	2	GG	6	TAGATCACATGGTCCTGCTGGAGTTCGTGACCGCCG--GGGATCACTCTCGGCATGGACGAGCTGTACAAGTAAGAATTCGC	184.5	54
TTCAAAACATTTATAA	BC 29	sgRNA1	Deletion	3	CGG	7	AGGATCACATGGTCCTGCTGGAGTTCGTGACCGCCG---GGATCACTCTCGGCATGGACGAGCTGTACAAGTAAGAATTCGCG	184	53
CGTACTATCATTCCTG	BC 20	sgRNA1	Deletion	3	CGG	7	TAGATCACATGGTCCTGCTGGAGTTCGTGACCGCCG---GGATCACTCCCGGCATGGACGAGCTGTACAAGTAAGAATTCGCG	180	53
TAATACTTAACTGGAA	BC 17	sgRNA1	Deletion	48	ACTTGTACAGCTCGTCCATGCCGAGAGTGATCCCGGCGGCGGTCACGA	40	GTGATCACATGGTCCTGCTGGAGT------------------------------------------------AAGAATTCGCGGCCGCATACGATTTAGGTGACACTGCAGGATCAttccagttaagt	127	20
GCTTAGAAGAGACAAT	BC 21	sgRNA1	Deletion	3	CGG	7	AGGATCACATGGTCCTGCTGGAGTTCGTGACCGCCG---GGATCACTCTCGGCATGGACGAGCTGTACAAGTAAAAAATCGCG	176	53
TACACTTTTGCTGCAA	BC 11	sgRNA1	Deletion	36	TCCATGCCGAGAGTGATCCCGGCGGCGGTCACGAAC	26	AGGATCACATGGTCCTGCTGGA------------------------------------CGAGCTGTACAAGTAAGAATTCGCGGCCGCATACGAATTAGGTGACACTGCAGGATCA	163.5	34
GCTACCAAGTAAGCCA	BC 22	sgRNA1	Deletion	3	CGG	7	GTGATCACATGGTCCTGCTGGAGTTCGTGACCGCCG---GGATCACTCTCGGCCTGGACGAGCTGTACAAGTAAGAATTCGCG	180	53
TAAGAGACGGGATGAA	BC 03	sgRNA1	Deletion	2	GG	6	TAGATCACATGGTCCTGCTGGAGTTCGTGACCGCCG--GGGATCACTCTCGGCATGGACGAGCTGTACAAGTAAGAATTCGC	184.5	54
CTTATAAAGATCAGAT	BC 14	sgRNA1	Deletion	3	CGG	7	CTGATCACATGGTCCTGCTGGAGTTCGTGACCGCCG---GGATCCCCCTCGGCCTGGACGAGCTGTACAAGTAAAAAATCGCC	160	53
CACAAGTTTGACGACA	BC 02	sgRNA1	Deletion	3	CGG	7	GTGATCACATGGTCCTGCTGGAGTTCGTGACCGCCG---GGATCACTCCCGGCCTGGACGAGCTGTACAAGTAAGAATTCGCC	172	53
GCTAGACTGGTTCCAA	BC 07	sgRNA1	Deletion	4	CCGG	8	TAAATCACATGGTCCTGCTGGAGTTCGTGACCGCCG----GATCACTCTCGGCATGAACGAGCTGTACAAGTAAGAATTCGCGG	175.5	52
TGGAAAGGCAGCACTG	BC 25	sgRNA1	Deletion	12	CCGAGAGTGATC	20	AGGATCACATGGTCCTGCTGGAGTTCGTGACCGCCGCCGG------------CATGGACGAGCTGTACAAGTAAGAATTCGCGGCCGCATAC	179.5	40
TACGGGAAGTTTTAGA	BC 27	sgRNA1	Deletion	3	CGG	7	GTGATCACATGGTCCTGCTGGAGTTCGTGACCGCCG---GGATCACTCCCCGCACGGACCAGCTGTACAAGTAAGAAATCGCC	160	53
CGTACTATCATTCCTG	BC 20	sgRNA1	Deletion	3	CGG	7	AGGATCACATGGTCCTGCTGGAGTTCGTGACCGCCG---GGATCACTCCCGGCATGGACGAGCTGTACAAATAAGAATTCGCC	172	53
GGAGGTGTCAGCAGAT	BC 04	sgRNA1	Deletion	1	C	4	CTGATCACATGGTCCTGCTGGAGTTCGTGACCGCC-CCGGGATCACTCTCGGCATGGACGAGCTGTACAAGTAAGAATTCG	185	56
CACAAGTTTGACGACA	BC 02	sgRNA1	Deletion	6	CGGCGG	7	GTGATCACATGGTCCTGCTGGAGTTCGTGACCG------GGATCACTCCCGGCATGGACGAGCGGTACAAGTAAGAAATCGCGGCC	170.5	53
ATTATTGTCCTCCGCA	BC 24	sgRNA1	Deletion	3	CGG	7	AGGATCACATGGTCCTGCTGGAGTTCGTGACCGCCG---GGATCACTCCCGGCATGGACGAGCTGTACAAGTAAGAATTCGCG	180	53
ATAATGGGCTATCAAA	BC 01	sgRNA1	Deletion	4	CCGG	8	AGGATCACATGGTCCTGCTGGAGTTCGTGACCGCCG----GATCACTCTCGGCATGGACGAGCTGTACAAGTAAGAATTCGCGG	183.5	52
GCTACCAAGTAAGCCA	BC 22	sgRNA1	Deletion	3	CGG	7	TAGATCACATGGTCCTGCTGGAGTTCGTGACCGCCG---GGATCACTCTCGGCATGGACGAGTTGTACAAGTAAAAATTCGCG	176	53
GCTTAGAAGAGACAAT	BC 21	sgRNA1	Deletion	9	GTGATCCCG	14	TAAATCACATGGTCCTGCTGGAGTTCGTGACCGCCGC---------TCTCGGCATGGACGAGCTGTACAAGTAAGAATTCGCGGCCGCC	173	46
GCTTAGAAGAGACAAT	BC 21	sgRNA1	Deletion	4	CCGG	8	CTGATCACATGGTCCTGCTGGAGTTCGTGACCGCCG----GATCACCCCCGGCATGGACGAGCTGTACAAGTAAGAATTCGCGG	175.5	52
TACTGGTCTTTAAGCC	BC 28	sgRNA1	Deletion	20	TCCCGGCGGCGGTCACGAAC	10	GTGATCACATGGTCCTGCTGGA--------------------TCACTCTCGGCATGGACGAGCTGTACAAGTAAGAATTCGCGGCCGCATACGATTTAGG	175.5	50
CACAAGTTTGACGACA	BC 02	sgRNA1	Deletion	2	GG	6	CTGATCACATGGTCCTGCTGGAGTTCGTGACCGCCG--GGGATCACTCCCGGCATGGACGAGCTGTACAAGTAAGAATTCGC	180.5	54
CGTACTATCATTCCTG	BC 20	sgRNA1	Deletion	10	GTGATCCCGG	14	GTGATCACATGGTCCTGCTGGAGTTCGTGACCGCCG----------TCTCGGCATGGACGAGCTGTACAAGTAAGAAATCGCGGCCGCAT	176.5	46
TTCAAAACATTTATAA	BC 29	sgRNA1	Deletion	3	CGG	7	AGGATCACATGGTCCTGCTGGAGTTCGTGACCGCCG---GGATCACTCTCGGCATGGACGAGCTGTACAAGTAAGAATTCGCC	180	53
TACTGGTCTTTAAGCC	BC 28	sgRNA1	Deletion	6	CGGCGG	7	GTGATCACATGGTCCTGCTGGAGTTCGTGACCG------GGATCACTCTCGGCCTGGACGAGCTGTACAAGTAAGAAATCGCGGCC	174.5	53
AGATTTGTAAATCTAG	BC 35	sgRNA1	Deletion	3	CGG	7	GTGATCACATGGTCCTGCTGGAGTTCGTGACCGCCG---GGATCACTCTCGGCATGGACGAGCTGTACAAGTAAGAATTCGCG	184	53
GCTACCAAGTAAGCCA	BC 22	sgRNA1	Deletion	4	CCGG	8	TAGATCACATGGTCCTGCTGGAGTTCGTGACCGCCG----GATCACTCCCGGCATGGACGAGCTGTACAAGTAAGAATTCGCGG	179.5	52
TACACTTTTGCTGCAA	BC 11	sgRNA1	Deletion	1	G	6	CTGATCACATGGTCCTGCTGGAGTTCGTGACCGCCGC-GGGATCACTCCCGGCATGGACGAGCTGTCCAAGTAAGAATTCG	177	54
TACACTTTTGCTGCAA	BC 11	sgRNA1	Deletion	1	G	6	CTGATCACATGGTCCTGCTGGAGTTCGTGACCGCCGC-GGGATCACTCCCGGCATGGACGAGCTGTACAAGTAAGAATTCG	181	54
TGACTTTTACGTACAA	BC 13	sgRNA1	Deletion	6	CGGCGG	7	GTGATCACATGGTCCTGCTGGAGTTCGTGACCG------GGATCACTCTCGGCATGGACGAGCTGTACAAGTAAGAAATCGCGGCC	178.5	53
AATATAGTTCCGCTGC	BC 15	sgRNA1	Insertion	1	G	6	TAGATCACATGGTCCTGCTGGAGTTCGTGACCGCCGCCcGGGATCACTCTCGGCATGGACGAGCTGTACAAGTAAGAATT	183	54
TACGGGAAGTTTTAGA	BC 27	sgRNA1	Deletion	12	CGGCGGCGGTCA	7	GTGATCACATGGTCCTGCTGGAGTTCG------------GGATCACTCTCGGCCTGGACGAGCTGTACAAGTAAGAATTCGCGGCCGCATAC	175.5	53
TTATTTGGCGCAAAAA	BC 18	sgRNA1	Deletion	20	TCCCGGCGGCGGTCACGAAC	10	CTGATCACATGGTCCTGCTGGA--------------------TCACTCTCGGCATGGACGAGCTGTACAAGTAAGAATTCGCGGCCGCATACGATTTAGG	175.5	50
CTATCTTAAGCTATAA	BC 31	sgRNA1	Deletion	2	GG	6	TAGATCACATGGTCCTGCTGGAGTTCGTGACCGCCG--GGGATCACTCCCGGCATGGACGAGCTGTACAAGTAAGAAATCGC	176.5	54
GGAGGTGTCAGCAGAT	BC 04	sgRNA1	Deletion	1	G	6	TAGATCACATGGTCCTGCTGGAGTTCGTGACCGCCGC-GGGATCACTCCCGGCATGGACGAGCTGTACAAGTAAGAATTCG	181	54
AAACAGGAAGACAAGC	BC 30	sgRNA1	Deletion	12	CGGCGGTCACGA	4	AGGATCACATGGTCCTGCTGGAGT------------CCGGGATCACTCTCGGCATGGACGAGCTGTACAAGTAAGAATTCGCGGCCGCATAC	179.5	56
TGTTACGAGAAATTAA	BC 23	sgRNA1	Insertion	2	GG	6	TAGATCACATGGTCCTGCTGGAGTTCGTGACCGCCGCCccGGGATCCCTCCCGGCATGGACGAGCTGTACAAGTAAGAAT	172.5	54
CACAAGTTTGACGACA	BC 02	sgRNA1	Deletion	1	G	6	GTGATCACATGGTCCTGCTGGAGTTCGTGACCCCCGC-GGGATCACCCCCGGCATGGACGAGCTGTACAAGTAAGAATTCG	173	54
CCAACAACGGGGTAAG	BC 16	sgRNA1	Insertion	25	CCAAGCCCGGGTCTGCATCCGACCG	0	GTGATCACATGGTCCTGCTGGAGTTCGTGACCcggtcggatgcagacccgggcttggTCCCCCGGGAACACTCCCGGCAT	107	60
ACGTTTCAACGAAAGT	BC 26	sgRNA1	Deletion	3	CGG	7	TAAATCACATGGTCCTGCTGGAGTTCGTGACCGCCG---GGATCACTCTCGGCATGGACGAGCTGTACAAGTAAGAATTCGCG	180	53
ACCATACCACCACACA	BC 36	sgRNA1	Deletion	6	CGGCGG	7	TAAATCACATGGTCCTGCTGGAGTTCGTGACCG------GGATCACTCCCGGCCTGGACGAGCTGTACAAGTAAGAATTCGCGGCC	170.5	53
AATATAGTTCCGCTGC	BC 15	sgRNA1	Deletion	3	CGG	7	GTGATCACATGGTCCTGCTGGAGTTCGTGACCGCCG---GGATCACTCCCGGCATGGACGAGCTGGACAAATAAGAATTCGCG	172	53
CTACACTCACTCTGTG	BC 12	sgRNA1	Deletion	3	CGG	7	GTGATCACATGGTCCTGCTGGAGTTCGTGACCGCCG---GGATCACTCTCGGCATGGACGAGCTGTACAAGTAAGAAATCGCG	180	53
ATAATGGGCTATCAAA	BC 01	sgRNA1	Deletion	7	GATCCCG	12	TAAATCACATGGTCCTGCTGGAGTTCGTGACCGCCGC-------ACTCCCCGCATGGACGAGCTGTACAAGTAAGAATTCGCGGCCG	170	48
ACGGAGAACAATGAGA	BC 06	sgRNA1	Deletion	3	CGG	7	AGGATCACATGGTCCTGCTGGAGTTCGTGACCGCCG---GGATCACTCCCGGCATGGGCGAGCTGTACAAGTAAGAATTCGCG	176	53
TAATACTTAACTGGAA	BC 17	sgRNA1	Deletion	1	C	4	GTGATCACATGGTCCTGCTGGAGTTCGTGACCGCC-CCGGGATCACTCCCGGCATGGACGAGCTGTACAAGTAAGAATTCC	177	56
TTATTTGGCGCAAAAA	BC 18	sgRNA1	Deletion	4	CCGG	8	TAGATCACATGGTCCTGCTGGAGTTCGTGACCGCCG----GATCACTCTCGGCATGGACGAGCTGTACAAGTAAGAATTCGCGG	183.5	52
GCTACCAAGTAAGCCA	BC 22	sgRNA1	Deletion	3	CGG	7	GTGATCACATGGTCCTGCTGGAGTTCGTGACCGCCG---GGATCACTCCCGGCATGGACGAGCTGTACAAGTAAGAATTCGCG	180	53
TGTTACGAGAAATTAA	BC 23	sgRNA1	Deletion	5	CCCGG	9	GTGATCACATGGTCCTGCTGGAGTTCGTGACCGCCG-----ATCACTCCCGGCCTGGACGAGCTGTACAAGTAAGAATACGCGGC	171	51
TAAGAGACGGGATGAA	BC 03	sgRNA1	Deletion	5	CCCGG	9	AGGATCACATGGTCCTGCTGGAGTTCGTGACCGCCG-----GTCACTCCCGGCATGGACGAGCTGTACAAGTAAGAATTCGCGGC	175	51
ACGGAGAACAATGAGA	BC 06	sgRNA1	Deletion	5	GCGGC	5	TAGATCACATGGTCCTGCTGGAGTTCGTGATC-----CGGGATCACTCCCGGCATGGACGAGCTGTACAAGTAAGAATTCGCGGC	175	55
GGAGGTGTCAGCAGAT	BC 04	sgRNA1	Deletion	4	CGGC	4	TAGATCACATGGTCCTGCTGGAGTTCGTGACC----CCGGGATCACTCCCGGCATGGACGAGCTGTACAAGTAAGAATTCGCGG	179.5	56
TGTTACGAGAAATTAA	BC 23	sgRNA1	Deletion	20	TCCCGGCGGCGGTCACGAAC	10	TAGATCACATGGTCCTGCTGGA--------------------TCACTCCCGGCATGGACGAGCTGTACAAGTAAGAATTCGCGGCCGCATACGAATTAGG	167.5	50
AATATAGTTCCGCTGC	BC 15	sgRNA1	Deletion	1	G	6	GTGATCACATGGTCCTGCTGGAGTTCGTGACCGCCGC-GGGATCACCCCCGGCATGGACGAGCTGTACAAGTAAGAATTCC	173	54
AAACAGGAAGACAAGC	BC 30	sgRNA1	Deletion	15	CGAGAGTGATCCCGG	19	GTGATCACATGGTCCTGCTGGAGTTCGTGACCGCCG---------------GCATGGACGAGCTGTACAAGTAAGAATTCGCAGCCGCAAACGAA	166	41
CTTATAAAGATCAGAT	BC 14	sgRNA1	Deletion	2	GC	5	TAGATCACATGGTCCTGCTGGAGTTCGTGACCGCC--CGGGATCACTCTCGGCATGGACGAGCTGTACAAGTAAGAATTCGC	184.5	55
GCTTAGAAGAGACAAT	BC 21	sgRNA1	Deletion	2	GG	6	AGGATCACATGGTCCTGCTGGAGTTCGTGACCGCCG--GGGATCACTCTCGGCATGGACGAGCTGTACAAGTAAGAATTCGC	184.5	54
CTATCTTAAGCTATAA	BC 31	sgRNA1	Deletion	4	CCGG	8	ATGATCACATGGTCCTGCTGGAGTTCGTGACCGCCG----GATCACCCCCGGCATGGACCAGCTGTACAAGTAAGAAATCGCGG	167.5	52
CTATCTTAAGCTATAA	BC 31	sgRNA1	Deletion	1	G	6	TAGATCACATGGTCCTGCTGGAGTTCGTGACCGCCGC-GGGATCACCCCCGGCATGGACGAGCTGTACAAGTAAGAATTCG	177	54
TGGAAAGGCAGCACTG	BC 25	sgRNA1	Deletion	3	CGG	7	GTGATCACATGGTCCTGCTGGAGTTCGTGACCGCCG---GGATCACTCTCGGCATGGACGAGCTGTACAAGTAAAAATTCGCG	180	53
GGAGGTGTCAGCAGAT	BC 04	sgRNA1	Deletion	4	GGCG	6	AGGATCACATGGTCCTGCTGGAGTTCGTGACCGC----GGGATCACTCCCGGCATGGACGAGCTGTACAAGTAAGAATTCGCGG	179.5	54
GCTAGACTGGTTCCAA	BC 07	sgRNA1	Deletion	3	CGG	7	TAAATCACATGGTCCTGCTGGAGTTCGTGACCGCCG---GGATCACTCTCGGCCTGGACGAGCTGTACAAGTAAAAATTCGCG	172	53
GGAGGTGTCAGCAGAT	BC 04	sgRNA1	Deletion	20	TCCCGGCGGCGGTCACGAAC	10	GTGATCACATGGTCCTGCTGGA--------------------TCACTCCCGGCATGGACGAGCTGTACAAGTAAGAATTCGCGGCCGCATACGAATTAGG	167.5	50
CTTATAAAGATCAGAT	BC 14	sgRNA1	Deletion	3	CGG	7	CTGATCACATGGTCCTGCTGGAGTTCGTGACCGCCG---GGATCACTCTCGGCATGGACGAGCTGTACAAATAAGAATTCGCG	180	53
TGTTACGAGAAATTAA	BC 23	sgRNA1	Deletion	6	GTGATC	-24	AC------ATGGTCCTGCTGGAGTTCGTGACCGCCGCCGGGATCACTCCCGGCATGGACGAGCTGTACAAGTAAGAATTCGCGGCC	178.5	84
TTCAAAACATTTATAA	BC 29	sgRNA1	Insertion	1	G	6	GTGATCACATGGTCCTGCTGGAGTTCGTGACCGCCGCCcGGGAACACCCTCGGCATGGACGAGCTGTACAAGTAAGAATT	175	54
AATATAGTTCCGCTGC	BC 15	sgRNA1	Deletion	10	GAGTGATCCC	16	TAGATCACATGGTCCTGCTGGAGTTCGTGACCGCCGGC----------TCGGCATGGACGAGCTGTACAAGTAAGAAATCGCGGCCGCAC	168.5	44
GCTTAGAAGAGACAAT	BC 21	sgRNA1	Deletion	31	CCGAGAGTGATCCCGGCGGCGGTCACGAACT	20	GTGATCACATGGTCCTGCTGG-------------------------------CATGGACGAGCTGTACAAGTAAGAATTCGCCGCCGCATACGATTTAGGTGACACTGCAG	166	40
CGTACTATCATTCCTG	BC 20	sgRNA1	Deletion	15	CGAGAGTGATCCCGG	19	GTGATCACATGGTCCTGCTGGAGTTCGTGACCGCCG---------------GCATGGACGAGCTGTACAAGTAAGAATTCCCGGCCGCAAACGAA	166	41
CTATCTTAAGCTATAA	BC 31	sgRNA1	Deletion	3	CGG	7	AGGATCACATGGTCCTGCTGGAGTTCGTGACCGCCG---GGATCACTCCCGGCATGGACGAGCTGTACAAGTAAGAATTCGCG	180	53
TACTGGTCTTTAAGCC	BC 28	sgRNA1	Deletion	6	TCCCGG	10	TAGATCACATGGTCCTGCTGGAGTTCGTGACCGCCG------TCACTCTCGGCATGGACGAGCTGTACAAGTAAGAATTCGCGGCC	182.5	50
AAACAGGAAGACAAGC	BC 30	sgRNA1	Deletion	3	CGG	7	AGGATCACATGGTCCTGCTGGAGTTCGTGACCGCCG---GGATCACCCCCGGCATGGACGAGCTGTACAAGTAAGAATTCGCG	176	53
CTTATAAAGATCAGAT	BC 14	sgRNA1	Deletion	2	GC	5	CTGATCACATGGTCCTGCTGGAGTTCGTGACCGCC--CGGGATCACTCTCGGCATGGACGAGCTGTACAAGTAAGAATTCGC	184.5	55
TACACTTTTGCTGCAA	BC 11	sgRNA1	Deletion	3	CGG	7	AGGATCACATGGTCCTGCTGGAGTTCGTGACCGCCG---GGATCACTCCCGGCATGGACGAGCTGTACAAGTAAGAATTCGCC	176	53
CTTATAAAGATCAGAT	BC 14	sgRNA1	Deletion	3	CGG	7	CTGATCACATGGTCCTGCTGGAGTTCGTGACCGCCG---GGATCACTCCCGGCATGGACGAGCTGTACAAGTAAGAATTCGCC	176	53
TAAGAGACGGGATGAA	BC 03	sgRNA1	Deletion	3	CGG	7	AGGATCACATGGTCCTGCTGGAGTTCGTGACCGCCG---GGATCACTCCCGGCATGGACGAGCTGTACAAGTAAGAATTCGCG	180	53
GGAGGTGTCAGCAGAT	BC 04	sgRNA1	Deletion	3	CGG	7	TAGATCACATGGTCCTGCTGGAGTTCGTGACCGCCG---GGATCACTCTCGGCATGGACGAGCTGTACAAGTAAGAATTCGCC	180	53
CACAAGTTTGACGACA	BC 02	sgRNA1	Deletion	2	CG	7	AGGATCACATGGTCCTGCTGGAGTTCGTGACCGCCGA--GGATCACTCTCGGCATGGACGAGCTGTACAAGTAAGAATTCGC	180.5	53
CTTCGTCAACACCCAT	BC 08	sgRNA1	Deletion	45	CAGCTCGTCCATGCCGAGAGTGATCCCGGCGGCGGTCACGAACTC	33	GTGATCACATGGTCCTGCTG---------------------------------------------TACAAGTAAGAATTCGCGGCCGCATACGATTTAGGTGACACTGCAGGATCAatgggtgtt	136	27
GTGTATGGTCGCACAA	BC 34	sgRNA1	Deletion	3	CGG	7	GTGATCACATGGTCCTGCTGGAGTTCGTGACCCCCG---GGATCACTCTCGGCATGGACGAGCTGTACAAATAAAAATTCGCC	168	53
CCAACAACGGGGTAAG	BC 16	sgRNA1	Deletion	10	GATCCCGGCG	12	GTGATCACATGGTCCTGCTGGAGTTCGTGACCGC----------TCTCTCGGCATGGACGAGCTGTACAAGTAAGAATTCGCGGCCGCAT	176.5	48
GCTAGACTGGTTCCAA	BC 07	sgRNA1	Insertion	1	C	4	TAGATCACATGGTCCTGCTGGAGTTCGTGCCCGCCGgCCGGGATCACCCTCGGCATGGACGAGCTGTACAAATAAGAATT	171	56
AATATAGTTCCGCTGC	BC 15	sgRNA1	Deletion	3	CGG	7	TAAATCACATGCACCTGCTGGAGCTCGTGACCCCCG---GGATCCCTCCCGGCCTGGACCACCTGTACAAGTAAAAATTCGCC	136	53
GGACGGTCATACTTCG	BC 33	sgRNA1	Deletion	22	GATCCCGGCGGCGGTCACGAAC	12	TAGATCACATGGTCCTGCTGGA----------------------TCTCTCGGCATGGACGAGCTGTACAAGTAAGAATTCGCGGCCGCATACGATTTAGGTG	170.5	48
TTCTAAAGATGGCCTC	BC 05	sgRNA1	Deletion	9	GTGATCCCG	14	TAGATCACATGGTCCTGCTGGAGTTCGTGACCGCCGC---------TCTCGGCATGGACGAGCTGTACAAGTAAGAATTCGCGGCCGCA	181	46
TGTTCAAGGACGCGGT	BC 19	sgRNA1	Deletion	3	CGG	7	GTGATCACATGGTCCTGCTGGAGTTCGTGACCGCCG---GGATCACTCTCGGCATGGACGAGCTGTACAAATAAGAATTCGCG	180	53
CTTCGTCAACACCCAT	BC 08	sgRNA1	Deletion	10	CGGCGGTCAC	4	GTGATCACATGGTCCTGCTGGAGTTC----------CCGGGATCACTCTCGGCATGGACGAGCTGTACAAGTAAGAAATCGCGGCCGCAT	176.5	56
TTCTAAAGATGGCCTC	BC 05	sgRNA1	Deletion	19	CCCGGCGGCGGTCACGAAC	9	GTGATCACATGGTCCTGCTGGA-------------------AGAGTTCTCGGCATGGACGAGCTGTACAAGTAAGAATTCGCGGCCGCATACGATTTAG	160	51
TAAAATCGATCAGTCA	BC 09	sgRNA1	Deletion	9	CGGCGGTCA	4	AGGATCACATGGTCCTGCTGGAGTTCG---------CCGGGATCACTCTCGGCATGGACGAGCTGTACAAGTAAGAATTCGCGGCCGCA	181	56
TACGGGAAGTTTTAGA	BC 27	sgRNA1	Deletion	3	CGG	7	GTGATCACATGGTCCTGCTGGAGTTCGTGACCGCCG---GGATCACTCTCGGCATGGACGAGCTGTACAAGTAAGAAATCGCG	180	53
TAAGAGACGGGATGAA	BC 03	sgRNA1	Deletion	3	CGG	7	GTGATCACATGGTCCTGCTGGAGTTCGTGACCGCCG---GGATCACTCTCGGCATGGACGAGCTGTACAAGTAAGAATTCGCC	180	53
ACCATACCACCACACA	BC 36	sgRNA1	Deletion	10	GTGATCCCGG	14	AGGATCACATGGTCCTGCTGGAGTTCGTGACCGCCG----------TCTCGGCATGGACGAGCTGTACAAGTAAGAATTCGCGGCCGCAT	180.5	46
CTTATAAAGATCAGAT	BC 14	sgRNA1	Deletion	1	G	6	TAGATCACATGGTCCTGCTGGAGTTCGTGACCGCCGC-GGGATCACTCCCGGCATGGACGAGCTGTACAAGTAAGAATTCG	181	54
TGTTACGAGAAATTAA	BC 23	sgRNA1	Deletion	3	CGG	7	CTGATCACATGGTCCTGCTGGAGTTCGTGACCGCCG---GGATCACCCCCGGCATGGACGAGCTGTACAAGTAAGAATTCGCG	176	53
ATAATGGGCTATCAAA	BC 01	sgRNA1	Deletion	2	GG	6	GTGATCACATGGTCCTGCTGGAGTTCGTGACCGCCG--GGGATCACCCTCGGCATGGACGAGCTGTACAAGTAAGAATTCGC	180.5	54
ACGTTTCAACGAAAGT	BC 26	sgRNA1	Deletion	54	TCTTACTTGTACAGCTCGTCCATGCCGAGAGTGATCCCGGCGGCGGTCACGAAC	44	TAAATCACATGGTCCTGCTGGA------------------------------------------------------ATTCGCCGCCGCATACGATTTAGGTGACACTGCAGGATCAactttcgttgaaacgtct	101	16
ATAATGGGCTATCAAA	BC 01	sgRNA1	Deletion	3	CGG	7	CTGATCACATGGTCCTGCTGGAGTTCGTGACCGCCG---GGATCACTCCCGGCATGGACGAGCTGTACAAGTAAGAATTCGCG	180	53
ATTATTGTCCTCCGCA	BC 24	sgRNA1	Deletion	39	CTTACTTGTACAGCTCGTCCATGCCGAGAGTGATCCCGG	43	AGGATCACATGGTCCTGCTGGAGTTCGTGACCGCCG---------------------------------------AATTCGCGGCCGCATACGATTTAGGTGACACTGCAGGATCAtgc	154	17
GCTACCAAGTAAGCCA	BC 22	sgRNA1	Deletion	4	CCGG	8	GTGATCACATGGTCCTGCTGGAGTTCGTGACCGCCG----GATCACTCCCGGCATGGACGAGCTGTACAAGTAAGAATTCGCGG	179.5	52
TAATACTTAACTGGAA	BC 17	sgRNA1	Deletion	2	GG	6	TAGATCACATGGTCCTGCTGGAGTTCGTGACCGCCG--GGGATCACTCTCGGCATGGACGAGCTGTACAAGTAAGAATTCGC	184.5	54
CGTACTATCATTCCTG	BC 20	sgRNA1	Deletion	16	CCGGCGGCGGTCACGA	8	GTGATCACATGGTCCTGCTGGAGT----------------GATCACTCCCGGCATGGACGAGCTGTACAAGTAAGAATTCGCGGCCGCATACGAAT	169.5	52
TAAAATCGATCAGTCA	BC 09	sgRNA1	Deletion	2	GG	6	TAGATCACATGGTCCTGCTGGAGTTCGTGACCGCCG--GGGATCACTCTCGGCATGGACGAGCTGTACAAGTAAGAAATCGC	180.5	54
GCTACCAAGTAAGCCA	BC 22	sgRNA1	Deletion	6	GATCCC	12	CTGATCACATGGTCCTGCTGGAGTTCGTGACCGCCGGC------ACTCCCGGCATGGACGAGCTGTACAAGTAAGAAATCGCGGCC	170.5	48
ATTATTGTCCTCCGCA	BC 24	sgRNA1	Deletion	12	ATGCCGAGAGTG	23	AGGATCACATGGTCCTGCTGGAGTTCGTGACCGCCGCCGGGAT------------GGACGAGCTGTACAAGTAAGAATTCGCGGCCGCATAC	179.5	37
ATAATGGGCTATCAAA	BC 01	sgRNA1	Deletion	15	CGAGAGTGATCCCGG	19	GTGATCAAATGGTCCCGCTGGAGTTCGTGACCGCCG---------------GCACGGACGAGCTGTACAAGTAAGAATTCGCGGCCACATACGAC	158	41
TGTTCAAGGACGCGGT	BC 19	sgRNA1	Deletion	4	CCGG	8	CTGATCACATGGTCCTGCTGGAGTTCGTGACCGCCG----GATCACTCCCGGCATGGACGAGCTGTACAAGTAAGAATTCGCGG	179.5	52
TTCAAAACATTTATAA	BC 29	sgRNA1	Deletion	2	GG	6	CTGATCACATGGTCCTGCTGGAGTTCGTGACCGCCG--GGGATCACTCTCGGCATGGACGAGCTGTACAAGTAAGAATTCGC	184.5	54
CTACACTCACTCTGTG	BC 12	sgRNA1	Insertion	1	C	4	GTGATCACATGGTCCTGCTGGAGTTCGTGACCGCCGgCCGGGATCACCCTCGGCATGGACGAGCTGTACAAATAAGAATT	175	56
AGTTTCAATTGCCCAA	BC 10	sgRNA1	Deletion	9	GTGATCCCG	14	CTGATCACATGGTCCTGCTGGAGTTCGTGACCGCCGC---------TCTCGGCATGGACGAGCTGTACAAGTAAGAATTCGCGGCCGCA	181	46
GGACGGTCATACTTCG	BC 33	sgRNA1	Deletion	29	GAGAGTGATCCCGGCGGCGGTCACGAACT	18	TAGATCACATGGTCCTGCTGG-----------------------------GGCATGGACGAGCTGTACAAGTAAGAATTCGCGGCCGCATACGATTTAGGTGACACTGC	171	42
TACACTTTTGCTGCAA	BC 11	sgRNA1	Deletion	3	CGG	7	GTGATCACATGGTCCTGCTGGAGTTCGTGACCGCCG---GGATCCCCCCCCGCCTGGACGAGCTGTACAAATAAAAAATCGCC	148	53
TACACTTTTGCTGCAA	BC 11	sgRNA1	Deletion	3	CGG	7	AGGATCACATGGTCCTGCTGGAGTTCGTGACCGCCG---GGATCACTCTCGGCATGGACGAGCTGTACAAGTAAGAATTCGCG	184	53
CCAACAACGGGGTAAG	BC 16	sgRNA1	Deletion	3	CGG	7	CTGATCACATGGTCCTGCTGGAGTTCGTGACCGCCG---GGATCACTCCCGGCATGGACGAGCTGTACAAGTAAGAATTCGCG	180	53
AGATTTGTAAATCTAG	BC 35	sgRNA1	Deletion	3	CGG	7	GTGATCACATGGTCCTGCTGGAGTTCGTGACCGCCG---GGATCACTCTCGGCATGGACGAGCTGTACAAGTAAGAATTCGCG	184	53
ACCATACCACCACACA	BC 36	sgRNA1	Deletion	3	CGG	7	GTAATCACATGGTCCTGCTGGAGTTCGTGACCGCCG---GGATCACTCCCGGCATGGACGAGCTGTACAAGTAAGAAATCGCG	172	53
ACGGAGAACAATGAGA	BC 06	sgRNA1	Deletion	3	CGG	7	AGGATCACATGGTCCTGCTGGAGTTCGTGACCGCCG---GGATCACTCTCGGCATGGACGAGCTGTACAAGTAAGAATTCGCG	184	53
TGACTTTTACGTACAA	BC 13	sgRNA1	Deletion	3	CGG	7	GTGATCACATGGTCCTGCTGGAGTTCGTGACCGCCG---GGATCACTCTCGGCATGGACGAGCTGTACAAATAAAAATTCGCG	176	53
TAATACTTAACTGGAA	BC 17	sgRNA1	Deletion	7	GATCCCG	12	TAGATCACATGGTCCTGCTGGAGTTCGTGACCGCCGC-------ACTCTCGGCATGGACGAGCTGTACAAGTAAGAATTCGCGGCCC	178	48
CTATCTTAAGCTATAA	BC 31	sgRNA1	Deletion	6	CGGCGG	7	CTGATCACATGGTCCTGCTGGAGTTCGTGACCG------GGATCACTCTCGGCATGGACGAGCTGTACAAGTAAGAAATCGCGGCC	178.5	53
ATTATTGTCCTCCGCA	BC 24	sgRNA1	Deletion	1	G	6	GTGATCACATGGTCCTGCTGGAGTTCGTGACCGCCGC-GGGATCACTCCCGGCATGGACGAGCTGTACAAGTAAGAATTCC	177	54
CACAAGTTTGACGACA	BC 02	sgRNA1	Deletion	6	CGGCGG	7	AGGATCACATGGTCCTGCTGGAGTTCGTGACCG------GGATCACTCTCGGCATGGACGAGCTGTACAAGTAAGAATTCGCGGCC	182.5	53
TTATTTGGCGCAAAAA	BC 18	sgRNA1	Deletion	19	GCGGCGGTCACGAACTCCA	5	GTGATCACATGGTCCTGC-------------------CGGGATCACTCCCGGCATGGACGAGCTGTACAAGTAAAAAATCGCGGCCGCAAACGAATTAG	156	55
ATAATGGGCTATCAAA	BC 01	sgRNA1	Deletion	3	CGG	7	AGGATCACATGGTCCCGCTGGAGTTCGTGACCGCCG---GGATCACTCTCGGCATGGACGAGCTGTACAAGTAAGAATTCGCG	180	53
CACAAGTTTGACGACA	BC 02	sgRNA1	Deletion	5	CCCGG	9	GTGATCACATGGTCCTGCTGGAGTTCGTGACCGCCG-----ATCACCCCCGGCCTGGACGAGCTGTACAAGTAAGAATTCGCGGC	171	51
TACTGGTCTTTAAGCC	BC 28	sgRNA1	Deletion	5	CCCGG	9	CTGATCACATGGTCCTGCTGGAGTTCGTGACCGCCG-----ATCACCCTCGGCATGGACGAGCTGTACAAGTAAGAATTCGCGGC	179	51
TTCTAAAGATGGCCTC	BC 05	sgRNA1	Deletion	3	CGG	7	TAGATCACATGGTCCTGCTGGAGTTCGTGACCGCCG---GGATCACTCCCGGCATGGACGAGCTGTACAAGTAAGAAATCGCG	176	53
ATTATTGTCCTCCGCA	BC 24	sgRNA1	Deletion	3	CGG	7	AGGATCACATGGTCCTGCTGGAGTTCGTGACCGCCG---GGATCACTCCCGGCATGGACGAGCTGTACAAGTAAGAATTCGCC	176	53
AGATTTGTAAATCTAG	BC 35	sgRNA1	Deletion	3	CGG	7	GTGATCACATGGTCCTGCTGGAGTTCGTGACCGCCG---GGATCACTCTCGGCATGGACGAGCTGTACAAGTAAAAATTCGCG	180	53
GCTTAGAAGAGACAAT	BC 21	sgRNA1	Deletion	45	CAGCTCGTCCATGCCGAGAGTGATCCCGGCGGCGGTCACGAACTC	33	GTGATCACATGGTCCTGCTG---------------------------------------------TACAAGTAAGAATTCGCGGCCGCATACGATTTAGGTGACACTGCAGGATCAattgtcccc	136	27
TAAGAGACGGGATGAA	BC 03	sgRNA1	Deletion	12	GAGTGATCCCGG	16	TAGATCACATGGTCCTGCTGGAGTTCGTGACCGCCG------------TCGGCATGGACGAGCTGTACAAGTAAGAATTCGCGGCCGCATAC	179.5	44
TTCTAAAGATGGCCTC	BC 05	sgRNA1	Deletion	5	CCCGG	9	AGGATCACATGGTCCTGCTGGAGTTCGTGACCGCCG-----ATCACTCTCGGCATGGACGAGCTGTACAAGTAAGAATTCGCGGC	183	51
GCTTAGAAGAGACAAT	BC 21	sgRNA1	Deletion	4	CCGG	8	TAAATCACATGGTCCTGCTGGAGTTCGTGACCGCCG----GATCACTCTCGGCATGGACGAGCTGTACAAGTAAGAATTCGCGG	179.5	52
ATAATGGGCTATCAAA	BC 01	sgRNA1	Deletion	3	CGG	7	AGGATCACATGGTCCTGCTGGAGTTCGTGACCGCCG---GGATCACCCTCGGCATGGACGAGCTGTACAAGTAAGAAATCGCG	176	53
CGTACTATCATTCCTG	BC 20	sgRNA1	Deletion	19	CCGGCGGCGGTCACGAACT	8	AGGATCACATGGTCCTGCTGG-------------------GATCACTCTCGGCATGGACGAGCTGTACAAGTAAGAATTCGCGGCCGCATACGATTTAG	176	52
GCTACCAAGTAAGCCA	BC 22	sgRNA1	Deletion	2	GG	6	AGGATCACATGGTCCTGCTGGAGTTCGTGACCGCCG--GGGATCACTCCCGGCATGGACGAGCTGTACAAGTAAGAATTCGC	180.5	54
TTCAAAACATTTATAA	BC 29	sgRNA1	Deletion	3	CGG	7	GTGATCACATGGTCCTGCTGGAGTTCGTGACCGCCG---GGATCCCTCTCCGCATGGACGAACTGTACAAGTAAAAATTCGCC	164	53
GCTACCAAGTAAGCCA	BC 22	sgRNA1	Deletion	6	CGGCGG	7	GTGATCACATGGTCCTGCTGGAGTTCGTGACCG------GGATCACTCTCGGCATGGACGAGCTGTACAAGTAAGAATTCGCGGCC	182.5	53
GGACGGTCATACTTCG	BC 33	sgRNA1	Deletion	5	CCCGG	9	GTGATCACATGGTCCTGCTGGAGTTCGTGACCGCCG-----ATCACCCTCGGCATGGACGAGCTGTACAAGTAAGAATTCGCGGC	179	51
TGTTCAAGGACGCGGT	BC 19	sgRNA1	Deletion	8	GTGATCCC	14	GTGATCACATGGTCCTGCTGGAGTTCGTGACCGCCCCC--------TCTCGGCATGGACCAGCTGTACAAGTAAGAATTCGCAGCCGC	169.5	46
TTCTAAAGATGGCCTC	BC 05	sgRNA1	Deletion	1	G	6	AGGATCACATGGTCCTGCTGGAGTTCGTGACCGCCGC-GGGATCACTCCCGGCATGGACGAGCTGTACAAGTAAGAATTCG	181	54
CGTACTATCATTCCTG	BC 20	sgRNA1	Deletion	3	CGG	7	CTGATCACATGGTCCTGCTGGAGTTCGTGACCGCCG---GGATCACTCTCGGCATGGACGAGCTGTACAAGTAAGAATTCGCG	184	53
CTATCTTAAGCTATAA	BC 31	sgRNA1	Deletion	6	CGGCGG	7	AGGATCACATGGTCCTGCTGGAGTTCGTGACCG------GGATCACTCTCGGCATGGACGAGCTGTACAAGTAAGAATTCGCGGCC	182.5	53
TACACTTTTGCTGCAA	BC 11	sgRNA1	Deletion	12	CGGCGGCGGTCA	7	CTGATCACATGGTCCTGCTGGAGTTCG------------GGATCACTCTCGGCATGGACGAGCTGTACAAGTAAGAATTCGCGGCCGCATAC	179.5	53
TACTGGTCTTTAAGCC	BC 28	sgRNA1	Deletion	2	GG	6	AGGATCACATGGTCCTGCTGGAGTTCGTGACCGCCG--GGGATCACTCTCGGCATGGACGAGCTGTACAAGTAAGAATTCGC	184.5	54
AAACAGGAAGACAAGC	BC 30	sgRNA1	Deletion	9	GTGATCCCG	14	AGGATCACATGGTCCTGCTGGAGTTCGTGACCGCCGC---------TCTCGGCATGGACGAGCTGTACAAGTAAGAATTCGCGGCCGCC	177	46
GGAGGTGTCAGCAGAT	BC 04	sgRNA1	Deletion	5	CCCGG	9	TAGATCACATGGTCCTGCTGGAGTTCGTGACCGCCG-----ATCACCCCCGGCCTGGACGAGCTGTACAAGTAAGAATTCGCGGC	171	51
TAATACTTAACTGGAA	BC 17	sgRNA1	Deletion	10	GTGATCCCGG	14	TAAATCACATGGTCCTGCTGGAGTTCGTGACCGCCG----------TCTCGGCCTGGACGAGCTGTACAAGTAAGAAATCGCGGCCGCAT	168.5	46
TACGGGAAGTTTTAGA	BC 27	sgRNA1	Deletion	2	GC	5	AGGATCACATGGTCCTGCTGGAGTTCGTGACCGCC--CGGGATCACTCTCGGCATGGACGAGCTGTACAAGTAAGAATTCGC	184.5	55
AATATAGTTCCGCTGC	BC 15	sgRNA1	Deletion	3	CGG	7	CTGATCACATGGTCCTGCTGGAGTTCGTGACCGCCG---GGATCACTCTCGGCATGGGCGAGCTGTACAAGTAAGAATTCGCG	180	53
ATTATTGTCCTCCGCA	BC 24	sgRNA1	Deletion	3	CGG	7	GTGATCACATGGTCCTGCTGGAGTTCGTGACCGCCG---GGATCACTCTCGGCATGGACGAGCTGTACAAATAAAAATTCGCG	176	53
TTCAAAACATTTATAA	BC 29	sgRNA1	Insertion	18	CTCAGGGGCGGGCTCAGG	3	AGGATCACATGGTCCTGCTGGAGTTCGTGACCGCCcctgagcccgcccctgagCCCTCGTCCACTCTCGGCATGGACGAG	120.5	57
CTACACTCACTCTGTG	BC 12	sgRNA1	Deletion	3	CGG	7	TAGATCACATGGTCCTGCTGGAGTTCGTGACCGCCG---GGATCACTCCCGGCATGGACGAGCTGTACAAGTAAGAATTCGCG	180	53
CTTCGTCAACACCCAT	BC 08	sgRNA1	Deletion	19	TGCCGAGAGTGATCCCGGC	22	CTGATCACATGGTCCTGCTGGAGTTCGTGACCCCC-------------------TGGACGCGCTGTACAAGTAAGAATTCGCGGCCGCATACAAATTAG	160	38
CTACACTCACTCTGTG	BC 12	sgRNA1	Deletion	15	AGTGATCCCGGCGGC	15	GTGATCACATGGTCCTGCTGGAGTTCGTGCCC---------------CTCGGCATGGACGAGCTGTACAAGTAAGAATTCGCGGCCGCATACGAA	170	45
TTCAAAACATTTATAA	BC 29	sgRNA1	Deletion	3	CGG	7	GTGATCACATGGTCCTGCTGGAGTTCGTGACCGCCG---GGATCACCCCCGGCATGGACGAGCTGTACAAGTAAAAATTCGCC	168	53
ACGGAGAACAATGAGA	BC 06	sgRNA1	Deletion	19	ATCCCGGCGGCGGTCACGA	11	GTGATCACATGGTCCTGCTGGAGT-------------------CACTCCCGGCATGGACGAACTGTACACATAAGAATTCGCGGCCGCAAACGATTTAG	156	49
CTTATAAAGATCAGAT	BC 14	sgRNA1	Deletion	4	CGGC	4	GTGATCACATGGTCCTGCTGGAGTTCGTGACC----CCGGGATCACCCCCGGCATGGACGAGCTGTACAAGTAAGAATTCGCGG	175.5	56
CACAAGTTTGACGACA	BC 02	sgRNA1	Deletion	54	GCGGCCGCGAATTCTTACTTGTACAGCTCGTCCATGCCGAGAGTGATCCCGGCG	56	TAGATCACATGGTCCTGCTGGAGTTCGTGACCGC------------------------------------------------------ATACGATTTAGGTGACACTGCAGGATCAtgtcgtcaaacttgtgcc	109	4
TAAAATCGATCAGTCA	BC 09	sgRNA1	Deletion	3	CGG	7	TAGATCACATGGTCCTGCTGGAGTTCGTGACCGCCG---GGATCACTCTCGGCATGGACGAGCTGTACAAGTAAGAATTCGCG	184	53
TGACTTTTACGTACAA	BC 13	sgRNA1	Deletion	26	CCGAGAGTGATCCCGGCGGCGGTCAC	20	AGGATCACATGGTCCTGCTGGAGTTC--------------------------CATGGACGAGCTGTACAAGTAAGAATTCGCGGCCGCATACGATTTAGGTGACAC	172.5	40
TAAAATCGATCAGTCA	BC 09	sgRNA1	Deletion	3	CGG	7	GTGATCACATGGTCCTGCTGGAGTTCGTGACCGCCG---GGATCACTCCCGGCATGGACGAACTGTACAAGTAAGAAATCGCC	168	53
TACTGGTCTTTAAGCC	BC 28	sgRNA1	Deletion	39	CTCGTCCATGCCGAGAGTGATCCCGGCGGCGGTCACGAA	30	AGGATCACATGGTCCTGCTGGAG---------------------------------------CTGTACCAGTAAGAATTCGCGGCCGCATACGAACTAGGTGACACTGCAAGAACAggc	134	30
CTTCGTCAACACCCAT	BC 08	sgRNA1	Deletion	1	G	6	AGGATCACATGGTCCTGCTGGAGTTCGTGACCGCCGC-GGGATCACCCCCGGCATGGACGAGCTGTACAAGTAAGAATTCG	177	54
AATATAGTTCCGCTGC	BC 15	sgRNA1	Deletion	1	G	6	GTGATCACATGGTCCTGCTGGAGTTCGTGACCGCCGC-GGGATCACTCCCGGCATGGACGAGCTGTACAAGTAAGAATTCG	181	54
TGTTACGAGAAATTAA	BC 23	sgRNA1	Deletion	6	GGCGGC	6	TAGATCACATGGCCCTGCTGGAGTTCGTGACC------CGGATCACTCTCGGCATGGACGAGCTGTACGAGTAAGAAATCGCGGCC	166.5	54
TTCAAAACATTTATAA	BC 29	sgRNA1	Deletion	12	TCCCGGCGGCGG	10	TAGATCACATGGTCCTGCTGGAGTTCGTGA------------TCACTCTCGGCATGGACGAGCTGTACAAGTAAGAATTCGCGGCCGCATAC	179.5	50
ATAATGGGCTATCAAA	BC 01	sgRNA1	Deletion	3	CGG	7	TAGATCACATGGTCCTGCTGGAGTTCGTGACCGCCG---GGATCACTCCCGGCATGGACGAGCTGTACAAGTAAGAATTCGCG	180	53
GTGTATGGTCGCACAA	BC 34	sgRNA1	Deletion	5	CCCGG	9	TAAATCACATGGTCCTGCTGGAGTTCGTGACCGCCG-----ATCACCCCCGGCATGGACGAGCTGTACAAGTAAGAATTCGCGGC	171	51
CTTCGTCAACACCCAT	BC 08	sgRNA1	Deletion	5	GCGGC	5	GTGATCACATGGTCCTGCTGGAGTTCGTGACC-----CGGGATCACCCCCGGCCTGGACGAGCTGTACAAGTAAGAATTCGCGGC	171	55
AGTTTCAATTGCCCAA	BC 10	sgRNA1	Deletion	3	CGG	7	GTGATCACATGGTCCTGCTGGAGTTTGTGACCGCCG---GGATCACCCTCGGCATGGACGAGCTGTACAAGTAAGAATTCGCG	176	53
AAACAGGAAGACAAGC	BC 30	sgRNA1	Deletion	4	GATC	-26	TC----ACATGGTCCTGCTGGAGTTCGTGACCGCCGCCGGGATCACTCCCGGCATGGACGAGCTGTACAAGTAAGAATTCGCGG	179.5	86
ATAATGGGCTATCAAA	BC 01	sgRNA1	Deletion	24	CGAGAGTGATCCCGGCGGCGGTCA	19	TAGATCACATGGTCCTGCTGGAGTTCG------------------------GCATGGACGAGCTGTACAAGTAAGAATTCGCGGCCGCATACGATTTAGGTGAC	173.5	41
TAAAATCGATCAGTCA	BC 09	sgRNA1	Deletion	3	CGG	7	CTGATCACATGGTCCTGCTGGAGTTCGTGACCGCCG---GGATCACTCTCGGCATGGACGAGCTGTACAAGTAAGAATTCGCG	184	53
TAAAATCGATCAGTCA	BC 09	sgRNA1	Deletion	31	CCGAGAGTGATCCCGGCGGCGGTCACGAACT	20	TAAATCACATGGTCCTGCTGG-------------------------------CATGGACGAGCTGTACAAGTAAGAATTCGCGGCCGCATACGATTTAGGTGACACTGCAG	166	40
TTCAAAACATTTATAA	BC 29	sgRNA1	Deletion	3	CGG	7	AGGATCACATGGTCCTGCTGGAGTTCGTGACCGCCG---GGATCACTCTCGGCATGGACGAGCTGTACAAGTAAAAATTCGCG	180	53
TACTGGTCTTTAAGCC	BC 28	sgRNA1	Deletion	9	GTGATCCCG	14	TAGATCACATGGTCCTGCTGGAGTTCGTGACCGCCGC---------TCTCGGCATGGACGAGCTGTACAAGTAAGAATTCGCGGCCGCA	181	46
GCTACCAAGTAAGCCA	BC 22	sgRNA1	Deletion	24	CGAGAGTGATCCCGGCGGCGGTCA	19	CTGATCACATGGTCCTGCGGGAGTTCG------------------------GCATGGACGAGCTGTACAAGTAAGAATTCGCGGCCGCATACGAATTAGGTGAC	165.5	41
TGACTTTTACGTACAA	BC 13	sgRNA1	Deletion	19	ATCCCGGCGGCGGTCACGA	11	TAGATCACATGGTCCTGCTGGAGT-------------------CACTCTCGGCATGGACGAGCTGTACAAGTAAGAATTCGCGGCCGCAAACGAATTAG	168	49
TGACTTTTACGTACAA	BC 13	sgRNA1	Deletion	3	CGG	7	AGGATCACATGGTCCTGCTGGAGTTCGTGACCGCCG---GGATCACTCCCGGCATGGACGAGCTGTACAAGTAAGAATTCGCG	180	53
AGTTTCAATTGCCCAA	BC 10	sgRNA1	Deletion	7	CCGGCGG	8	TAGATCACATGGTCCTGCTGGAGTTCGTGACCG-------GATCACTCTCGGCATGGACGAGCTGTACAAGTAAGAATTCGCGGCCC	178	52
ATTATTGTCCTCCGCA	BC 24	sgRNA1	Deletion	3	CGG	7	AGGATCACATGGTCCTGCTGGAGTTCGTGACCGCCG---GGATCCCTCTCGGCATGGACGAGCTGTACAAGTAAGAATTCGCG	180	53
TACTGGTCTTTAAGCC	BC 28	sgRNA1	Deletion	1	G	6	AGGATCACATTGTCCTGCTGGAGTTCGTGACCGCCGG-GGGATCACTCCCGGCATGGACGAGCTGTACAAGTAAGAATTCG	173	54
GTGTATGGTCGCACAA	BC 34	sgRNA1	Deletion	3	CGG	7	GTGATCACATGGTCCTGCTGGAGTTCGTGACCGCCG---GGATCACTCCCGGCATGGACGAGCTGTACAAGTAAAAATTCGCG	176	53
CGTACTATCATTCCTG	BC 20	sgRNA1	Deletion	24	CGAGAGTGATCCCGGCGGCGGTCA	19	GTGATCACATGGTCCTGCTGGAGTTCG------------------------GCATGGACGAGCTGTACAAGTAAGAATTCGCGGCCGCATACGAATTAGGTGAC	169.5	41
CTATCTTAAGCTATAA	BC 31	sgRNA1	Deletion	5	CCCGG	9	GTGATCACATGGTCCTGCTGGAGTTCGTGACCGCCG-----ATCACTCTCGGCCTGGACGAGCTGTACAAGTAAGAATTCGCCGC	175	51
TAAGAGACGGGATGAA	BC 03	sgRNA1	Deletion	1	C	4	GTGATCACATGGTCCTGCTGGAGTTCGTGACCGCC-CCGGGATCCCTCCCGGCATGGACGAGCTGTACAAGTAAGAATTCG	177	56
TAAGAGACGGGATGAA	BC 03	sgRNA1	Deletion	9	GTGATCCCG	14	GTGATCACATGGTCCTGCTGGAGTTCGTGACCGCCGC---------TCTCGGCATGGACGAGCTGTACAAGTAAGAATTCGCGGCCGCA	181	46
ATTATTGTCCTCCGCA	BC 24	sgRNA1	Deletion	20	TCCCGGCGGCGGTCACGAAC	10	AGGATCACATGGTCCTGCTGGA--------------------TCACTCTCGGCATGGACGAGCTGTACAAGTAAGAATTCGCGGCCGCATACGAATTAGG	171.5	50
TACACTTTTGCTGCAA	BC 11	sgRNA1	Deletion	2	GG	6	AGGATCACATGGTCCTGCTGGAGTTCGTGACCGCCG--GGGATCACTCTCGGCATGGACGAGCTGTACAAGTAAGAATTCGC	184.5	54
AGTTTCAATTGCCCAA	BC 10	sgRNA1	Deletion	7	GATCCCG	12	TAGATCACATGGTCCTGCTGGAGTTCGTGACCGCCGC-------ACTCTCGGCATGGACGAGCTGTACAAGTAAGAATTCGCGGCCC	178	48
CTACACTCACTCTGTG	BC 12	sgRNA1	Deletion	10	GATCCCGGCG	12	GTGATCACATGGTCCTGCTGGAGTTCGTCACCGC----------ACTCTCGCCATGGACGCGCTGTACAAGTAAGAAATCACGGCCGCAT	160.5	48
GTGTATGGTCGCACAA	BC 34	sgRNA1	Deletion	44	GAATTCTTACTTGTACAGCTCGTCCATGCCGAGAGTGATCCCGG	48	AGGATCACATGGTCCTGCTGGAGTTCGTGACCGCCG--------------------------------------------GCGGCCGCATACGATTTAGGTGACACTGCAGGATCAttgtgcga	139	12
AAATGACCGGAAAGCT	BC 32	sgRNA1	Deletion	4	GGCG	6	TAGATCACATAGTCCTGCTGGAGTTCGTGACCGC----GGGATCACTCTCGGCATGGACGAGCTGTACAAGTAAGAATTCGCGG	179.5	54
ATTATTGTCCTCCGCA	BC 24	sgRNA1	Deletion	4	CCGG	8	GTGATCACATGGTCCTGCTGGAGTTCGTGACCGCCG----GATCACTCCCGGCATGGACGAGCTGTACAAGTAAGAATTCGCGG	179.5	52
ATTATTGTCCTCCGCA	BC 24	sgRNA1	Deletion	13	CCCGGCGGCGGTC	9	GTGATCACATGGTCCTGCTGGAGTTCGT-------------ATCACTCTCGGCATGGACGAGCTGTACAAGTAAGAATTCGCGGCCGCATACG	179	51
GCTTAGAAGAGACAAT	BC 21	sgRNA1	Deletion	27	GCCGAGAGTGATCCCGGCGGCGGTCAC	21	CTGATCACATGGTCCTGCTGGAGTTC---------------------------ATGGACGAGCTGTACAAGTAAGAATTCGCGGCCGCATACGAATTAAGTGACACC	160	39
GGACGGTCATACTTCG	BC 33	sgRNA1	Deletion	2	GC	5	GTAATCACATAATCCTGCTGGAGTTCGTGCCCGCC--CGGGATCACCCCCGGCATGGACGAGCTGTACAAGTAAGAATTCGC	160.5	55
AAACAGGAAGACAAGC	BC 30	sgRNA1	Deletion	3	CGG	7	CTAATCACATGGTCCTGCTGGAGTTCGTGACCGCCG---GGATCACTCTCGGCATGGACGAGCTGTACAAGTAAGAATTCGCG	180	53
TAAGAGACGGGATGAA	BC 03	sgRNA1	Deletion	1	C	4	TAGATCACATGGTCCTGCTGGAGTTCGTGACCGCC-CCGGGATCACCCCCGGCATGGACGAGCTGTACAAGTAAGAATTCC	173	56
CACAAGTTTGACGACA	BC 02	sgRNA1	Deletion	12	GCGGTCACGAAC	2	TAGATCACATGGTCCTGCTGGA------------TCCCGGGATCACTCTCGGCATGGACGAGCTGTACAAGTAAGAATTCGCGGCCGCATAC	171.5	58
AGTTTCAATTGCCCAA	BC 10	sgRNA1	Deletion	3	CGG	7	GTGATCACATGGTCCTGCTGGAGTTCGTGACCGCCG---GGATCACTCCCGGCATGGACGAGCTGTACAAATAAGAATTCGCG	176	53
TACTGGTCTTTAAGCC	BC 28	sgRNA1	Deletion	5	CCCGG	9	CTGATCACATGGTCCTGCTGGAGTTCGTGACCGCCG-----ATCACTCCCGGCATGGACGAGCTGTACAAGTAAGAATTCGCGGC	179	51
CACAAGTTTGACGACA	BC 02	sgRNA1	Deletion	6	CGGCGG	7	CTGATCACATGGTCCTGCTGGAGTTCGTGACCG------GGATCACTCTCGGCATGGACGAGCTGTACAAGTAAGAATTCGCGGCC	182.5	53
TGTTACGAGAAATTAA	BC 23	sgRNA1	Deletion	3	CGG	7	TAGATCACATGGTCCTGCTGGAGTTCGTGACCGCCG---GGATCACTCTCGGCATGGACGAGCTGTACAAGTAAGAATTCGCG	184	53
TTCAAAACATTTATAA	BC 29	sgRNA1	Insertion	1	C	4	TAAATCACATGGTCCTGCTGGAGTTCGTGACCGCCGgCCGGGATCACCCTCGGCATGGACGAGCTGTACAAATAAGAATT	171	56
CTATCTTAAGCTATAA	BC 31	sgRNA1	Deletion	3	CGG	7	CTGATCACATGGTCCTGCTGGAGTTCGTGACCGCCG---GGATCACTCCCGGCATGGACGAGCTGTACAAGTAAGAATTCGCG	180	53
ACGTTTCAACGAAAGT	BC 26	sgRNA1	Deletion	15	CGAGAGTGATCCCGG	19	GTGATCACATGGTCCTGCTGGAGTTCGTGACCGCCG---------------GCATGGACGAGCTGTACAAGTAAGAATTCGCGGCCGCATACGAT	178	41
AAATGACCGGAAAGCT	BC 32	sgRNA1	Deletion	5	CGGCG	7	AGGATCACATGGTCCTGCTGGAGTTCGTGACCGC-----GGATCACTCCCGGCATGGACGAGCTGTACAAGTAAGAATTCGCGGC	179	53
TGTTCAAGGACGCGGT	BC 19	sgRNA1	Deletion	3	CGG	7	GTGATCACATGGTCCTGCTGGAGTTCGTGACCGCCG---GGATCACCCCCGGCATGGACGAGCTGTACAAGTAAGAATTCGCG	176	53
ATTATTGTCCTCCGCA	BC 24	sgRNA1	Deletion	3	CGG	7	TAGATCACATGGTCCTGCTGGAGTTCGTGACCGCCG---GGATCACTCTCGGCATGGACGAGCTGTACAAGTAAGAATTCGCG	184	53
TGGAAAGGCAGCACTG	BC 25	sgRNA1	Deletion	5	CCCGG	9	GTGATCACATGGTCCTGCTGGAGTTCGTGACCGCCG-----ATCACTCCCGGCCTGGACGAGCTGTACAAGTAAGAATTCGCGGC	175	51
CTTATAAAGATCAGAT	BC 14	sgRNA1	Deletion	2	CG	7	AGGATCACATGGTCCTGCTGGAGTTCGTGACCGCCGA--GGATCACTCTCGGCATGGACGAGCTGTACAAGTAAGAAATCGC	176.5	53
GCTACCAAGTAAGCCA	BC 22	sgRNA1	Deletion	3	CGG	7	CTGATCACATGGTCCTGCTGGAGTTCGTGACCGCCG---GGATCCCTCTCGGCATGGACGAGCTGTACAAGTAAGAATTCGCC	176	53
TACTGGTCTTTAAGCC	BC 28	sgRNA1	Deletion	10	GTGATCCCGG	14	AGGATCACATGGTCCTGCTGGAGTTCGTGACCGCCG----------TCTCGGCATGGACGAGCTGTACAAGTAAGAATTCGCGGCCGCAT	180.5	46
TACGGGAAGTTTTAGA	BC 27	sgRNA1	Deletion	36	TCCATGCCGAGAGTGATCCCGGCGGCGGTCACGAAC	26	AGGATCACATGGTCCTGCTGGA------------------------------------CGAGCTGTACAAGTAAGAATTCGCGGCCGCATACGATTTAGGTGACACTGCAGGATCC	163.5	34
ATTATTGTCCTCCGCA	BC 24	sgRNA1	Deletion	12	CGGCGGCGGTCA	7	TAAATCACATGGTCCTGCTGGAGTTCG------------GGATCACTCTCGGCATGGACGAGCTGTACAAGTAAGAATTCGCGGCCGCATAC	175.5	53
TACTGGTCTTTAAGCC	BC 28	sgRNA1	Deletion	1	G	6	GTGATCACATGGTCCTGCTGGAGTTCGTGACCGCCGC-GGGATCACTCCCGGCATGGACGAGCTGTACAAGTAAAAATTCC	173	54
TTCTAAAGATGGCCTC	BC 05	sgRNA1	Deletion	3	CGG	7	AGGATCACATGGTCCTGCTGGAGTTCGTGACCGCCG---GGATCACTCTCGGCATGGACGAGCTGTACCAGTAAGAATTCGCG	180	53
GTGTATGGTCGCACAA	BC 34	sgRNA1	Deletion	3	CGG	7	AGGATCACATGGTCCTGCTGGAGTTCGTGACCGCCG---GGATCACTCTCGGCATGGACGAGCTGTACAAGTAAAAATTCGCG	180	53
AGTTTCAATTGCCCAA	BC 10	sgRNA1	Deletion	3	CGG	7	AGGATCACATGGTCCTGCTGGAGTTCGTGACCGCCG---GGATCACTCTCGGCATGGACGAGCTGTACAAGTAAGAATTCGCG	184	53
TGGAAAGGCAGCACTG	BC 25	sgRNA1	Deletion	3	CGG	7	CTGATCACATGGTCCTGCTGGAGTTCGTGACCGCCG---GGATCACTCTCGGCATGGACGAGCTGTACAAGTAAGAATTCGCC	180	53
TACACTTTTGCTGCAA	BC 11	sgRNA1	Deletion	3	CGG	7	GTGATCACATGGTCCTGCTGGAGTTCGTGACCGCCG---GGATCACCCCCGGCATGGACGAGCTGTACAAATAAGAATTCGCG	172	53
TGGAAAGGCAGCACTG	BC 25	sgRNA1	Deletion	23	AGTGATCCCGGCGGCGGTCACGA	15	TAGATCACATGGTCCTGCTGGAGT-----------------------CACGGCATGGACGAGCTGTACAAGTAAGAATTCGCGGCCGCATACGATTTAGGTGA	170	45
CACAAGTTTGACGACA	BC 02	sgRNA1	Deletion	2	GG	6	AGGATCACATGGTCCTGCTGGAGTTCGTGACCGCCG--GGGATCACTCTCGGCATGGACGAGCTGTACAAGTAAGAATTCGC	184.5	54
GTGTATGGTCGCACAA	BC 34	sgRNA1	Deletion	3	CGG	7	GTGATCACAAGGTCCTGCTGGAGTTCGTGACCGCCG---GGATCACTCCCGGCATGGACGAGCTGTACAAGTAAGAATTCGCC	172	53
GTGTATGGTCGCACAA	BC 34	sgRNA1	Deletion	2	GC	5	AGGATCACATGGTCCTGCTGGAGTTCGTGACCGCC--CGGGATCACTCTCGGCATGGACGAGCTGTACAAGTAAGAATTCGC	184.5	55
CGTACTATCATTCCTG	BC 20	sgRNA1	Insertion	24	CGTGAAAGTAATGGGAAACTTTAG	3	GTGATCACATGGTCCTGCTGGAGTTCGTGACCGCCctaaagtttcccattactttcacgGCTACCATCCCTCTCGGCATG	105.5	57
CTTCGTCAACACCCAT	BC 08	sgRNA1	Deletion	3	CGG	7	TAGATCACATGGTCCTGCTGGAGTTCGTGACCGCCG---GGATCCCTCTCGGCCTGGACGAGCTGTACAAGTAAGAATTCGCG	176	53
ACGGAGAACAATGAGA	BC 06	sgRNA1	Deletion	1	G	6	GTGATCACATGGTCCTGCTGGAGTTCGTGACCGCCGC-GGGATCACTCTCGGCATGGACGAGCTGTACAAGTAAGAATTCG	185	54
GGAGGTGTCAGCAGAT	BC 04	sgRNA1	Deletion	6	CGGCGG	7	AGGATCACATGGTCCTGCTGGAGTTCGTGACCG------GGATCACTCCCGGCATGGACGAGCTGTACAAGTAAGAATTCGCGGCC	178.5	53
ACGGAGAACAATGAGA	BC 06	sgRNA1	Deletion	10	TCCCGGCGGC	10	GTGATCACATGGTCCTGCTGGAGTTCGTGACC----------TCACTCTCGGCATGGACGAGCTGTACAAGTAAGAAATCGCGGCCGCAT	176.5	50
TTCTAAAGATGGCCTC	BC 05	sgRNA1	Deletion	24	CGAGAGTGATCCCGGCGGCGGTCA	19	TAGATCACATGGTCCTGCTGGAGTTCG------------------------GCATGGACGAGCAGTACAAGTAAGAATTCGCGGCCGCATACGAATTAGGTGAC	165.5	41
TACTGGTCTTTAAGCC	BC 28	sgRNA1	Deletion	3	CGG	7	TAGATCACATGGTCCTGCTGGAGTTCGTGACCGCCG---GGATCACCCCCGGCATGGACGAGCTGTACAAGTAAGAATTCGCG	176	53
ATTATTGTCCTCCGCA	BC 24	sgRNA1	Deletion	8	CGGCGGTC	4	TAGATCACATGGTCCTGCTGGATTTCGT--------CCGGGATCACTCTCGGCATGGACGAGCTGTACAAGTAAGAATTCGCGGCCGC	177.5	56
TAATACTTAACTGGAA	BC 17	sgRNA1	Deletion	2	GG	6	CTGATCACATGGTCCTGCTGGAGTTCGTGACCGCCG--GGGATCACTCTCGGCATGGACGAGCTGTACAAGTAAGAATTCGC	184.5	54
TAATACTTAACTGGAA	BC 17	sgRNA1	Deletion	12	CGGCGGCGGTCA	7	GTGATCACATGGTCCTGCTGGAGTTCG------------GGATCACTCTCGGCATGGACGCGCTGTACAAGTAAGAATTCGCGGCCGCATAC	175.5	53
AGTTTCAATTGCCCAA	BC 10	sgRNA1	Deletion	4	CCGG	8	CTGATCACATGGTCCTGCTGGAGTTCGTGACCGCCG----GATCACTCCCGGCATGGACGAGCTGTACAAGTAAGAATTCGCGG	179.5	52
GGACGGTCATACTTCG	BC 33	sgRNA1	Deletion	14	AGAGTGATCCCGGC	17	TAAATCACATGGTCCTGCTGGAGTTCGTGACCGCC--------------CGGCATGGACGAGCTGTACAAGTAAGAATTCGCGGCCGCATACGA	174.5	43
TAAGAGACGGGATGAA	BC 03	sgRNA1	Deletion	6	CGGCGG	7	AGGATCACATGGTCCTGCTGGAGTTCGTGACCG------GGATCACTCTCGGCATGGACGAGCTGTACAAGTAAGAATTCGCGGCC	182.5	53
CACAAGTTTGACGACA	BC 02	sgRNA1	Deletion	31	CCGAGAGTGATCCCGGCGGCGGTCACGAACT	20	AGGATCACATGGTCCTGCTGG-------------------------------CATGGACGAGCTGTACAAGTAAGAATTCGCGGCCGCATACGATTTAGGTGACACTGCAG	170	40
ACGGAGAACAATGAGA	BC 06	sgRNA1	Deletion	5	CCCGG	9	GTGATCACATGGTCCTGCTGGAGTTCGTGACCGCCG-----ATCACCCCCGGCCTGGACGAGCTGTACAAGTAAGAATTCGCGGC	171	51
CCAACAACGGGGTAAG	BC 16	sgRNA1	Deletion	6	CGGCGG	7	GTGATCACATGGTCCTGCTGGAGTTCGTGACCG------GGATCACTCCCCGCATGGACGAGCTGTACAAATAAGAATTCGCGGCC	170.5	53
CTTCGTCAACACCCAT	BC 08	sgRNA1	Deletion	8	GATCCCGG	12	TAAATCACATGGTCCTGCTAGAGTTCGTGACCGCCG--------ACTCTCGGCATGGACGAGCTGTACAAGTAAGAATTCGCGGCCGC	173.5	48
TACGGGAAGTTTTAGA	BC 27	sgRNA1	Deletion	3	CGG	7	CTGATCACATGGTCCTGCTGGAGTTCGTGACCGCCG---GGATCACCCCCGGCATGGACGAGCTGTACAAGTAAGAATTCGCG	176	53
TAAAATCGATCAGTCA	BC 09	sgRNA1	Deletion	3	CGG	7	GTGATCACATGGTCCTGCTGGAGTTCGTGACCGCCG---GGATCCCCCCCGGCCTGGACGAGCTGTACAAATAAGAATTCGCC	160	53
TAATACTTAACTGGAA	BC 17	sgRNA1	Deletion	6	CGGCGG	7	AGGATCACATGGTCCTGCTGGAGTTCGTGACCG------GGATCACTCTCGGCATGGACGAGCTGTACAAGTAAGAATTCGCGGCC	182.5	53
GCTTAGAAGAGACAAT	BC 21	sgRNA1	Deletion	6	CGGCGG	7	TAGATCACATGGTCCTGCTGGAGTTCGTGACCG------GGATCACTCTCGGCATGGACGAGCTGTACAAGTAAGAAATCGCGGCC	178.5	53
TGTTACGAGAAATTAA	BC 23	sgRNA1	Deletion	3	CGG	7	CTGATCACATGGTCCTGCTGGAGTTCGTGACCGCCG---GGATCACCCTCGGCATGGACGAGCTGTACAAGTAAGAATTCGCG	180	53
GCTAGACTGGTTCCAA	BC 07	sgRNA1	Deletion	3	CGG	7	CTGATCACATGGTCCTGCTGGAGTTCGTGACCGCCG---GGATCACTCTCGGCATGGACGAGCTGTACAAGTAAAAATTCGCG	180	53
CTTCGTCAACACCCAT	BC 08	sgRNA1	Deletion	27	CATGCCGAGAGTGATCCCGGCGGCGGT	24	GTGATCACATGGTCCTGCTGGAGTTCGTG---------------------------GACGAGCTGTACAAGTAAGAATTCGCGGCCGCATACGAATTAAGTGACACC	160	36
CTTATAAAGATCAGAT	BC 14	sgRNA1	Deletion	3	CGG	7	CTGATCACATGGTCCTGCTGGAGTTCGTGACCGCCG---GGATCACTCCCGGCATGGACGAGCTGTACAAATAAGAATTCGCG	176	53
AAATGACCGGAAAGCT	BC 32	sgRNA1	Deletion	12	AGTGATCCCGGC	15	GTGATCACATGGTCCTGCTGGAGTTCGTGACCGCC------------CTCGGCATGGACGAGCTGTACAAGTAAGAATTCGCGGCCGCATAC	179.5	45
CTACACTCACTCTGTG	BC 12	sgRNA1	Deletion	2	CC	9	CTGATCACATGGTCCTGCTGGAGTTCGTGACCGCCGGCG--ATCACTCTCGGCATGGACGAGCTGTACAAGTAAGAATTCGC	180.5	51
TAAGAGACGGGATGAA	BC 03	sgRNA1	Deletion	8	GATCCCGG	12	AGGATCACATGGTCCTGCTGGAGTTCGTGACCGCCG--------ACTCTCGGCATGGACGAGCTGTACAAGTAAGAATTCGCGGCCGC	181.5	48
ACGGAGAACAATGAGA	BC 06	sgRNA1	Deletion	3	CGG	7	AGGATCACATGGTCCTGCTGGAGTTCGTGACCGCCG---GGATCACTCCCGGCATGGACGAGCTGTACAAGTAAGAATTCGCG	180	53
AAACAGGAAGACAAGC	BC 30	sgRNA1	Deletion	1	G	6	AGGATCACATGGTCCTGCTGGAGTTCGTGACCGCCGC-GGGATCACTCCCGGCATGGACGAGCTGTACAAGTAAGAATTCG	181	54
GGAGGTGTCAGCAGAT	BC 04	sgRNA1	Deletion	15	CGAGAGTGATCCCGG	19	AGGATCACATGGTCCTGCTGGAGTTCGTGACCGCCG---------------GCATGGACGAGCTGTACAAGTAAGAATTCGCGGCCGCATACGAA	174	41
ATAATGGGCTATCAAA	BC 01	sgRNA1	Deletion	6	CGGCGG	7	CTGATCACATGGTCCTGCTGGAGTTCGTGACCG------GGATCACTCTCGGCATGGACGAGCTGTACAAGTAAGAAATCGCGGCC	178.5	53
GCTACCAAGTAAGCCA	BC 22	sgRNA1	Deletion	1	G	6	TAAATCACATGGTCCTGCTGGAGTTCGTGACCGCCGG-GGGATCACTCTCGGCATGGACGAGCTGTACAAGTAAGAATTCG	177	54
TACTGGTCTTTAAGCC	BC 28	sgRNA1	Deletion	3	CGG	7	TAAATCACATGGTCCTGCTGGAGTTCGTGACCGCCG---GGATCACTCCCGGCATGGACGAGCTGTACAAGTAAGAATTCGCC	172	53
ACGGAGAACAATGAGA	BC 06	sgRNA1	Deletion	1	G	6	AGGATCACATGGTCCTGCTGGAGTTCGTGACCGCCGC-GGGATCACTCCCGGCATGGACGAGCTGTACAAGTAAGAATTCG	181	54
TGACTTTTACGTACAA	BC 13	sgRNA1	Deletion	3	CGG	7	CTGATCACATGGTCCTGCTGGAGTTCGTGACCGCCG---GGATCACTCTCGGCATGGATGAGCTGTACAAGTAAGAATTCGCG	180	53
CACAAGTTTGACGACA	BC 02	sgRNA1	Deletion	3	CGG	7	TAGATCACATGGTCCTGCTGGAGTTCGTGACCGCCG---GGATCACTCTCGGCATGGACGAGCTGTACAAGTAAGAATTCGCG	184	53
TAAGAGACGGGATGAA	BC 03	sgRNA1	Deletion	11	GAGTGATCCCG	16	TAAATCACATGGTCCTGCTGGAGTTCGTGACCGCCGC-----------TCGGCATGGACGAGCTGTACAAGTAAGAATTCGCGGCCGCATA	176	44
GGAGGTGTCAGCAGAT	BC 04	sgRNA1	Deletion	3	CGG	7	CTGATCACATGGTCCTGCTGGAGTTCGTGACCGCCG---GGATCACTCTCGGCATGGACGAGCTGTACAAGTAAGAATTCGCC	180	53
AATATAGTTCCGCTGC	BC 15	sgRNA1	Deletion	15	CGAGAGTGATCCCGG	19	AGGATCACATGGTCCTGCTGGAGTTCGTGACCGCCG---------------GCATGGACGAGCTGTACAAGTAAGAATTCGCGGCCGCATACGAT	178	41
AATATAGTTCCGCTGC	BC 15	sgRNA1	Deletion	3	CGG	7	TAGATCACATGGTCCTGCTGGAGTTCGTGACCGCCG---GGATCACTCTCGGCATGGACGAGCTGTACAAGTAAGAATTCGCG	184	53
ACCATACCACCACACA	BC 36	sgRNA1	Deletion	17	CCATGCCGAGAGTGATC	25	CTGATCACATGGTCCTGCTGGAGTTCGTGACCGCCGCCGG-----------------ACGAGCTGTACAAGTAAGAATTCGCGGCCGCATACGATTT	177	35
CACAAGTTTGACGACA	BC 02	sgRNA1	Deletion	6	GATCCC	12	CAGATCACATGGTCCTGCTGGAGTTCGTGACCGCCGCC------ACTCTCGGCCTGGACGAGCTGTACAAGTAAGAATTCGCGGCC	178.5	48
CACAAGTTTGACGACA	BC 02	sgRNA1	Deletion	19	GAGAGTGATCCCGGCGGCG	18	TAGATCACATGGTCCTGCTGGAGTTCGTGAC-------------------GGCATGGACGAGCTGTACAAGTAAGAATTCGCGGCCGCATACGAATTAG	172	42
CTTCGTCAACACCCAT	BC 08	sgRNA1	Deletion	3	CGG	7	CTGATCACATGGTCCTGCTGGAGTTCGTGACCGCCG---GGATCACCCCCGGCATGGACGAGCTGTACAAGTAAGAATTCGCG	176	53
TAATACTTAACTGGAA	BC 17	sgRNA1	Deletion	3	CGG	7	GTGATCACATGGTCCTGCTGGAGTTCGTGACCGCCG---GGATCACTCTCGGCATGGACGAGCTGTACAAGTAAGAATTCGCC	180	53
GCTACCAAGTAAGCCA	BC 22	sgRNA1	Deletion	6	CGGCGG	7	GTGATCACATGGTCCTGCTGGAGTTCGTGACCG------GGATCACTCCCGGCCTGGACGAGCTGTACAAGTAAGAATTCGCGGCC	174.5	53
GCTTAGAAGAGACAAT	BC 21	sgRNA1	Deletion	4	CCGG	8	GTGATCACATGGTCCTGCTGGAGTTCGTGACCGCCG----GATCACACCCGGCATGGACGAGCTGTACAAGAAAAAATTCGCGG	167.5	52
CGTACTATCATTCCTG	BC 20	sgRNA1	Deletion	3	CGG	7	TAGATCACATGGTCCTGCTGGAGTTCGTGACCGCCG---GGATCACTCCCGGCATGGACGAGCTGTACAAGTAAGAATTCGCG	180	53
GTGTATGGTCGCACAA	BC 34	sgRNA1	Deletion	24	CGAGAGTGATCCCGGCGGCGGTCA	19	TAAATCACATGGTCCTGCTGGAGTTCG------------------------GCATGGACGAGCTGTACCAGTAAGAATTCGCGGCCGCATACGATTTAGGTGAC	165.5	41
TAAGAGACGGGATGAA	BC 03	sgRNA1	Deletion	4	CCGG	8	CTGATCACATGGTCCTGCTGGAGTTCGTGACCGCCG----GATCACTCCCGGCATGGACGAGCTGTACAAGTAAGAAATCGCGG	175.5	52
TAAGAGACGGGATGAA	BC 03	sgRNA1	Deletion	3	CGG	7	AGGATCACATGGTCCTGCTGGAGTTCGTGACCGCCG---GGAACACTCCCGGCATGGACGAGCTGTACAAGTAAGAATTCGCG	176	53
CGTACTATCATTCCTG	BC 20	sgRNA1	Deletion	2	CG	4	AGGATCACATGGTCCTGCTGGAGTTCGTGACCGC--GCGGGATCACTCTCGGCATGGACGAGCTGTACAAGTAAGAATTCGC	180.5	56
TGACTTTTACGTACAA	BC 13	sgRNA1	Deletion	1	G	6	TAGATCACATGGTCCTGCTGGAGTTCGTGACCGCCGC-GGGATCACCCCCGGCATGGACGAGCTGTACAAGTAAGAATTCG	177	54
TACTGGTCTTTAAGCC	BC 28	sgRNA1	Insertion	1	G	6	CTGATCACATGGTCCTGCTGGAGTTCGTGACCGCCGCCcGGGATCACCCTCGGCATGGACGAGCTGTACAAGTAAGAATT	179	54
ATTATTGTCCTCCGCA	BC 24	sgRNA1	Deletion	18	CGAGAGTGATCCCGGCGG	19	GTGATCACATGGTCCTGCTGGAGTTCGTGACCG------------------GCATGGACGAGCTGTACAAGTAAGAATTCGCGGCCGCATACGATTTA	176.5	41
TGACTTTTACGTACAA	BC 13	sgRNA1	Deletion	5	GCGGC	5	AGGATCACATGGTCCTGCTGGAGTTCGTGACC-----CGGGATCACCCTCGGCATGGACGAGCTGTACAAGTAAGAATTCGCGGC	179	55
CACAAGTTTGACGACA	BC 02	sgRNA1	Deletion	3	CGG	7	GTGATCACATGCCCCTGCTGGAGCTCGTCACCGCCG---GGATCACTCCCCGCATGGACGAGCTGTACCAATAAAAATTCGCG	148	53
CGTACTATCATTCCTG	BC 20	sgRNA1	Deletion	3	CGG	7	TAAATCACATGGTCCTGCTGGAGTTCGTGACCGCCG---GGATCACTCTCGGCATGGACGAGCTGTACAAATAAGAATTCGCG	176	53
ACGTTTCAACGAAAGT	BC 26	sgRNA1	Deletion	3	CGG	7	CTGATCACATGGTCCTGCTGGAGTTCGTGACCGCCG---GGATCACTCTCGGCATGGACGAGCTGTACAAGTAAGAAATCGCG	180	53
TAAGAGACGGGATGAA	BC 03	sgRNA1	Deletion	3	CGG	7	CTGATCACATGGTCCTGCTGGAGTTCGTGACCGCCG---GGATCACTCTCGGCATGGACGAGCTGTACAAGTAAGAATTCCCG	180	53
TGGAAAGGCAGCACTG	BC 25	sgRNA1	Deletion	3	CGG	7	CTGATCACATGGTCCTGCTGGAGTTCGTGCCCGCCG---GGATCACCCCCGGCATGGACGAGCTGTACAAATAAGAATTCGCG	168	53
TACTGGTCTTTAAGCC	BC 28	sgRNA1	Deletion	4	CCGG	8	TAAATCACATGCTCCTGCTGGAGTTCGTGACCGCCG----GATCACTCTCGGCATGGACGAGCTGTACAAGTAAGAAATCGCGG	171.5	52
TGTTCAAGGACGCGGT	BC 19	sgRNA1	Deletion	3	CGG	7	AGGATCACATGGTCCTGCTGGAGTTCGTGACCGCCG---GGATCACTCCCGGCATGGACGAGCTGTACAAGTAAGAATTCGCG	180	53
TGTTACGAGAAATTAA	BC 23	sgRNA1	Deletion	27	GCCGAGAGTGATCCCGGCGGCGGTCAC	21	CTGATCACATGGTCCTGCTGGAGTTC---------------------------ATGGACGAGCTGTACAAATAAGAATTCGCGGCCGCATACGAATTAGGTGACACT	164	39
GGACGGTCATACTTCG	BC 33	sgRNA1	Deletion	3	CGG	7	AGGATCACATGGTCCTGCTGGAGTTCGTGACCGCCG---GGATCACTCTCGGCATGGACGAGCTGTACAAATAAGAATTCGCG	180	53
TACTGGTCTTTAAGCC	BC 28	sgRNA1	Deletion	3	CGG	7	CTGATCACATGGTCCTGCTGGAGTTCGTGACCGCCG---GGATCACTCTCGGCATGGACGAGCTGTACAAGTAAGAATTCGCG	184	53
ATAATGGGCTATCAAA	BC 01	sgRNA1	Deletion	8	CCCGGCGG	9	GTGATCACATGGTCCTGCTGGAGTTCGTGACCG--------ATCACTCTCGGCATGGACCAGCTGTACAAGTAAGAATTCGCGGCCGC	177.5	51
TACGGGAAGTTTTAGA	BC 27	sgRNA1	Insertion	1	G	6	TAGATCACATGGTCCTGCTGGAGTTCGTGACCGCCGCCcGGGATCACTCTCGGCATGGACGAGCTGTACAAGTAAGAATT	183	54
GCTACCAAGTAAGCCA	BC 22	sgRNA1	Deletion	1	G	6	TAGATCACATGGTCCTGCTGGAGTTCGTGACCGCCGC-GGGATCACTCCCGGCATGGACGAGCTGTACAAGTAAGAATTCG	181	54
GCTAGACTGGTTCCAA	BC 07	sgRNA1	Deletion	5	CCCGG	9	GTGATCACATGGTCCTGCTGGAGTTCGTGACCGCCG-----ATCACTCTCGGCATGGACGAGCTGTACAAGTAAGAATTCGCGGC	183	51
CGTACTATCATTCCTG	BC 20	sgRNA1	Deletion	3	CGG	7	GTGATCACATGGTCCTGCTGGAGTTCGTGACCGCCG---GGATCCCCCCCGGCCTGGACGAGCTGTACAAGTAAAAATTCGCC	160	53
TGTTACGAGAAATTAA	BC 23	sgRNA1	Deletion	3	CGG	7	CTGATCACATGGTCCTGCTGGAGTTCGTGACCGCCG---GGATCACTCCCGGCATGGACGAGCTGTACCAGTAAGAATTCGCC	172	53
TAAAATCGATCAGTCA	BC 09	sgRNA1	Deletion	3	CGG	7	AGGATCACATGGTCCTGCTGGAGTTCGTGACCGCCG---GGATCACTCTCGGCATGGACGAGCTGTACAAGTAAGAATTCGCG	184	53
TTCAAAACATTTATAA	BC 29	sgRNA1	Deletion	6	CGGCGG	7	GTGATCACATGGTCCTGCTGGAGTTCGTGACCG------GGATCACTCCCGGCCTGGACGAACTGTACAAGTAAGAATTCGCGGCC	170.5	53
GGAGGTGTCAGCAGAT	BC 04	sgRNA1	Deletion	1	C	4	GTGATCACATAGTCCTGCTGGAGTTCGTGACCGCC-CCGGGATCACTCCCGGCATGGACGAGCTGTACAAGTAAGAATTCG	177	56
TGTTCAAGGACGCGGT	BC 19	sgRNA1	Deletion	3	CGG	7	AGGATCACATGGTCCTGCTGGAGTTCGTGACCGCCG---GGATCACTCCCGGCATGGACGAGCTGTACAAGTAAGAATTCGCG	180	53
ATAATGGGCTATCAAA	BC 01	sgRNA1	Deletion	22	GAGTGATCCCGGCGGCGGTCAC	16	AGGATCACATGGTCCTGCTGGAGTTC----------------------TCGGCCTGGACGAGCTGTACAAGTAAGAATTCGCGGCCGCATACGATTTAGGTG	170.5	44
TAAAATCGATCAGTCA	BC 09	sgRNA1	Deletion	2	GC	5	CTGATCACATGGTCCTGCTGGAGTTCGTGACCGCC--CGGGATCACTCTCGGCATGGACGAGCTGTACAAGTAAGAATTCGC	184.5	55
TTCTAAAGATGGCCTC	BC 05	sgRNA1	Deletion	2	GG	6	GTGATCACATGGTCCTGCTGGAGTTCGTGACCGCCG--GGGATCACTCTCGGCATGGACGAGCTGTACAAGTAAGAATTCGC	184.5	54
CTACACTCACTCTGTG	BC 12	sgRNA1	Deletion	12	CGGCGGTCACGA	4	GTGATCACATGGTCCTGCTGGAGT------------CCGGGATCACTCTCGGCATGGCCGAGCTGTACAAGTAAGAATTCGCGGCCGCATAC	175.5	56
GGACGGTCATACTTCG	BC 33	sgRNA1	Insertion	18	TTCCAATCTATATCCCTT	6	GTGATCACATGGTCCTGCTGGAGTTCGTGACCCCCGCAaagggatatagattggaaAGGATCACTCCCGGCATGGACGAG	124.5	54
ACCATACCACCACACA	BC 36	sgRNA1	Deletion	31	CCGAGAGTGATCCCGGCGGCGGTCACGAACT	20	GTGATCACATGGTCCTGCTGG-------------------------------CATGGACGAGCTGTACAAGTAAGAATTCGCGGCCGCATACGATTTAGGTGACACTGCAG	170	40
TACGGGAAGTTTTAGA	BC 27	sgRNA1	Deletion	19	CCGGCGGCGGTCACGAACT	8	GTGATCACATGGTCCTGCTGG-------------------GATCACTCCCGGCATGGACGCGCTGTACAAGTAAGAATTCGCGGCCGCATACGATTTAG	168	52
GGACGGTCATACTTCG	BC 33	sgRNA1	Deletion	2	GC	5	TAGATCACATGGTCCTGCTGGAGTTCGTGACCGCC--CGGGATCACTCTCGGCATGGACGAGCTGTACAAGTAAGAATTCGC	184.5	55
CACAAGTTTGACGACA	BC 02	sgRNA1	Insertion	1	A	4	TAGATCACATGGTCCTGCTGGAGTTCGTGACCGCCGtCCGGGATCACTCTCGGCATGGACGAGCTGTACAAGTAAGAATT	183	56
TGGAAAGGCAGCACTG	BC 25	sgRNA1	Deletion	3	CGG	7	AGGATCACATGGTCCTGCTGGAGTTCGTGACCGCCG---GGATCACTCTCGGCATGGACGAGCTGTACAAGTAAGAATTCGCC	180	53
TGTTACGAGAAATTAA	BC 23	sgRNA1	Deletion	2	GC	5	CTGATCACATGGTCCTGCTGGAGTTCGTGACCGCC--CGGGATCACTCCCGGCATGGACGAGCTGTACAAGTAAGAATTCGC	180.5	55
GTGTATGGTCGCACAA	BC 34	sgRNA1	Deletion	8	CCCGGCGG	9	GTGATCACATGGTCCTGCTGGAGTTCGTGACCG--------ATCACTCTCGGCATGGACGAGCTGTACAAGTAAGAATTCGCGGCCGC	181.5	51
TGGAAAGGCAGCACTG	BC 25	sgRNA1	Deletion	23	AGTGATCCCGGCGGCGGTCACGA	15	ATGATCACATGGTCCTGCTGGAGT-----------------------CTCGGCATGGACGAGCTGTACAAGTAAGAATTCGCGGCCGCATACGAATTAGGTGA	170	45
GCTAGACTGGTTCCAA	BC 07	sgRNA1	Insertion	1	G	6	GTGATCACATGGTCCTGCTGGAGTTCGTGACCGCCGCCcGGGATCACCCTCGGCATGGACCAGCTGTACAAGTAAAAATT	171	54
GGACGGTCATACTTCG	BC 33	sgRNA1	Deletion	4	CCGG	8	GTGATCACATGGTCCTGCTGGAGTTCGTGACCGCCG----GATCACTCTCGGCATGGACGAGCTGTACAAGTAAAAATTCGCGG	179.5	52
TACGGGAAGTTTTAGA	BC 27	sgRNA1	Deletion	3	CGG	7	GTGATCACATGGTCCTGCTGGAGTTCGTGACCGCCG---GGATCACTCCCGGCATGGACGAGCTGTACAAGTAAAAATTCGCG	176	53
GTGTATGGTCGCACAA	BC 34	sgRNA1	Deletion	3	CGG	7	CTGATCACATGGTCCTGCTGGAGTTCGTGACCGCCG---GGATCCCTCTCGGCATGGACGAACTGTACAAGTAAGAATTCGCG	176	53
TAAGAGACGGGATGAA	BC 03	sgRNA1	Deletion	12	TCCCGGCGGCGG	10	TAAATCACATGGTCCTGCTGGAGTTCGTGA------------TCACTCTCGGCATGGACGAGCTGTACAAGTAAGAATTCGCGGCCGCATAC	175.5	50
CACAAGTTTGACGACA	BC 02	sgRNA1	Deletion	36	TCCATGCCGAGAGTGATCCCGGCGGCGGTCACGAAC	26	TAAATCACATGGTCCTGCTGGA------------------------------------CGAGCTGTACCAGTAAGAATTCGCGGCCGCATACGAATTAGGTGACACTGCAGGAACA	151.5	34
CTACACTCACTCTGTG	BC 12	sgRNA1	Deletion	3	CGG	7	GTGATCACATGGTCCTGCTGGAGTTCGTGACCGCCG---GGATCACTCTCGGCATGGACGAGCTGTACAAGTAAGAATTCGCG	184	53
CTATCTTAAGCTATAA	BC 31	sgRNA1	Deletion	17	AGAGTGATCCCGGCGGC	17	CTGATCACATGGTCCTGCTGGAGTTCGTGACC-----------------CGGCATGGACGAGCTGTACAAGTAAGAATTCGCGGCCGCATACGATTT	177	43
TTCTAAAGATGGCCTC	BC 05	sgRNA1	Deletion	3	CGG	7	GTGATCACATGGTCCTGCTGGAGTTCGTGACCGCCG---GGATCACCCCCGGCCTGGACGAGCTGTACAAGTAAGAATTCGCG	172	53
TAATACTTAACTGGAA	BC 17	sgRNA1	Deletion	3	CGG	7	AAGATCACATGGTCCTGCTGGAGTTCGTGACCGCCG---GGATCACTCTCGGCATGGACGAGCTGTACAAGTAAGAATTCGCC	180	53
TTATTTGGCGCAAAAA	BC 18	sgRNA1	Deletion	10	GATCCCGGCG	12	CTGATCACATGGTCCTGCTGGAGTTCGTGACCGC----------ACTCTCGGCATGGACGAACTGTACAAGTAAGAAATCGCGGCCGCAT	172.5	48
TAAGAGACGGGATGAA	BC 03	sgRNA1	Deletion	3	CGG	7	GTGATCACATGGACCTGCTGGAGTTCGTGACCCCCG---GGATCACCCCCGGCATGGACGAGCTGTACAAATAAAAATTCGCC	156	53
AGTTTCAATTGCCCAA	BC 10	sgRNA1	Deletion	16	CGGCGGCGGTCACGAA	7	GTGATCACATGGTCCTGCTGGAG----------------GGATCACTCCCGGCATGGACGAGCTGTACAAGTAAGAATTCGCGGCCGCATACGATT	173.5	53
CCAACAACGGGGTAAG	BC 16	sgRNA1	Deletion	3	CGG	7	CTGATCACATGGTCCTGCTGGAGTTCGTGACCGCCG---GGATCACTCTCGGCATGGACGAGCTGTACAAGTAAGAATTCGCG	184	53
CGTACTATCATTCCTG	BC 20	sgRNA1	Deletion	3	CGG	7	TAAATCACATGGTCCTGCTGGAGTTCGTGACCGCCG---GGATCACTCTCGGCATGGACGAGCTGTACAAGTAAAAATTCGCG	176	53
CTTATAAAGATCAGAT	BC 14	sgRNA1	Deletion	22	GATCCCGGCGGCGGTCACGAAC	12	GTGATCACATGGTCCTGCTGGA----------------------CCTCTCGGCATGGACGAGCTGTACAAGTAAGAATTCGCGGCCGCATACGATTTAGGTG	170.5	48
TACTGGTCTTTAAGCC	BC 28	sgRNA1	Deletion	1	G	6	CTGATCACATGGTCCTGCTGGAGTTCGTGACCGCCGC-GGGATCACCCCCGGCATGGACGAGCTGTACAAGTAAGAATTCG	177	54
TAAAATCGATCAGTCA	BC 09	sgRNA1	Deletion	1	C	4	CTGATCACATGGTCCTGCTGGAGTTCGTGACCGCC-CCGGGATCACTCTCGGCATGGACGAGCTGTACAAGTAAGAATTCG	185	56
TAAAATCGATCAGTCA	BC 09	sgRNA1	Deletion	31	CCGAGAGTGATCCCGGCGGCGGTCACGAACT	20	CTGATCACATGGTCCTGCTGG-------------------------------CATGGACGAGCTGTACAAGTAAGAATTCGCGGCCGCATACGATTTAGGTGACACTGCAG	170	40
TTATTTGGCGCAAAAA	BC 18	sgRNA1	Deletion	5	CCCGG	9	AGGATCACATGGTCCTGCTGGAGTTCGTGACCGCCG-----ATCACTCTCGGCATGGACGAGCAGTACAAGAAAGAATACGCGGC	171	51
ATTATTGTCCTCCGCA	BC 24	sgRNA1	Deletion	5	CCCGG	9	TAGATCACATGGTCCTGCTGGAGTTCGTGACCGCCG-----ATCACTCTCGGCATGGACGAGCTGTACAAGTAAGAATTCGCGGC	183	51
ATTATTGTCCTCCGCA	BC 24	sgRNA1	Deletion	7	GATCCCG	12	CTGATCACATGGACCTGCTGGAGTTCGTGACCGCCGC-------ACTCCCGGCCTGGACGAGCTGTACAAGTAAGAATTCGCGGCCG	170	48
GTGTATGGTCGCACAA	BC 34	sgRNA1	Deletion	3	CGG	7	AGGATCACATGGTCCTGCTGGAGTTCGTGACCGCCG---GGATCACTCTCGGCCTGGACGAGCTGTACAAGTAAGAATTCGCG	180	53
CGTACTATCATTCCTG	BC 20	sgRNA1	Deletion	5	CCCGG	9	CTGATCACATGGTCCTGCTGGAGTTCGTGACCGCCG-----ATCACTCCCGGCCTGGACGAGCTGTACAAGTAAGAATTCGCGGC	175	51
ACGGAGAACAATGAGA	BC 06	sgRNA1	Deletion	3	CGG	7	GTGATCACATGGTCCTGCTGGAGTTCGTGACCGCCG---GGATCACTCCCGGCCTGGACGAGCTGTACAAGTAAGAATTCGCC	172	53
CTTCGTCAACACCCAT	BC 08	sgRNA1	Deletion	2	GG	6	GTGATCACATGGTCCTGCTGGAGTTCGTGACCGCCG--GGGATCACCCTCGGCATGGACGAGCTGTACAAGTAAGAATTCGC	180.5	54
TACACTTTTGCTGCAA	BC 11	sgRNA1	Deletion	3	CGG	7	TAGATCACATGGTCCTGCTAGATTTCGTGACCGCCG---GGATCACCCTCGGCACGGACGAACTGTACAAGTAAGAATTCGCC	160	53
CACAAGTTTGACGACA	BC 02	sgRNA1	Deletion	3	CGG	7	TAGATCACATGGTCCTGCTGGAGTTCGTGACCGCCG---GGATCACTCTCGGCATGGACGAGCTGTACAAGTAAGAATTCGCC	180	53
ACGGAGAACAATGAGA	BC 06	sgRNA1	Deletion	3	CGG	7	TAGATCACATGGTCCTGCTGGAGTTCGTGACCGCCG---GGATCACTCCCGGCCTGGACGAGCTGTACAAGTAAGAATTCGCG	176	53
TAAGAGACGGGATGAA	BC 03	sgRNA1	Deletion	3	CGG	7	AGGATCACATGGTCCTGCTGGAGTTCGTGACCGCCG---GGATCACCCCCGGCATGGACGAGCTGTACAAGTAAGAAATCGCC	168	53
ATAATGGGCTATCAAA	BC 01	sgRNA1	Deletion	3	CGG	7	CTGATCACATGGTCCTGCTGGAGTTCGTGACCGCCG---GGATCACTCCCGGCATGGACGAGCTGTACAAGTAAGAATTCGCG	180	53
TACACTTTTGCTGCAA	BC 11	sgRNA1	Deletion	2	GG	6	TAGATCACATGGTCCTGCTGGAGTTCGTGACCGCCG--GGGATCACTCCCGGCATGGACGAGCTGTACAAGTAAGAATTCGC	180.5	54
TAAAATCGATCAGTCA	BC 09	sgRNA1	Deletion	3	CGG	7	GTGATCACATGGTCCTGCTGGAGTTCGTGACCGCCG---GGATCACCCCCGGCATGGACGAGCTGTACAAATAAAAAATCGCC	160	53
CCAACAACGGGGTAAG	BC 16	sgRNA1	Deletion	3	CGG	7	CTGATCACATGGTCCTGCTGGAGTTCGTGACCGCCG---GGATCACTCCCGGCATGGACCAGCTGTACAAGTAAGAATTCGCG	176	53
GGAGGTGTCAGCAGAT	BC 04	sgRNA1	Deletion	3	CGG	7	GTGATCACATGGTCCTGCTGGAGTTCGTGACCGCCG---GGATCCCCCCCCGCATGGGCGAGCTGTACAAGTAAAAAATCGCC	152	53
TACACTTTTGCTGCAA	BC 11	sgRNA1	Deletion	3	CGG	7	AGGATCACATGGTCCTGCTGGAGTTCGTGACCGCCG---GGATCACTCCCCGCATGGACGAGCTGTACAAGTAAGAATTCGCG	176	53
GCTACCAAGTAAGCCA	BC 22	sgRNA1	Deletion	9	GTGATCCCG	14	AGGATCACATGGTCCTGCTGGAGTTCGTGACCCCCGC---------TCTCGGCATGGACGAGCTGTACAAGTAAGAATTCGCGGCCGCA	177	46
AATATAGTTCCGCTGC	BC 15	sgRNA1	Deletion	3	CGG	7	AGGATCACATGGTCCTGCTGGAGTTCGTGACCGCCG---GGATCACCCCCGGCATGGACGAGCTGTACAAGTAAGAATTCGCC	172	53
CACAAGTTTGACGACA	BC 02	sgRNA1	Deletion	4	CCGG	8	AGGATCACATGGTCCTGCTGGAGTTCGTGACCGCCG----GATCACTCTCGGCATGGACGAGCTGTACAAGTAAGAATTCGCGG	183.5	52
TAAGAGACGGGATGAA	BC 03	sgRNA1	Deletion	18	CGGCGGCGGTCACGAACT	7	TAGATCACATGGTCCTGCTGG------------------GGATCACTCTCGGCATGGACGAGCTGTACAAGTAAGAATTCGCGGCCGCATACGATTTA	176.5	53
ATAATGGGCTATCAAA	BC 01	sgRNA1	Deletion	1	C	4	AGGATCACATGGTCCTGCTGGAGTTCGTGACCGCC-CCGGGATCACTCCCGGCATGGACGAGCTGTACAAGTAAGAATTCG	181	56
ATAATGGGCTATCAAA	BC 01	sgRNA1	Deletion	1	G	6	GTGATCACATGGTCCTGCTGGAGTTCGTGACCGCCGC-GGGATCACCCCCGGCATGGACGAGCTGTACAAGTAAGAATACC	169	54
ATTATTGTCCTCCGCA	BC 24	sgRNA1	Deletion	6	CGGCGG	7	AGGATCACATGGTCCTGCTGGAGTTCGTGACCG------GGATCACTCTCGGCATGGACGAGCTGTACAAGTAAGAAATCGCGGCC	178.5	53
TGTTCAAGGACGCGGT	BC 19	sgRNA1	Deletion	15	CGAGAGTGATCCCGG	19	GTGATCACATGGTCCTGCTGGAGTTCGTGACCGCCG---------------GCATGGACGAGCTGTACAAGTAAGAATTCGCGGCCGCATACGAT	178	41
TAAAATCGATCAGTCA	BC 09	sgRNA1	Deletion	6	CGGCGG	7	AGGATCACATGGTCCTGCTGGAGTTCGTGACCG------GGATCACTCTCGGCCTGGACGAGCTGTCCAAGTAAGAATTCGCGGCC	174.5	53
AAACAGGAAGACAAGC	BC 30	sgRNA1	Deletion	3	CGG	7	GTGATCACATGGTCCCGCGGGAGTTCGTGACCGCCG---GGATCACTCCCGGCCTGGACGAGCTGTACAAATAAAAATTCGCC	156	53
CCAACAACGGGGTAAG	BC 16	sgRNA1	Deletion	11	CCGGCGGCGGT	8	CTGATCACATGGTCCTGCTGGAGTTCGTG-----------GATCACTCTCGGCATGGACGAGCTGTACAAGTAAGAATTCGCGGCCGCATA	180	52
CGTACTATCATTCCTG	BC 20	sgRNA1	Deletion	1	G	6	AGGATCACATGGTCCTGCTGGAGTTCGTGACCGCCGG-GGGATCACTCCCGGCATGGACGAGCTGTACAAGTAAGAATTCG	177	54
GGAGGTGTCAGCAGAT	BC 04	sgRNA1	Deletion	3	CGG	7	GTGATCACATGGTCCTGCTGGAGTTCGTGACCGCCG---GGAACACCCCCGGCATGGACGAGCTGTACAAATAAGAATTCGCC	164	53
TGGAAAGGCAGCACTG	BC 25	sgRNA1	Deletion	3	CGG	7	GTGATCACATGGTCCTGCTGGAGTTCGTGCCCGCCG---GGATCACTCCCGGCATGGACGAGCTGTACAAGTAAAAATTCGCG	172	53
TTCAAAACATTTATAA	BC 29	sgRNA1	Deletion	12	CGGCGGCGGTCA	7	CTGATCACATGGTCCTGCTGGAGTTCG------------GGATCACCCTCGGCATGGACGAGCTGTACAAGTAAGAATTCGCGGCCGCATAC	175.5	53
CCAACAACGGGGTAAG	BC 16	sgRNA1	Deletion	3	CGG	7	TAGATCACATGGTCCTGCTGGAGTTCGTGACCGCCG---GGATCACTCTCGGCATGGACGAGCTGTACAAGTAAGAATTCGCC	180	53
GGAGGTGTCAGCAGAT	BC 04	sgRNA1	Deletion	13	GATCCCGGCGGCG	12	TAGATCACATGGTCCTGCTGGAGTTCGTGAC-------------ACTCCCGGCATGGACGAGCTGTACAAGTAAGAATTCGCGGCCGCATACG	175	48
ATTATTGTCCTCCGCA	BC 24	sgRNA1	Deletion	3	CGG	7	TAGATCACATGGTCCTGCTGGAGTTCGTGACCGCCG---GGATCACTCTCGGCATGGACGAGCTGTACAAGTAAGAATTCGCC	180	53
GCTACCAAGTAAGCCA	BC 22	sgRNA1	Deletion	3	CGG	7	AGGATCACATGGTCCTGCTGGAGTTCGTGACCGCCG---GGATCACTCCCGGCATGGACGAGCTGTACAAGTAAGAATTCGCG	180	53
CACAAGTTTGACGACA	BC 02	sgRNA1	Deletion	6	CGGCGG	7	TAAATCACATGGTCCTGCTGGAGTTCGTGACCG------GGATCACTCCCGGCCTGGACGAGCTGTACAAGTAAGAAATCGCGGCC	166.5	53
AGTTTCAATTGCCCAA	BC 10	sgRNA1	Deletion	3	CGG	7	TAGATCACATGGTCCTGCTGGAGTTCGTGACCGCCG---GGAACACTCCCGGCATGGACGAGCTGTACAAATAAGAATTCGCC	168	53
CTATCTTAAGCTATAA	BC 31	sgRNA1	Deletion	3	CGG	7	TAAATCACATGGTCCTGCTGGAGTTCGTGACCGCCG---GGATCACTCTCGGCATGGACGAGCTGTACAAGTAAGAATTCGCG	180	53
TGTTACGAGAAATTAA	BC 23	sgRNA1	Deletion	20	TCCCGGCGGCGGTCACGAAC	10	TAGATCACATGGTCCTGCTGGA--------------------TCACTCTCGGCATGGACGAGCTGTACAAGTAAGAATTCGCGGCCGCATACGAATTAGG	171.5	50
TGACTTTTACGTACAA	BC 13	sgRNA1	Deletion	22	GAGTGATCCCGGCGGCGGTCAC	16	TAGATCACATGGTCCTGCTGGAGTTC----------------------TCGGCATGGACGAGCTGTACAAGTAAGAATTCGCGGCCGCATACGATTTAGGTG	174.5	44
CTATCTTAAGCTATAA	BC 31	sgRNA1	Deletion	3	CGG	7	TAGATCACATGGTCCTGCTGGAGTTCGTGACCGCCG---GGATCACTCTCGGCATGGACGAGCTGTACAAGTAAGAATTCGCC	180	53
CTTATAAAGATCAGAT	BC 14	sgRNA1	Deletion	27	AGTGATCCCGGCGGCGGTCACGAACTC	15	TAGATCACATGGTCCTGCTG---------------------------CTCGGCATGGACGAGCTGTACAAGTAAGAATTCGCGGCCGCATACGATTTAGGTGACACT	172	45
CACAAGTTTGACGACA	BC 02	sgRNA1	Deletion	12	TCCCGGCGGCGG	10	GTGATCACATGGTCCTGCTGGAGTTCGTGA------------TTACTCTCGGCATGGACGAGCTGTACAAGTAAGAATTCGCGGCCGCATAC	175.5	50
ACGGAGAACAATGAGA	BC 06	sgRNA1	Deletion	12	CGGCGGCGGTCA	7	CTGATCACATGGTCCTGCTAGAGTTCG------------GGCTCCCCCTCGGCATGGACGCGCTGTACCAGTAAGAATTCGCGGCCGCATAC	155.5	53
GCTACCAAGTAAGCCA	BC 22	sgRNA1	Deletion	3	CGG	7	GTGATCACATGGTCCTGCTGGAGTTCGTGACCGCCG---GGATCACCCCCGGCATGGACGAGCTGTACAAGTAAGAATTCGCC	172	53
ATTATTGTCCTCCGCA	BC 24	sgRNA1	Deletion	30	AGAGTGATCCCGGCGGCGGTCACGAACTCC	17	AGGATCACATGGTCCTGCT------------------------------CGGCATGGACGAGCTGTACAAGTAAGAATTCGCGGCCGCATACGAATTAGGTGACACTGCA	166.5	43
TGTTACGAGAAATTAA	BC 23	sgRNA1	Deletion	12	TCCCGGCGGCGG	10	GTGATCACATGGTCCTGCTGGAGTTCGTGA------------TCACTCTCGGCATGGACGAGCTGTACAAGTAAGAATTCGCGGCCGCATAC	179.5	50
TACTGGTCTTTAAGCC	BC 28	sgRNA1	Deletion	5	TCCCG	10	GTGATCACATGGTCCTGCTGGAGTTCGTGACCGCCGT-----TCACTCCCGGCCTGGACGAGCTGTACAAGTAAGAATTCGCCGC	167	50
ACGGAGAACAATGAGA	BC 06	sgRNA1	Deletion	5	GCGGC	5	CTGATCACATGGTCCTGCTGGAGTTCGTGACC-----CGGGATCACTCCCGGCATGGACGAGCTGTACAAGTAAGAATTCGCGGC	179	55
TAAGAGACGGGATGAA	BC 03	sgRNA1	Deletion	3	CGG	7	TAGATCACATGGTCCTGCTGGAGTTCGTGACCGCCG---GGATCACCCTCGGCATGGACGAGCTGTACAAGTAAGAATTCGCG	180	53
TAATACTTAACTGGAA	BC 17	sgRNA1	Deletion	3	CGG	7	GTGATCACATGGTCCTGCTGGAGTTCGTGACCGCCG---GGATCACCCTCGGCCTGGACGAGCTGTACAAGTAAGAATTCCCG	172	53
AATATAGTTCCGCTGC	BC 15	sgRNA1	Deletion	28	AGCTCGTCCATGCCGAGAGTGATCCCGG	32	GTGATCACATGGTCCTGCTGGAGTTCGTGACCGCCG----------------------------GTACAAGTAAGAATTCGCGGCCGCATACGATTTAGGTGACACTG	171.5	28
TAAGAGACGGGATGAA	BC 03	sgRNA1	Deletion	3	CGG	7	GTGATCACATGGTCCTGCTGGAGTTCGTGACCGCCG---GGATCACCCCCGGCATGGACGAGCTGTACAAGTAAGAATTCGCG	176	53
TACTGGTCTTTAAGCC	BC 28	sgRNA1	Deletion	2	CG	7	GTGATCACATGGTCCTGCTGGAGTTCGTGACCGCCGA--GGATCACCCCCCGCATGGACGAGCTGTACAAGTAAGAAATCGC	164.5	53
CCAACAACGGGGTAAG	BC 16	sgRNA1	Deletion	3	CGG	7	CTGATCACATGGTCCTGCTGGAGTTCGTGACCGCCG---GGATCACTCCCGGCATGGACGAGCTGTACAAGTAAGAATTCGCG	180	53
CCAACAACGGGGTAAG	BC 16	sgRNA1	Deletion	15	AGTGATCCCGGCGGC	15	GTGATCACATGGTCCTGCTGGAGTTCGTGACC---------------CTCGGCATGGACGAGCTGTACAAGTAAGAATTCGCGGCCGCATACGAT	178	45
TGACTTTTACGTACAA	BC 13	sgRNA1	Deletion	2	TC	-28	GA--ACACATGGTCCTGCTGGAGTTCGTGACCGCCGCCGGGATCACTCCCGGCATGGACGAGCTGTACAAGTAAGAATTCGC	176.5	88
GCTAGACTGGTTCCAA	BC 07	sgRNA1	Deletion	3	CGG	7	GTGATCACATGGTCCTGCTGGAGTTCGTGACCGCCG---GGATCACTCCCGGCCTGGACGAGCTGTACAAGTAAGAATTCGCC	172	53
TTATTTGGCGCAAAAA	BC 18	sgRNA1	Deletion	15	ATCCCGGCGGCGGTC	11	TAGATCACATGGTCCTGCTGGAGTTCGT---------------CCCCCTCGGCATGGACGAGCTGTACAAGTAAGAATTCGCGGCCGCATACGAA	166	49
ACGTTTCAACGAAAGT	BC 26	sgRNA1	Insertion	1	C	4	GTGATCACATGGTCCTGCTGGAGTTCGTGACCGCCGgCCGGGATCACCCTCCGCATGGACGAGCTGTACAAATAAAAATT	167	56
GCTTAGAAGAGACAAT	BC 21	sgRNA1	Deletion	5	GCGGC	5	GTGATCACATGGTCCTGCTGGAGTTCGTGACC-----CGGGATCACCCTCGGCATGGACGAGCTGTACAAGTAAGAATTCGCGGC	179	55
TTCAAAACATTTATAA	BC 29	sgRNA1	Deletion	16	TCCCGGCGGCGGTCAC	10	TAAATCACATGGTCCTGCTGGAGTTC----------------TCACTCCCGGCATGGACGAGCTGTACAAGTAAGAATTCGCGGCCGCATACGATT	169.5	50
TAAGAGACGGGATGAA	BC 03	sgRNA1	Deletion	3	CGG	7	AGGATCACATGGTCCTGCTGGAGTTCGTGACCGCCG---GGATCACTCCCGGCCTGGACGAGCTGTACAAGTAAGAATTCGCG	176	53
GGAGGTGTCAGCAGAT	BC 04	sgRNA1	Deletion	24	CGAGAGTGATCCCGGCGGCGGTCA	19	AGGATCACATGGTCCTGCTGGAGTTCG------------------------GCATGGACGAGCTGTACAAGTAAGAATTCGCGGCCGCATACGAATTAGGTGAC	169.5	41
CACAAGTTTGACGACA	BC 02	sgRNA1	Deletion	18	GATCCCGGCGGCGGTCAC	12	GTGATCACATGGTCCTGCTGGAGTTC------------------ACTCTCGGCATGGACGAGCTGTACAAGTAAGAATTCGCGGCCGCATACGATTTA	176.5	48
TAAAATCGATCAGTCA	BC 09	sgRNA1	Deletion	25	CCGAGAGTGATCCCGGCGGCGGTCA	20	AGGATCACATGGTCCTGCTGGAGTTCG-------------------------CGTGGACGAGCTGTACAAGTAAGAATTCGCGGCCGCATACGATTTAGGTGACA	169	40
CTACACTCACTCTGTG	BC 12	sgRNA1	Deletion	3	CGG	7	AGGATCACATGGTCCTGCTGGAGTTCGTGACCGCCG---GGATCACTCCCGGCATGGACGAGCTGTACAAGTAAAAATTCGCC	172	53
AGTTTCAATTGCCCAA	BC 10	sgRNA1	Deletion	3	CGG	7	TAGATCACATGGTCCTGCTGGAGTTCGTGACCGCCG---GGATCCCTCTCGGCATGGACGAGCTGTACAAGTAAGAATTCGCG	180	53
CACAAGTTTGACGACA	BC 02	sgRNA1	Deletion	3	CGG	7	TAGATCACATGGTCCTGCTGGAGTTCGTGACCGCCG---GGATCCCTCCCGGCCTGGACGAGCTGTACAAGTAAGAATTCGCG	172	53
TGTTCAAGGACGCGGT	BC 19	sgRNA1	Deletion	2	GG	6	AGGATCACATGGTCCTGCTGGAGTTCGTGACCGCCG--GGGATCACCCTCGGCATGGACGAGCTGTACAAGTAAGAATTCGC	180.5	54
CTACACTCACTCTGTG	BC 12	sgRNA1	Deletion	3	CGG	7	GTGATCACATGGTCCTGCTGGAGTTCGTGACCGCCG---GGAACACTCCCGGCATGGACGAGCTGTACAAATAAAAATTCGCG	168	53
TAAGAGACGGGATGAA	BC 03	sgRNA1	Deletion	9	GTGATCCCG	14	CTGATCACATGGTCCTGCTGGAGTTCGTGACCGCCGC---------TCTCGGCATGGACGAGCTGTACAAGTAAGAATTCGCGGCCGCA	181	46
ATAATGGGCTATCAAA	BC 01	sgRNA1	Deletion	4	CCGG	8	AGGATCACATGGTCCTGCTGGAGTTCGTGACCGCCG----GATCACTCCCGGCATGGACGAGCTGTACAAGTAAGAATTCGCGG	179.5	52
ATTATTGTCCTCCGCA	BC 24	sgRNA1	Deletion	4	GGCG	6	AGGATCACATGGTCCTGCTGGAGTTCGTGACCGC----GGGATCACTCTCGGCATGGACGAGCTGTACAAGTAAGAATTCGCGG	183.5	54
ACCATACCACCACACA	BC 36	sgRNA1	Deletion	3	CGG	7	TAGATCACATGGTCCTGCTGGAGTTCGTGACCGCCG---GGATCACTCCCGGCATGGACGAGCTGTACAAGTAAGAATTCGCG	180	53
TACACTTTTGCTGCAA	BC 11	sgRNA1	Deletion	20	TCCCGGCGGCGGTCACGAAC	10	CTGATCACATGGTCCTGCTGGA--------------------TCACTCCCGGCATGGACGAGCTGTACAAGTAAGAATTCGCGGCCGCATACGATTTAGG	171.5	50
ACGGAGAACAATGAGA	BC 06	sgRNA1	Deletion	3	CGG	7	AGGATCACATGGTCCTGCTGGAGTTCGTGACCGCCG---GGAACACTCCCGGCATGGACGAGCTGTACAAGTAAAAAATCGCG	168	53
TGGAAAGGCAGCACTG	BC 25	sgRNA1	Deletion	3	CGG	7	TAGATCACATGGTCCTGCTGGAGTTCGTGACCGCCG---GGATCACTCCCGGCATGGACGAGCTGTACAAGTAAGAATTCGCC	176	53
CGTACTATCATTCCTG	BC 20	sgRNA1	Deletion	18	CCCGGCGGCGGTCACGAA	9	TAGATCACATGGTCCTGCTGGAG------------------ATCACTCTCGGCATGGACGAGCTGTACAAGTAAGAATTCGCGGCCGCATACGATTTA	176.5	51
CTTCGTCAACACCCAT	BC 08	sgRNA1	Deletion	38	ACAGCTCGTCCATGCCGAGAGTGATCCCGGCGGCGGTC	34	AGGATCACATGGTCCTGCTGGAGTTCGT--------------------------------------ACAAGTAAGAATTCGCGGCCGCATACGATTTAGGTGACACTGCAGGATCAat	157	26
ATAATGGGCTATCAAA	BC 01	sgRNA1	Deletion	36	TCCATGCCGAGAGTGATCCCGGCGGCGGTCACGAAC	26	AGGATCACATGGTCCTGCTGGA------------------------------------CGAGCTGTACAAGTAAGAATTCGCGGCCGCATACGATTTAGGTGACACTGCAGGAACA	163.5	34
TACTGGTCTTTAAGCC	BC 28	sgRNA1	Deletion	7	GATCCCG	12	AGGATCACATGGTCCTGCTGGAGTTCGTGACCGCCGC-------ACTCCCGGCATGGACGAGCTGTACAAGTAAGAATTCGCGGCCC	174	48
CTTATAAAGATCAGAT	BC 14	sgRNA1	Deletion	4	CCGG	8	TAAATCACATGGTCCTGCTGGAGTTCGTGACCGCCG----GATCACTCCCGGCATGGACGAGCTGTACAAGTAAGAATTCGCGG	175.5	52
AATATAGTTCCGCTGC	BC 15	sgRNA1	Deletion	1	G	6	TAGATCACATGGTCCTGCTGGAGTTCGTGACCGCCGC-GGGATCACCCCCGGCATGGACGAGCTGTACAAGTAAGAATTCC	173	54
TGTTACGAGAAATTAA	BC 23	sgRNA1	Deletion	3	CGG	7	GTGATCACATGGTCCTGCTGGAGTTCGTGACCGCCG---GGATCCCTCCCGGCATGGACGAGCTGTACAAGTAAGAATTCGCG	176	53
TGGAAAGGCAGCACTG	BC 25	sgRNA1	Deletion	3	CCG	8	TAAATCACATGGTCCTGCTGGAGTTCGTGACCGCCGT---GATCACTCTCGGCATGGACGAGCTGTACAAGTAAGAATTCGCG	176	52
TAAGAGACGGGATGAA	BC 03	sgRNA1	Deletion	3	CGG	7	AGGATCACATGGTCCTGCTGGAGTTCGTGACCGCCG---GGATCACTCCCGGCATGGACGAGCTGTACAAGTAAGAATTCGCG	180	53
TACGGGAAGTTTTAGA	BC 27	sgRNA1	Deletion	3	CGG	7	GTGATCACATGGTCCTGCTGGAGTTCGTGACCCCCG---GGATCCCCCCCGGCATGGACCAGCTGTACAAGTAAGAATTCCCG	160	53
GGACGGTCATACTTCG	BC 33	sgRNA1	Deletion	8	CCCGGCGG	9	CTGATCACATGGTCCTGCTGGAGTTCGTGACCG--------ATCACTCTCGGCATGGACGAGCTGTACAAGTAAGAATTCGCGGCCGC	181.5	51
CACAAGTTTGACGACA	BC 02	sgRNA1	Deletion	54	GCGGCCGCGAATTCTTACTTGTACAGCTCGTCCATGCCGAGAGTGATCCCGGCG	56	GTGATCACATGGTCCTGCTGGAGTTCGTGACCGC------------------------------------------------------ATACGATTTAGGTGACACTGCAGGATCAtgtcgtcaaacttgtgcc	109	4
TTATTTGGCGCAAAAA	BC 18	sgRNA1	Deletion	22	GATCCCGGCGGCGGTCACGAAC	12	GTGATCACATGGTCCTGCTGGA----------------------ACTCTCGGCATGGACGAGCTGTACAAGTAAGAATTCGCGGCCGCATACGATTTAGGTG	174.5	48
CACAAGTTTGACGACA	BC 02	sgRNA1	Deletion	3	CGG	7	TAGATCACATGGTCCTGCTGGAGTTCGTGACCGCCG---GGATCACTCTCGGCATGGACGAGCTGTACAAGTAAGAATTCGCC	180	53
TTCAAAACATTTATAA	BC 29	sgRNA1	Deletion	3	CGG	7	AGGATCACATGGTCCTGCTGGAGTTCGTGACCGCCG---GGATCACTCCCGGCATGGACGAGCTGTACAAGTAAGAATTCGCC	176	53
TACTGGTCTTTAAGCC	BC 28	sgRNA1	Insertion	2	GT	5	AGGATCACATGGTCCTGCTGGAGTTCGTGACCGCCGCacCGGGATCACTCTCGGCATGGACGAGCTGTACAAGTAAGAAT	180.5	55
ATAATGGGCTATCAAA	BC 01	sgRNA1	Deletion	5	CCCGG	9	GTGATCACATGGTCCTGCTGGAGTTCGTGACCGCCG-----ATCACTCTCGGCCTGGACGAGCTGTACAAGTAAGAATTCGCGGC	179	51
CTATCTTAAGCTATAA	BC 31	sgRNA1	Insertion	1	G	6	GTGATCACATGGTCCTGCTGGAGTTCGTGACCGCCGCCcGGGATCACCCTCGGCATGGACGAGCTGTACAAGTAAGAATT	179	54
CTTATAAAGATCAGAT	BC 14	sgRNA1	Deletion	4	CCGG	8	GTGATCACATGGCCCTGCTGGAGTTCGTGACCGCCG----GATCACCCCCGGCATGGACGAGCTGTACAAGAAAGAAATCGCGG	163.5	52
TAAGAGACGGGATGAA	BC 03	sgRNA1	Deletion	1	G	6	TAGATCACATGGTCCTGCTGGAGTTCGTGACCGCCGC-GGGATCACTCCCGGCATGGACGAGCTGTACAAGTAAGAATTCG	181	54
AAACAGGAAGACAAGC	BC 30	sgRNA1	Deletion	20	TCCCGGCGGCGGTCACGAAC	10	TAGATCACATGGTCCTGCTGGA--------------------TCACTCTCGGCATGGACGAGCTGTACAAGTAAGAATTCGCGGCCGCATACGATTTAGG	175.5	50
TGGAAAGGCAGCACTG	BC 25	sgRNA1	Deletion	3	CGG	7	GTGATCACATGGTCCTGCTGGAGTTCGTGACCGCCG---GGATCACTCTCGGCATGGACGAGCTGTACAAATAAGAATTCGCG	180	53
GTGTATGGTCGCACAA	BC 34	sgRNA1	Deletion	3	CGG	7	TAAATCACATGGTCCTGCTGGAGTTCGTGACCGCCG---GGAACACCCCCGGCATGGACGAGCTGTACAAGTAAGAATTCGCC	164	53
TTATTTGGCGCAAAAA	BC 18	sgRNA1	Deletion	31	CCGAGAGTGATCCCGGCGGCGGTCACGAACT	20	GTGATCACATGGTCCTGCAGG-------------------------------CATGGACGCGCTGTACAAGTAAGAATTCGCGGCCGCATACGATTTAGGTGACACTGCAG	162	40
ATAATGGGCTATCAAA	BC 01	sgRNA1	Deletion	3	CGG	7	AGGATCACATGGTCCTGCTGGAGTTCGTGACCGCCG---GGATCACTCTCGGCATGGACGAGCTGTACAAGTAAGAATTCGCG	184	53
GCTAGACTGGTTCCAA	BC 07	sgRNA1	Deletion	23	AGTGATCCCGGCGGCGGTCACGA	15	GTGATCACATGGTCCTGCTGGAGT-----------------------CTCGGCATGGACGAGCTGTACAAGTAAGAATTCGCGGCCGCATACGAATTAGGTGA	170	45
ACGGAGAACAATGAGA	BC 06	sgRNA1	Deletion	2	GC	5	GTGATCACATGGTCCTGCTGGAGTTCGTGACCCCC--CGGGATCACCCCCGGCATGGACGAGCTGTACAAGTAAGAATTCGC	172.5	55
TTCAAAACATTTATAA	BC 29	sgRNA1	Deletion	3	CGG	7	TAAATCACATGGTCCTGCTGGAGTTCGTGACCGCCG---GGATCCCTCCCGGCATGGACGAGCTGTACAAGTAAGAAATCGCC	164	53
CTTCGTCAACACCCAT	BC 08	sgRNA1	Deletion	24	AGTGATCCCGGCGGCGGTCACGAA	15	TAAATCACATGGTCCTGCTGGAG------------------------CTCGGCATGGACGAGCTGTACCAGTAAGAATTCGCGGCCGCATACGATTTAGGTGAC	165.5	45
TACACTTTTGCTGCAA	BC 11	sgRNA1	Deletion	4	CCGG	8	TAGATCACATGGTCCTGCTGGAGTTCGTGACCGCCG----GATCACTCTCGGCATGGACGAGCTGTACAAGTAAGAATTCGCGG	183.5	52
TTATTTGGCGCAAAAA	BC 18	sgRNA1	Deletion	2	GG	6	TAAATCACATGGTCCTGCTGGAGTTCGTGACCGCCG--GGGATCACTCCCGGCATGGACGAGCTGTACAAGTAAGAATTCGC	176.5	54
ACGTTTCAACGAAAGT	BC 26	sgRNA1	Deletion	3	CGG	7	CTGATCACATGGTCCTGCTGGAGTTCGTGACCGCCG---GGATCACTCCCGGCATGGACGAGCTGTACAAATAAGAATTCGCC	172	53
TTCTAAAGATGGCCTC	BC 05	sgRNA1	Deletion	2	GC	5	GTGATCACATGGACCTGCTGGAGTTCGTGACCGCC--CGGGATCACTCTCGGCATGGACGAGCTGTACAAGTAAGAAATCGC	176.5	55
TGTTACGAGAAATTAA	BC 23	sgRNA1	Deletion	2	GG	6	GTGATCACATGGTCCCGCTGGAGTTCGTGACCGCCG--GGGATCACTCTCGGCATGGACGAGCTGTACAAGTAAGAATTCGC	180.5	54
TAAGAGACGGGATGAA	BC 03	sgRNA1	Deletion	13	GATCCCGGCGGCG	12	AGGATCACATGGTCCTGCTGGAGTTCGTGAC-------------ACTCTCGGCATGGACGAGCTGTACAAGTAAGAATTCGCGGCCGCATACC	175	48
TACTGGTCTTTAAGCC	BC 28	sgRNA1	Deletion	3	CGG	7	CTGATCACATGGTCCTGCTGGAGTTCGTGACCGCCG---GGATCACCCCCGGCATGGACGAGCTGTACAAGTAAGAATTCGCG	176	53
CTATCTTAAGCTATAA	BC 31	sgRNA1	Deletion	1	G	6	TAAATCACATGGTCCTGTTGGAGTTCGTGACCGCCGC-GGGATCACTCCCGGCATGGACGAGCTGTACAAGTAAGAATTCC	169	54
TAAAATCGATCAGTCA	BC 09	sgRNA1	Deletion	3	CGG	7	GTGATCACATGGTCCTGCTGGAGTTCGTGACCGCCG---GGATCACTCCCGGCATGGACGAGCTGTACAAGTAAGAATTCGCC	176	53
TAAGAGACGGGATGAA	BC 03	sgRNA1	Deletion	14	GAGTGATCCCGGCG	16	AGGATCACATGGCCCTGCTGGAGTTCGTCACCGC--------------TCGGCATGGACGAGCTGTACAAGTAAGAATTCGCGGCCGCATACGA	170.5	44
GTGTATGGTCGCACAA	BC 34	sgRNA1	Deletion	3	CGG	7	TAGATCACATGGTCCTGCTGGAGTTCGTGACCGCCG---GGATCCCTCCCGGCATGGACGAGCTGTACAAGTAAGAATTCGCG	176	53
CGTACTATCATTCCTG	BC 20	sgRNA1	Deletion	3	CGG	7	TAGATCACATGGTCCTGCTGGAGTTCGTGACCGCCG---GGATCACTCCCGGCATGGACGAGCTGTACAAGTAAAAATTCGCG	176	53
TAATACTTAACTGGAA	BC 17	sgRNA1	Deletion	16	CGGCGGCGGTCACGAA	7	AGGATCACATGGTCCTGCTGGAG----------------GGATCACTCCCGGCATGGACGAGCTGTACAAGTAAGAATTCGCGGCCGCATACGATT	173.5	53
TAAGAGACGGGATGAA	BC 03	sgRNA1	Deletion	3	CGG	7	AGGATCACATGGTCCTGCTGGAGTTCGTGACCGCCG---GGATCACTCTCGGCATGGACGAGCTGTACAAGTAAGAATTCGCG	184	53
TGTTACGAGAAATTAA	BC 23	sgRNA1	Deletion	30	AGAGTGATCCCGGCGGCGGTCACGAACTCC	17	GTGATCACATGGTCCTGCT------------------------------CGGCATGGACGAGCTGTACAAGTAAGAATTCGCGGCCGCATACGAATTAGGTGACACTGCA	166.5	43
TAAGAGACGGGATGAA	BC 03	sgRNA1	Deletion	9	GTGATCCCG	14	AGGATCACATGGTCCTGCTGGAGTTCGTGACCGCCGC---------TCTCGGCATGGACGAGCTGTACAAGTAAGAATTCGCGGCCGCA	181	46
ACGGAGAACAATGAGA	BC 06	sgRNA1	Deletion	12	CGGCGGCGGTCA	7	CTGATCACATGGTCCTGCTGGAGTTCG------------GGATCACTCTCGGCATGGACGAGCTGTACAAGTAAGAATTCGCGGCCGCATAC	179.5	53
ATTATTGTCCTCCGCA	BC 24	sgRNA1	Deletion	2	GG	6	TAGATCACATGGTCCTGCTGGAGTTCGTGACCGCCG--GGGATCACTCTCGGCATGGACGAGCTGTACAAGTAAGAAATCGC	180.5	54
AAATGACCGGAAAGCT	BC 32	sgRNA1	Deletion	3	CGG	7	AGGATCACATGGTCCTGCTGGAGTTCGTGACCGCCG---GGATCACTCCCGGCATGGACGAGCTGTACAAGTAAGAAATCGCG	176	53
TAAGAGACGGGATGAA	BC 03	sgRNA1	Deletion	3	CGG	7	AGGATCACATGGTCCTGCTGGAGTTCGTGACCGCCG---GGATCACTCCCGGCATGGACGAGCTGTACAAGTAAGAATTCGCG	180	53
ATAATGGGCTATCAAA	BC 01	sgRNA1	Deletion	2	GC	5	GTGATCACATGGTCCTGCTGGAGTTCGTGACCGCC--CGGGATCACTCTCGGCATGGACGAGCTGTACAAGTAAGAATTCGC	184.5	55
TTCTAAAGATGGCCTC	BC 05	sgRNA1	Deletion	3	CGG	7	GTGATCACATGGTCCTGCTGGAGTTCGTGACCGCCG---GGATCACTCCCGGCATGGACGAGCTGTACAAGTAAAAATTCGCG	176	53
TGTTACGAGAAATTAA	BC 23	sgRNA1	Deletion	3	CGG	7	CTGATCACATGGTCCTGCTGGAGTTCGTGACCGCCG---GGATCACTCTCGGCATGGACGAGCTGTACAAGTAAGAATTCGCG	184	53
GCTTAGAAGAGACAAT	BC 21	sgRNA1	Deletion	1	G	6	GTGATCACATGGTCCTGCTGGAGTTCGTGACCGCCGC-GGGATCACCCCCGGCATGGACGAGCTGTACAAGTAAGAATTCG	177	54
ATAATGGGCTATCAAA	BC 01	sgRNA1	Deletion	1	G	3	TAGATCACATGGTCCTGCTGGAGTTCGTGACCGC-GCCGGGATCACTCTCGGCATGGACGAGCTGTACAAGTAAGAATTCG	185	57
TAAGAGACGGGATGAA	BC 03	sgRNA1	Deletion	3	CGG	7	CTGATCACATGGTCCTGCTGGAGTTCGTGACCGCCG---GGATCACTCTCGGCATGGACGAGCTGTACAAGTAAGAATTCGCG	184	53
AAATGACCGGAAAGCT	BC 32	sgRNA1	Deletion	3	CGG	7	TAGATCACATGGTCCTGCTGGAGTTCGTGACCGCCG---GGATCACTCTCGGCATGGACGAGCTGTACAAGTAAGAATTCGCG	184	53
CTATCTTAAGCTATAA	BC 31	sgRNA1	Deletion	11	GAGTGATCCCG	16	CTGATCACATGGTCCTGCTGGAGTTCGTGACCGCCGC-----------TCGGCATGGACGAGCTGTACAAGTAAGAATTCGCGGCCGCATA	180	44
TAAGAGACGGGATGAA	BC 03	sgRNA1	Insertion	1	T	4	TAGATCACATGGTCCTGCTGGAGTTCGTGACCGCCGaCCGGGATCACTCTCGGCATGGACGAGCTGTACAAGTAAGAATT	183	56
GCTTAGAAGAGACAAT	BC 21	sgRNA1	Deletion	3	CGG	7	GTGATCACATGGTCCTGCTGGAGTTCGTGACCGCCG---GGATCACCCCCGGCATGGACGAGCTGTACAAATAAAAATTCGCG	168	53
GCTAGACTGGTTCCAA	BC 07	sgRNA1	Deletion	23	AGTGATCCCGGCGGCGGTCACGA	15	GTGATCACATGGTCCTGCTGGAGT-----------------------CTCGGCATGGACGAGCTGTACAAGTAAGAATTCGCGGCCGCATACGAATTAGGTGA	170	45
GCTACCAAGTAAGCCA	BC 22	sgRNA1	Deletion	3	CGG	7	GTGATCACATGGTCCTGCTGGAGTTCGTGACCGCCG---GGATCACCCCCGGCATGGACGAGCTGTACAAGTAAGAATTCGCG	176	53
TGGAAAGGCAGCACTG	BC 25	sgRNA1	Deletion	3	CGG	7	AGGATCACATGGTCCTGCTGGAGTTCGTGACCGCCG---GGATCACTCTCGGCATGGACGAGCTGTACAAGTAAGAATTCGCG	184	53
AAACAGGAAGACAAGC	BC 30	sgRNA1	Deletion	6	CGGCGG	7	AGGATCACATGGTCCTGCTGGAGTTCGTGACCG------GGATCACTCTCGGCATGGACGAGCTGTACAAGTAAGAATTCGCGGCC	182.5	53
AGTTTCAATTGCCCAA	BC 10	sgRNA1	Deletion	3	CGG	7	TAGATCACATGGTCCTGCTGGAGTTCGTGACCGCCG---GGATCACTCTCGGCATGGACGAGCTGTACAAGTAAGAATTCGCC	180	53
GGACGGTCATACTTCG	BC 33	sgRNA1	Deletion	24	CGAGAGTGATCCCGGCGGCGGTCA	19	GTGATCACATGGTCCTGCTGGAGTTCG------------------------GCATGGACGAGCTGTACAAGTAAGAATCCGCGGCCGCATACGAATTAGGTGAC	165.5	41
ATTATTGTCCTCCGCA	BC 24	sgRNA1	Deletion	3	CGG	7	TAGATCACATGGTCCTGCTGGAGTTCGTGACCGCCG---GGATCACTCTCGGCATGGACGAGCTGTACAAGTAAGAATTCGCG	184	53
AGTTTCAATTGCCCAA	BC 10	sgRNA1	Deletion	10	GATCCCGGCG	12	GTGATCACATGGTCCTGCTGGAGTTCGTGACCGC----------ACTCTCGGCATGGACGAGCTGTACAAGTAAGAAATCGCGGCCGCAT	176.5	48
TAAGAGACGGGATGAA	BC 03	sgRNA1	Deletion	5	GCGGC	5	GTGATCACATGGTCCTGCTGGAGTTCGTGACC-----CGGGATCACCCCCGGCCTGGACGAGCTGTACAAGTAAGAATTCGCCGC	167	55
TAATACTTAACTGGAA	BC 17	sgRNA1	Deletion	45	GCGAATTCTTACTTGTACAGCTCGTCCATGCCGAGAGTGATCCCG	50	AGGATCACATGGTCCTGCTGGAGTTCGTGACCGCCGC---------------------------------------------GGCCGCATACGATTTAGGTGACACTGCAGGATCAttccagtta	136	10
CTTATAAAGATCAGAT	BC 14	sgRNA1	Deletion	3	CGG	7	TAGATCACATGGTCCTGCTGGAGTTCGTGACCGCCG---GGATCACTCTCGGCATGGACGAGCTGTACAAGTAAGAATTCGCG	184	53
CACAAGTTTGACGACA	BC 02	sgRNA1	Deletion	33	CGTCCATGCCGAGAGTGATCCCGGCGGCGGTCA	28	TAGATCACATGGTCCTGCTGGAGTTCG---------------------------------AGCTGTACAAGTAAGAATTCGCGGCCGCATACGATTTAGGTGACACTGCAGGA	169	32
CTACACTCACTCTGTG	BC 12	sgRNA1	Deletion	2	GC	5	GTGATCACATGGTCCTGCTGGAGTTCGTGACCGCC--CGGGATCACCCTCGGCATGGACGAGCTGTACAAGTAAGAATTCGC	180.5	55
TAATACTTAACTGGAA	BC 17	sgRNA1	Deletion	5	GCGGC	5	TAGATCACATGGTCCTGCTGGAGTTCGAGACC-----CGGGAGCACTCTCGGCATGGACGAGCTGTACAAGTAAGAATTCGCAGC	171	55
CTTCGTCAACACCCAT	BC 08	sgRNA1	Deletion	6	CGGCGG	7	GTGATCACATGGTCCTGCTGGAGTTCGTGACCG------GGATCACTCTCGGCATGGACGAGCTGTACAAGTAAGAAATCGCGGCC	178.5	53
TGGAAAGGCAGCACTG	BC 25	sgRNA1	Deletion	3	CGG	7	CTGATCACATGGTCCTGCTGGAGTTCGTGACCGCCG---GGATCACCCCCGGCATGGACGAGCTGTACAAGTAAGAATTCGCC	172	53
CACAAGTTTGACGACA	BC 02	sgRNA1	Deletion	3	CGG	7	AGGATCACATGGTCCTGCTGGAGTTCGTGACCGCCG---GGATCACTCCCGGCATGGACGAGCTGTACAAGTAAGAATTCGCG	180	53
ATAATGGGCTATCAAA	BC 01	sgRNA1	Deletion	3	CGG	7	AGGATCACATGGTCCTGCTGGAGTTCGTGACCGCCG---GGATCACTCTCGGCATGGACGAGCTGTACAAGTAAGAATTCGCG	184	53
TACGGGAAGTTTTAGA	BC 27	sgRNA1	Deletion	6	CGGCGG	7	AGGATCACATGGTCCTGCTGGAGTTCGTGACCG------GGATCACTCTCGGCATGGACGAGCTGTACAAGTAAGAATTCGCGGCC	182.5	53
TAAAATCGATCAGTCA	BC 09	sgRNA1	Deletion	1	C	4	CTGATCACATGGTCCTGCTGGAGTTCGTGACCGCC-CCGGGATCACTCCCGGCATGGACGAGCTGTACAAGTAAGAATTCG	181	56
TTCTAAAGATGGCCTC	BC 05	sgRNA1	Deletion	3	CGG	7	AGGATCACATGGTCCTGCTGGAGTTCGTGACCGCCG---GGATCACTCCCGGCATGGACGAGCTGTACAAGTAAGAATTCGCG	180	53
GCTACCAAGTAAGCCA	BC 22	sgRNA1	Deletion	5	GCGGC	5	TAGATCACATGGTCCTGCTGGAGTTCGTGACC-----CGGGATCACTCCCGGCATGGACGAGCTGTACAAGTAAGAATTCGCGGC	179	55
GCTAGACTGGTTCCAA	BC 07	sgRNA1	Deletion	20	TCCCGGCGGCGGTCACGAAC	10	AGGATCACATGGTCCTGCTGGA--------------------TCACTCTCGGCATGGACGAGCTGTACAAGTAAGAATTCGCGGCCGCATACGATTTAGG	175.5	50
AGATTTGTAAATCTAG	BC 35	sgRNA1	Deletion	3	CGG	7	TAGATCACATGGTCCTGCTGGAGTTCGTGACCGCCG---GGATCACTCTCGGCATGGACGAGCTGTACAAGTAAGAATTCGCG	184	53
TGGAAAGGCAGCACTG	BC 25	sgRNA1	Deletion	12	TCCCGGCGGCGG	10	GTGATCACATGGTCCTGCTGGAGTTCGTGA------------TCACTCTCGGCATGGACGAGCTGTACAAGTAAGAATTCGCGGCCGCATAC	179.5	50
ATAATGGGCTATCAAA	BC 01	sgRNA1	Deletion	18	GATCCCGGCGGCGGTCAC	12	CTGATCACATGGTCCTGCTGGAGTTC------------------ACTCTCGGCATGGACGAGCTGTACAAGTAAGAATTCGCGGCCGCATACGATTTA	176.5	48
GCTTAGAAGAGACAAT	BC 21	sgRNA1	Deletion	3	CGG	7	CTGATCACATGGTCCTGCTGGAGTTCGTGACCGCCG---GGATCACTCTCGGCATGGACGAGCTGTACAAGTAAGAATTCGCG	184	53
TTCTAAAGATGGCCTC	BC 05	sgRNA1	Deletion	3	CGG	7	GTGATCACATGGTCCTGCTGGAGTTCGTGACCCCCG---GGATCACTCCCGGCATGGACGAGCTGTACAAGTAAAAATTCGCG	172	53
TGACTTTTACGTACAA	BC 13	sgRNA1	Deletion	4	CCGG	8	ATGATCACATGGTCCTGCTGGAGCTCGACACCGCCG----GATCACCCTCCGCATAGGCGAGCGGTGCAACTAAAAGATCACGG	127.5	52
TGACTTTTACGTACAA	BC 13	sgRNA1	Deletion	4	CCGG	8	CTGATCACATGGTCCTGCTGGAGTTCGTGACCGCCG----GATCACTCCCGGCATGGACGAGCTGTACAAGTAAGAATTCGCGG	179.5	52
ATTATTGTCCTCCGCA	BC 24	sgRNA1	Deletion	1	G	6	GTGATCACATGGTCCTGCTGGAGTTCGTGACCGCCGG-GGGATCACTCCCGGCATGGACGAGCTGTACAAGTAAGAATTCG	177	54
GCTTAGAAGAGACAAT	BC 21	sgRNA1	Deletion	3	CGG	7	TAGATCACATGGTCCTGCTGGAGTTCGTGACCGCCG---GGATCACTCTCGGCATGGACGAGCTGTACAAGTAAGAATTCGCG	184	53
TACTGGTCTTTAAGCC	BC 28	sgRNA1	Deletion	3	GTC	-1	GTGATCACATGCTCCTGCTGGAGTTCGT---CCCCGCCGGGATCACTCCCCGCACGGACGAGCTGTACAAGTAAAAAATCACG	152	61
TAAGAGACGGGATGAA	BC 03	sgRNA1	Deletion	12	CGGCGGCGGTCA	7	GTGATCACATGGTCCTGCTGGAGTTCG------------GGATCACTCTCGGCATGGACGAGCTGTACAAGTAAGAATTCGCGGCCGCATAC	179.5	53
TAAGAGACGGGATGAA	BC 03	sgRNA1	Deletion	3	CGG	7	AGGATCACATGGTCCTGCTGGAGTTCGTGACCGCCG---GGATCACCCCCGGCATGGACGAGCTGTACAAGTAAAAATTCGCG	172	53
TGGAAAGGCAGCACTG	BC 25	sgRNA1	Deletion	3	CGG	7	CTGATCACATGGTCCTGCTGGAGTTCGTGACCGCCG---GGATCACTCCCGGCATGGACGAGCTGTACAAGTAAGAATTCGCG	180	53
ATAATGGGCTATCAAA	BC 01	sgRNA1	Deletion	22	GAGTGATCCCGGCGGCGGTCAC	16	GTGATCACATGGTCCTGCTGGAGTTC----------------------TCGGCATGGACGAGCTGTACAAGTAAGAATTCGCGGCCGCATACGATTTAGGTG	174.5	44
TACTGGTCTTTAAGCC	BC 28	sgRNA1	Deletion	9	GTGATCCCG	14	CTGATCACATGGTCCTGCTGGAGTTCGTGACCGCCGC---------TCTCGGCATGGACGAGCTGTACAAGTAAGAATTCGCGGCCGCA	181	46
AAATGACCGGAAAGCT	BC 32	sgRNA1	Deletion	3	CGG	7	GTGATCACATGGTCCTGCTGGAGTTCGTGACCGCCG---GGATCACTCCCGGCATGGACGAGCTGTACAAGTAAGAAATCGCC	172	53
GCTTAGAAGAGACAAT	BC 21	sgRNA1	Deletion	8	GATCCCGG	12	TAGATCACATGGTCCTGCTGGAGTTCGTGACCGCCG--------ACTCTCGGCATGGACGAGCTGTACAAGTAAGAATTCGCGGCCGC	181.5	48
ATAATGGGCTATCAAA	BC 01	sgRNA1	Deletion	5	CCCGG	9	AGGATCACATGGTCCTGCTGGAGTTCGTGACCGCCG-----ATCACTCTCGGCATGGACGAGCTGTACAAGTAAGAATTCGCGGC	183	51
GGAGGTGTCAGCAGAT	BC 04	sgRNA1	Deletion	3	CGG	7	TAGATCACATGGTCCTGCTGGAGTTCGTGACCGCCG---GGATCACTCTCGGCATGGACGAGCTGTACAAGTAAGAATTCGCG	184	53
CCAACAACGGGGTAAG	BC 16	sgRNA1	Deletion	6	CGGCGG	7	CTGATCACATGGTCCTGCTGGAGTTCGTGACCG------GGATCACTCCCGGCATGGACGAGCTGTACAAGTAAGAATTCGCGGCC	178.5	53
CACAAGTTTGACGACA	BC 02	sgRNA1	Deletion	3	CGG	7	GTGATCACATGGTCCTGCTGGAGTTCGTGACCGCCG---GGATCACTCTCGGCATGGACGAGCTGTACAAGTAAGAATTCGCC	180	53
TAAAATCGATCAGTCA	BC 09	sgRNA1	Deletion	8	CGGCGGTC	4	TAGATCACATGGTCCTGCTGGAGTTCGT--------CCGGGATCACTCTCGGCATGGACGAGCTGTACAAGTAAGAATTCGCGGCCGC	181.5	56
CCAACAACGGGGTAAG	BC 16	sgRNA1	Deletion	8	GATCCCGG	12	GTGATCACATGGTCCTGCTGGAGTTCGTGACCGCCG--------ACTCTCGGCATGGACGAGCTGTACAAGTAAGAATTCGCGGCCGC	181.5	48
AGATTTGTAAATCTAG	BC 35	sgRNA1	Deletion	18	GATCCCGGCGGCGGTCAC	12	TAGATCACATGGTCCTGCTGGAGTTC------------------ACTCTCGGCATGGACGAGCTGTACAAGTAAGAATTCGCGGCCGCAAACGATTTA	172.5	48
TAAAATCGATCAGTCA	BC 09	sgRNA1	Deletion	3	CGG	7	TAGATCACATGGTCCTGCTGGAGTTCGTGACCGCCG---GGATCACTCTCGGCATGGACGAGCTGTACAAGTAAGAATTCGCG	184	53
CGTACTATCATTCCTG	BC 20	sgRNA1	Deletion	8	CCCGGCGG	9	TAGATCACATGGTCCTGCTGGAGTTCGTGACCG--------AGAACTCTCGGCATGGACGAGCTGTACAAGTAAGAATTCGCGGCCGC	173.5	51
ATAATGGGCTATCAAA	BC 01	sgRNA1	Deletion	3	CGG	7	GTGATCACATGGTCCTGCTGGAGTTCGTGACCGCCG---GGATCACCCCCGGCATGGACGAGCTGTACAAGTAAGAATTCGCG	176	53
TTATTTGGCGCAAAAA	BC 18	sgRNA1	Deletion	36	TCCATGCCGAGAGTGATCCCGGCGGCGGTCACGAAC	26	TAGATCACATGGTCCTGCTGGA------------------------------------CGAGCTGTACAAGTAAGAATTCGCGGCCGCATACGATTTAGGTGACACTGCAGGAACA	163.5	34
CTTCGTCAACACCCAT	BC 08	sgRNA1	Deletion	3	CGG	7	GTGATCACATGGTCCTGCTGGAGTTCGTGACCGCCG---GGATCACTCCCGGCATGGACGAGCTGTACAAGTAAGAATTCGCG	180	53
GGAGGTGTCAGCAGAT	BC 04	sgRNA1	Deletion	3	CGG	7	TAGATCACATGGTCCTGCTGGAGTTCGTGACCGCCG---GGATCACTCTCGGCATGGACGAGCTGTACAAGTAAGAATTCGCC	180	53
CTATCTTAAGCTATAA	BC 31	sgRNA1	Deletion	2	CG	7	GTGATCACATGGTCCTGCTGGAGTTCGTGACCGCCGA--GGATCACTCTCGGCATGGACGAGCTGTACAAGTAAGAATTCGC	180.5	53
AGTTTCAATTGCCCAA	BC 10	sgRNA1	Deletion	1	G	6	GTGATCACATGGTCCTGCTGGAGTTCGTGACCGCCGC-GGGATCACTCCCGGCATGGACGAGCTGTACAAGTAAGAATTCC	177	54
TACTGGTCTTTAAGCC	BC 28	sgRNA1	Deletion	12	CGGCGGCGGTCA	7	AGGATCACATGGTCCTGCTGGAGTTCG------------GGATCACTCTCGGCATGGACGAGCTGTACAAGTAAGAATTCGCGGCCGCATAC	179.5	53
TACGGGAAGTTTTAGA	BC 27	sgRNA1	Deletion	1	G	6	AGGATCACATGGTCCTGCTGGAGTTCGTGACCGCCGC-GGGATCACCCCCGGCATGGACGAGCTGTACAAGTAAGAATTCG	177	54
CGTACTATCATTCCTG	BC 20	sgRNA1	Deletion	3	CGG	7	CTGATCACATGGTCCTGCTGGAGTTCGTGACCGCCG---GGATCACTCTCGGCATGGACGAGCTGTACAAGTAAGAATTCGCG	184	53
CACAAGTTTGACGACA	BC 02	sgRNA1	Deletion	3	CGG	7	TAGATCACATGGTCCTGCTGGAGTTCGTGACCGCCG---GGATCACTCCCGGCATGGACGAGCTGTACAAGTAAGAATTCGCG	180	53
TTATTTGGCGCAAAAA	BC 18	sgRNA1	Deletion	9	GCGGCGGTC	5	CTGATCACATGGTCCTGCTGGAGTTCGT---------CGGGATCACTCTCGGCATGGCCGAGCTGTACAAGTAAGAATTCGTGGCCGCA	173	55
TACGGGAAGTTTTAGA	BC 27	sgRNA1	Insertion	1	G	6	GTGATCACATGGTCCTGCTGGAGTTCGTGACCGCCGCCcGGGATCACCCTCGGCATGGACGAGCTGTACAAATAAGAATT	175	54
TACGGGAAGTTTTAGA	BC 27	sgRNA1	Deletion	3	CGG	7	CTGATCACATGGTCCTGCTGGAGTTCGTGACCGCCG---GGATCACTCTCGGCATGGACGAGCTGTACAAGTAAGAATTCGCG	184	53
CTATCTTAAGCTATAA	BC 31	sgRNA1	Deletion	15	AGTGATCCCGGCGGC	15	GTGATCACATGGTCCTGCTGGAGTTCGTGACC---------------CTCGGCATGGACGAGCTGTACAAATAAGAATTCGCGGCCGCAAACGAT	170	45
CTTATAAAGATCAGAT	BC 14	sgRNA1	Deletion	3	CGG	7	TAGATCACATGGTCCTGCTGGAGTTCGTGACCGCCG---GGATCACTCCCGGCATGGACGACCTGTACAAGTAAGAATTCGCG	176	53
CCAACAACGGGGTAAG	BC 16	sgRNA1	Deletion	3	CGG	7	AGTATCACATGGTCCTGCTGGAGTTCGTGACCGCCG---GGATCACTCCCGGCATGGACGAGCTGTACAAGTAAGAATTCGCG	176	53
TACGGGAAGTTTTAGA	BC 27	sgRNA1	Deletion	2	GG	6	TAGATCACATGGTCCTGCTGGAGTTCGTGACCGCCG--GGGATCACTCTCGGCATGGACGAGCTGTACAAGTAAGAATTCGT	180.5	54
TACACTTTTGCTGCAA	BC 11	sgRNA1	Deletion	12	TCCCGGCGGCGG	10	CTGATCACATGGTCCTGCTGGAGTTCGTGA------------TCACTCTCGGCATGGACGAGCTGTACAAGTAAGAATTCGCGGCCGCATAC	179.5	50
CTACACTCACTCTGTG	BC 12	sgRNA1	Deletion	5	CCCGG	9	GTGATCACATGGTCCTGCTGGAGTTCGTGACCGCCG-----ATCACTCCCGGCATGGACGAGCTGTACAAGTAAGAATTCGCGGC	179	51
TTATTTGGCGCAAAAA	BC 18	sgRNA1	Deletion	9	CCCGGCGGC	9	GTGATCACATGGTCCTGCTGGAGTTCGTGACA---------ATCACTCTCGGCATGGACGAGCTGTACAAGTAAGAATTCGCGGCCGCA	177	51
TGTTACGAGAAATTAA	BC 23	sgRNA1	Deletion	4	CGGC	4	CTGATCACATGGTCCTGCTGGAGTTCGTGATC----CCGGGATCACTCTCGGCATGGACGAGCTGTACAAGTAAGAATTCGCGG	179.5	56
GGACGGTCATACTTCG	BC 33	sgRNA1	Deletion	1	C	4	GTGATCACAAGGTCCTGCTGGAGTTCGTGACCGCC-CCGGGATCACCCCCGGCATGGACGAGCTGTACAAGTAAGAATTCC	169	56
AATATAGTTCCGCTGC	BC 15	sgRNA1	Deletion	10	CGGCGGTCAC	4	TAGATCACATGGTCCTGCTGGAGTTC----------CCGGGATCACTCTCGGCATGGACGAGCTGTACAAGTAAGAATTCGCGGCCGCAA	176.5	56
TGACTTTTACGTACAA	BC 13	sgRNA1	Deletion	3	CGG	7	GTGATCACATGGTCCTGCTGGAGTTCGTGACCGCCG---GGATCACCCTCGGCATGGACGAGCTGTACAAGTAAGAATTCGCC	176	53
TAATACTTAACTGGAA	BC 17	sgRNA1	Deletion	2	GG	6	CTGATCACATGGTCCTGCTGGAGTTCGTGACCGCCG--GGGATCACTCTCGGCATGGACGAGCTGTACAAGTAAGAATTCGC	184.5	54
CTTCGTCAACACCCAT	BC 08	sgRNA1	Deletion	1	G	6	GTGATCACATGGTCCTGCTGGAGTTCGTGACCGCCGC-GGGATCACTCCCGGCATGGACGAGCTGTACAAGTAAGAATTCC	177	54
CCAACAACGGGGTAAG	BC 16	sgRNA1	Deletion	7	CCGGCGG	8	CTGATCACATGGTCCTGCTGGAGTTCGTGACCG-------GATCACTCCCGGCATGGACGAGCTGTACAAGTAAGAATTCGCGGCCG	178	52
AAATGACCGGAAAGCT	BC 32	sgRNA1	Deletion	1	C	4	TAGATCACATGGTCCTGCTGGAGTTCGTGACCGCC-CCGGGATCACTCCCGGCATGGACGAGCTGTACAAGTAAGAATTCG	181	56
TTCTAAAGATGGCCTC	BC 05	sgRNA1	Deletion	3	CGG	7	AGGATCACATGGTCCTGCTGGAGTTCGTGACCGCCG---GGATCACTCTCGGCATGGACGAGCTGTACAAGTAAGAATTCGCC	180	53
CGTACTATCATTCCTG	BC 20	sgRNA1	Deletion	3	CGG	7	TAGATCACATGGTCCTGCTGGAGTTCGTGACCGCCG---GGATCACTCCCGGCATGGACGAGCTGTACAAGTAAAAATTCGCC	172	53
TTCTAAAGATGGCCTC	BC 05	sgRNA1	Deletion	18	TGCCGAGAGTGATCCCGG	22	TAAATCACATGGTCCTGCTGGAGTTCGTGACCCCCG------------------TGGACGAGCTGTACAAGTAAGAATTCGCACCCGCAAACGATTTA	156.5	38
AATATAGTTCCGCTGC	BC 15	sgRNA1	Deletion	3	CGG	7	AGGATCACATGGTCCTGCTGGAGTTCGTGACCGCCG---GGATCACTCTCGGCATGGACGAGCTGTACAAGTAAGAATTCGCG	184	53
ACGGAGAACAATGAGA	BC 06	sgRNA1	Deletion	20	TCCCGGCGGCGGTCACGAAC	10	AGGATCACATGGTCCTGCTGGA--------------------TCACTCTCGGCATGGACGAGCTGTACAAGTAAGAATTCGCGGCCGCATACGATTTAGG	175.5	50
GCTTAGAAGAGACAAT	BC 21	sgRNA1	Deletion	2	GC	5	TAGATCACATGGTCCTGCTGGAGTTCGTGACCGCC--CGGGATCACTCTCGGCATGGACGAGCTGTACAAGTAAGAATTCGC	184.5	55
CTATCTTAAGCTATAA	BC 31	sgRNA1	Deletion	3	CGG	7	GTGATCACATGGTCCTGCTGGAGTTCGTGACCGCCG---GGATCACTCTCGGCATGGACGAGCTGTACAAGTAAGAATTCGCG	184	53
AATATAGTTCCGCTGC	BC 15	sgRNA1	Insertion	1	G	6	TAGATCACATGGTCCTGCTGGAGTTCGTGACCGCCGCCcGGGATCACTCTCGGCATGGACGAGCTGTACAAGTAAGAATT	183	54
ACGGAGAACAATGAGA	BC 06	sgRNA1	Deletion	2	GG	6	TAGATCACATGGTCCTGCTGGAGTTCGTGACCGCCG--GGGATCACTCCCGGCATGGACGAGCTGTACAAGTAAGAATTCGC	180.5	54
TACACTTTTGCTGCAA	BC 11	sgRNA1	Deletion	8	CCCGGCGG	9	TAGATCACATGGTCCTGCTGGAGTTCGTGACCG--------ATCACTCTCGGCATGGACGAGCTGTACAAGTAAGAATTCGCGGCCGC	181.5	51
CTATCTTAAGCTATAA	BC 31	sgRNA1	Deletion	22	GAGTGATCCCGGCGGCGGTCAC	16	AGGATCACATGGTCCTGCTGGAGTTC----------------------TCGGCATGGACGAGCTGTACAAGTAAGAATTCGCGGCCGCATACGATTTAGGTG	174.5	44
TAATACTTAACTGGAA	BC 17	sgRNA1	Deletion	5	CCCGG	9	TAGATCACATGGTCCTGCTGGAGTTCGTGACCGCCG-----ATCACTCCCGGCATGGACGAGCTGTACAAGTAAGAATTCGCGGC	179	51
GCTAGACTGGTTCCAA	BC 07	sgRNA1	Deletion	6	CGGCGG	7	AGGATCACATGGTCCTGCTGGAGTTCGTGACCG------GGATCACTCTCGGCATGGACGAGCTGTACAAGTAAGAATTCGCGGCC	182.5	53
CACAAGTTTGACGACA	BC 02	sgRNA1	Deletion	12	TCCCGGCGGCGG	10	TAGATCACATGGTCCTGCTGGAGTTCGTGA------------TCACTCTCGGCATGGACGAGCTGTACAAGTAAGAATTCGCGGCCGCATAC	179.5	50
TTCAAAACATTTATAA	BC 29	sgRNA1	Deletion	2	GG	6	GTGATCACATGGTCCTGCTGGAGTTCGTGACCGCCG--GGGATCACCCTCGGCATGGACGAGCTGTACAAGTAAGAATTCGC	180.5	54
GTGTATGGTCGCACAA	BC 34	sgRNA1	Deletion	6	GATCCC	12	TAGATCACATGGTCCTGCTGGAGTTCGTGACCGCCGGC------ACTCCCGGCATGGACGAGCTGTACAAGTAAGAATTCGCGGCC	174.5	48
GCTTAGAAGAGACAAT	BC 21	sgRNA1	Deletion	3	CGG	7	TAGATCACATGGTCCTGCTGGAGTTCGTGACCGCCG---GGATCACTCCCGGCATGGGCGAGCTGTACAAGTAAGAATTCGCG	176	53
GTGTATGGTCGCACAA	BC 34	sgRNA1	Deletion	3	CGG	7	CTGATCACATGGTCCTGCTGGAGTTCGTGACCGCCG---GGATCACTCTCGGCATGGACGAGCTGTACAAGTAAGAATTCGCG	184	53
AAATGACCGGAAAGCT	BC 32	sgRNA1	Deletion	3	CGG	7	TAGATCACATGGTCCTGCTGGAGTTCGTGACCGCCG---GGATCACTCTCGGCATGGACGAGCTGTACAAGTAAGAATTCGCG	184	53
GCTAGACTGGTTCCAA	BC 07	sgRNA1	Deletion	6	CGGCGG	7	TAGATCACATGGTCCTGCTGGAGTTCGTGACCG------GGATCACTCCCGGCATGGACGAGCTGTACAAGTAAGAATTCGCGGCC	178.5	53
TACACTTTTGCTGCAA	BC 11	sgRNA1	Deletion	3	CGG	7	CTGATCACATGGTCCTGCTGGAGTTCGTGACCGCCG---GGATCACTCCCGGCATGGACGAGCTGTACAAGTAAGAATTCGCG	180	53
GGAGGTGTCAGCAGAT	BC 04	sgRNA1	Deletion	3	CGG	7	GTGATCACATGGTCCTGCTGGAGTTCGTGACCGCCG---GGATCACTCCCGGCATGGACGAGCTGTACAAGTAAGAATTCGCG	180	53
TGACTTTTACGTACAA	BC 13	sgRNA1	Deletion	12	CGGCGGCGGTCA	7	GTGATCACATGGTCCTGCTGGAGTTCG------------GGATCACTCTCGGCATGGACGAGCTGTACAAGTAAGAATTCGCGGCCGCATAC	179.5	53
CACAAGTTTGACGACA	BC 02	sgRNA1	Insertion	1	G	6	GTGATCACATGGTCCTGCTGGAGTTCGTGACCGCCCCCcGGGAACACTCTCGGCATGGACGAGCCGTACAAGTAAGAATT	171	54
ATAATGGGCTATCAAA	BC 01	sgRNA1	Deletion	3	CGG	7	GTGATCACATGGTCCTGCTGGAGTTCGTGACCGCCG---GGATCACTCCCGGCCTGGACGAGCTGTACAAATAAGAATTCGCG	172	53
TAAGAGACGGGATGAA	BC 03	sgRNA1	Deletion	9	TGATCCCGG	13	AGGATCACATGGTCCTGCTGGAGTTCGTGACCGCCG---------TTCTCGGCATGGACGAGCTGTACAAGTAAGAATTCGCGGCCGCA	177	47
TAAAATCGATCAGTCA	BC 09	sgRNA1	Deletion	20	TCCCGGCGGCGGTCACGAAC	10	TAGATCACATGGTCCTGCTGGA--------------------TCACTCTCGGCATGGACGAGCTGTACAAGTAAGAATTCGCGGCCGCATACGATTTAGG	175.5	50
TAAGAGACGGGATGAA	BC 03	sgRNA1	Deletion	11	CCGGCGGCGGT	8	GTGATCACATGGTCCTGCTGGAGTTCGTG-----------GATCACTCTCGGCATGGACGAGCTGTACAAGTAAGAATTCGCGGCCGCATA	180	52
GCTTAGAAGAGACAAT	BC 21	sgRNA1	Deletion	2	GG	6	GTGATCACATGGTCCTGCTGGAGTTCGTGACCGCCG--GGGAACACTCTCGGCATGGACGAGCTGTACAAGTAAGAATTCGC	180.5	54
ATAATGGGCTATCAAA	BC 01	sgRNA1	Deletion	8	CGGCGGTC	4	TAGATCACATGGTCCTGCTGGAGTTCGT--------CCGGGATCACTCTCGGCATGGACGAGCTGTACAAGTAAGAATTCGCGGCCGC	181.5	56
CTATCTTAAGCTATAA	BC 31	sgRNA1	Deletion	3	CGG	7	AGGATCACATGGTCCTGCTGGAGTTCGTGACCGCCG---GGATCACTCCCGGCATGGACGAGCTGTACAAGTAAGAATTCGCG	180	53
ATAATGGGCTATCAAA	BC 01	sgRNA1	Deletion	1	G	6	TAGATCACATGGTCCTGCTGGAGTTCGTGACCGCCGC-GGGATCACTCCCGGCATGGACGAGCTGTACAAGTAAGAATTCG	181	54
CGTACTATCATTCCTG	BC 20	sgRNA1	Deletion	3	CGG	7	GTGATCACATGGTCCTGCTGGAGTTCGTGACCGCCG---GGATCACTCTCGGCATGGACGAGCTGTACAAATAAGAATTCGCG	180	53
TGACTTTTACGTACAA	BC 13	sgRNA1	Insertion	1	G	6	TAAATCACATGGTCCTGCTGGAGTTCGTGACCGCCGCCcGGGATCACCCTCGGCATGGACGAGCTGTACAAGTAAGAATT	175	54
CTATCTTAAGCTATAA	BC 31	sgRNA1	Deletion	7	GATCCCG	12	TAGATCACATGGTCCTGCTGGAGTTCGTGACCGCCGC-------ACTCTCGGCATGGACGAGCTGTACAAGTAAGAATTCGCGGCCG	182	48
CACAAGTTTGACGACA	BC 02	sgRNA1	Deletion	3	CGG	7	GTGATCACATGGTCCTGCTGGAGTTCGTGACCGCCG---GGATCACCCCCGGCATGGACGAGCTGTACAAGTAAAAATTCGCG	172	53
GCTACCAAGTAAGCCA	BC 22	sgRNA1	Deletion	4	CGGC	4	TAGATCACATGGTCCTGCTGGAGTTCGTGACC----CCGGGATCACTCCCGGCATGGACGAGCTGTACAAGTAAGAATTCGCGG	179.5	56
CACAAGTTTGACGACA	BC 02	sgRNA1	Deletion	3	CGG	7	GTGATCACATGGTCCTGCTGGAGTTCGTGACCGCCG---GGATCACTCCCGGCATGGACGAGCTGTACAAGTAAAAATTCGCC	172	53
CTTCGTCAACACCCAT	BC 08	sgRNA1	Deletion	15	AGTGATCCCGGCGGC	15	AGGATCACATGGTCCTGCTGGAGTTCGTGACC---------------CTCGGCATGGACGAGCTGTACAAGTAAGAATTCGCGGCCGCATACGAA	174	45
CTTATAAAGATCAGAT	BC 14	sgRNA1	Deletion	2	GC	5	TAGATCACATGGTCCTGCTGGAGTTCGTGACCGCC--CGGGATCACTCTCGGCATGGACGAGCTGTACAAGTAAGAATTCGC	184.5	55
CTTATAAAGATCAGAT	BC 14	sgRNA1	Deletion	3	CGG	7	GTGATCACATGGTCCTGCTGGAGTTCGTGACCGCCG---GGAACACCCCCGGCCTGGACGAGCTGTACAAGTAAGAATTCGCG	168	53
CCAACAACGGGGTAAG	BC 16	sgRNA1	Deletion	9	GTGATCCCG	14	TAGATCACATGGTCCTGCTGGAGTTCGTGACCGCCGC---------TCTCGGCATGGACGAGCTGTACAAGTAAGAATTCGCGGCCGCA	181	46
AGATTTGTAAATCTAG	BC 35	sgRNA1	Deletion	9	CCCGGCGGC	9	GTGATCACATGGTCCTGCTGGAGTTCGTGACT---------CTCACTCTCGGCATGGACGAGCTGTACAAGTAAGAATTCGCGGCCGCA	173	51
AGATTTGTAAATCTAG	BC 35	sgRNA1	Deletion	1	G	6	GTGATCACATGGTCCTGCTGGAGTTCGTGACCGCCGC-GGGATCACCCCCGGCCTGGACGAGCTGTACAAGTAAGAATTCC	169	54
GCTACCAAGTAAGCCA	BC 22	sgRNA1	Deletion	1	G	6	GTGATCACATGGTCCTGCTGGAGTTCGTGACCGCCGC-GGGATCACTCTCGGCATGGACGAGCTGTACAAGTAAGAATTCG	185	54
TGTTCAAGGACGCGGT	BC 19	sgRNA1	Deletion	3	CGG	7	TAGATCACATGGTCCTGCTGGAGTTCGTGACCGCCG---GGATCACTCTCGGCATGGACGAGCTGTACAAGTAAGAATTCGCG	184	53
TGACTTTTACGTACAA	BC 13	sgRNA1	Deletion	4	CGGC	4	CTGATCACATGGTCCTGCTGGAGTTCGTGACC----CCGGGATCACTCTCGGCATGGACGAGCTGTACAAGTAAGAATTCGCGG	183.5	56
GCTTAGAAGAGACAAT	BC 21	sgRNA1	Deletion	20	TCCCGGCGGCGGTCACGAAC	10	CTGATCACATGGTCCTGCTGGA--------------------TCACTCTCGGCATGGACGAGCTGTACAAGTAAGAATTCGCGGCCGCATACGATTTAGG	175.5	50
GCTTAGAAGAGACAAT	BC 21	sgRNA1	Deletion	25	AGAGTGATCCCGGCGGCGGTCACGA	17	AGGATCACATGCCCCTGCTGGAGT-------------------------CGGCATGGACGAGCTGTACAAGTAAGAATTCGCGGCCGCATACGATTTAGGTGACA	165	43
TACGGGAAGTTTTAGA	BC 27	sgRNA1	Insertion	1	G	9	ATGATCACATGGTCCTGCTGGAGTTCGCCACCGCCCCCCGGcAACACTCTCAGCATGGACGAGCTGAACAAGTAAAAATT	151	51
CTACACTCACTCTGTG	BC 12	sgRNA1	Deletion	10	GAGTGATCCC	16	TAGATCACATGGTCCTGCTGGAGTTCGTGACCGCCGGC----------TCGGCATGGACGAGCTGTACAAGTAAGAATTCGCGGCCGCAT	176.5	44
TTCAAAACATTTATAA	BC 29	sgRNA1	Deletion	8	CCCGGCGG	9	AGGATCACATGGTCCTGCTGGAGTTCGTGACCG--------ATCACTCTCGGCATGGACGAGCTGTACAAGTAAGAATTCGCGGCCGC	181.5	51
TGGAAAGGCAGCACTG	BC 25	sgRNA1	Deletion	3	CGG	7	AGGATCACATGGTCCTGCTGGAGTTCGTGACCGCCG---GGATCACTCCCGGCATGGACGAGCTGTACAAGTAAGAATTCGCG	180	53
TTCTAAAGATGGCCTC	BC 05	sgRNA1	Deletion	5	CCCGG	9	AGGATCACATGGTCCTGCTGGAGTTCGTGACCGCCG-----ATCACTCCCGGCATGGACGAGCTGTACAAGTAAGAATTCGCGGC	179	51
ACGGAGAACAATGAGA	BC 06	sgRNA1	Deletion	31	CCGAGAGTGATCCCGGCGGCGGTCACGAACT	20	CTGATCACATGGTCCTGCTGG-------------------------------CATGGACGAGCTGTACAAGTAAGAATTCGCGGCCGCATACGATTTAGGTGACACTGCAG	170	40
TAAGAGACGGGATGAA	BC 03	sgRNA1	Deletion	3	CGG	7	TAGATCACATGGTCCTGCTGGAGTTCGTGACCGCCG---GGATCACTCTCGGCATGGACGAGCTGTACAAGTAAGAATTCGCG	184	53
ACGGAGAACAATGAGA	BC 06	sgRNA1	Deletion	3	CGG	7	CTGATCACATGGTCCTGCTGGAGTTCGTGACCGCCG---GGATCACTCTCGGCATGGACGAGCTGTACAAGTAAGAATTCGCC	180	53
ACGTTTCAACGAAAGT	BC 26	sgRNA1	Deletion	1	G	6	TAGATCACATGGTCCTGCTGGAGTTCGTGACCGCCGC-GGGATCACCCCCGGCATGGACGAGCTGTACAAGTAAGAATTCG	177	54
TAAGAGACGGGATGAA	BC 03	sgRNA1	Deletion	3	CGG	7	GTGATCACATGGTCCTGCTGGAGTTCGTGACCGCCG---GGATCACTCCCGGCATGGACGAGCTGTACAAGTAAGAATTCGCC	176	53
CTTCGTCAACACCCAT	BC 08	sgRNA1	Deletion	22	GCCGAGAGTGATCCCGGCGGCG	21	CTGATCACATGGTCCTGCTGGAGTTCGTGAC----------------------ATGGACGAGCTGTACAAGTAAGAATTCGCGGCCGCATACGATTTAGGTG	174.5	39
CACAAGTTTGACGACA	BC 02	sgRNA1	Deletion	6	CGGCGG	7	GTGATCACATGGTCCTGCTGGAGTTCGTGACCG------GGATCACTCTCGGCATGGACGAACTGTACAAGTAAGAAATCGCGGCC	174.5	53
TAAGAGACGGGATGAA	BC 03	sgRNA1	Deletion	13	GAGTGATCCCGGC	16	AGGATCACATGGTCCTGCTGGAGTTCGTGACCGCC-------------CCGGCATGGACGAGCTGTACAAGTAAGAATTCGCGGCCGCATACG	175	44
GCTTAGAAGAGACAAT	BC 21	sgRNA1	Deletion	6	CGGCGG	7	AGGATCACATGGTCCTGCTGGAGTTCGTGACCG------GGATCACTCTCGGCATGGACGAGCTGTACAAGTAAGAATTCGCGGCC	182.5	53
CTATCTTAAGCTATAA	BC 31	sgRNA1	Deletion	2	GC	5	GTGATCACATGGTCCTGCTGGAGTTCGTGACCGCC--CGGGATCACTCCCGGCATGGACGAGCTGTACAAGTAAGAATTCGC	180.5	55
[truncated: 305,589+ more rows]

## Sheet: Figure 2B
sgRNA2+ssODN
barcode id (to filter)	chr	pos	strand	barcode	promoter	TRIP pool id	total count	wt count	del count	ins count	complex count	oligo count
46683	14	122435625	1	AAAAAAATTGATGAGCAA	p53.446	gemp_o	1	1	0	0	0	0
46683.1	14	122435625	1	AAAAAAATTGATGAGCAA	p53.446	gemp_o	1	1	0	0	0	0
46683.2	14	122435625	1	AAAAAAATTGATGAGCAA	p53.446	gemp_o	1	1	0	0	0	0
46683.3	14	122435625	1	AAAAAAATTGATGAGCAA	p53.446	gemp_o	1	1	0	0	0	0
46683.4	14	122435625	1	AAAAAAATTGATGAGCAA	p53.446	gemp_o	1	1	0	0	0	0
46683.5	14	122435625	1	AAAAAAATTGATGAGCAA	p53.446	gemp_o	1	1	0	0	0	0
46683.6	14	122435625	1	AAAAAAATTGATGAGCAA	p53.446	gemp_o	620	620	0	0	0	0
46683.7	14	122435625	1	AAAAAAATTGATGAGCAA	p53.446	gemp_o	1	1	0	0	0	0
1946	1	88183107	-1	AAAAAACAGTAAATATCC	CMV.584	gemp_o	1	0	1	0	0	0
1946.1	1	88183107	-1	AAAAAACAGTAAATATCC	CMV.584	gemp_o	48	17	29	2	0	0
44052	14	12212479	-1	AAAAAGAGTAAATTTCAA	Hoxb1.1841	gemp_o	60	59	1	0	0	0
32735	10	34017110	-1	AAAAAGATAATTCGGTGA	Hoxb1.1841	gemp_o	4	1	3	0	0	0
19238	5	145254821	-1	AAAACAATCCCACATTTG	CMV.584	gemp_o	1	0	1	0	0	0
19238.1	5	145254821	-1	AAAACAATCCCACATTTG	CMV.584	gemp_o	1	0	1	0	0	0
19238.2	5	145254821	-1	AAAACAATCCCACATTTG	CMV.584	gemp_o	2	2	0	0	0	0
19238.3	5	145254821	-1	AAAACAATCCCACATTTG	CMV.584	gemp_o	1	0	1	0	0	0
19238.4	5	145254821	-1	AAAACAATCCCACATTTG	CMV.584	gemp_o	104	36	56	9	3	0
19238.5	5	145254821	-1	AAAACAATCCCACATTTG	CMV.584	gemp_o	1	0	1	0	0	0
19238.6	5	145254821	-1	AAAACAATCCCACATTTG	CMV.584	gemp_o	1	0	1	0	0	0
56689	19	29587136	1	AAAACACGTGAGTGCAAG	Nanog.382	gemp_o	32	21	7	4	0	0
26473	8	26271938	1	AAAACATACAATTTTGTT	CMV.584	gemp_o	1	1	0	0	0	0
26473.1	8	26271938	1	AAAACATACAATTTTGTT	CMV.584	gemp_o	586	582	4	0	0	0
26473.2	8	26271938	1	AAAACATACAATTTTGTT	CMV.584	gemp_o	1	1	0	0	0	0
26473.3	8	26271938	1	AAAACATACAATTTTGTT	CMV.584	gemp_o	1	1	0	0	0	0
23255	7	28115733	-1	AAAACCATAGCAGCAGTC	Hoxb1.1841	gemp_o	58	9	42	5	2	0
44330	14	22737089	-1	AAAACCCTATGACTTACT	Hoxb1.1841	gemp_o	1	1	0	0	0	0
44330.1	14	22737089	-1	AAAACCCTATGACTTACT	Hoxb1.1841	gemp_o	1	1	0	0	0	0
44330.2	14	22737089	-1	AAAACCCTATGACTTACT	Hoxb1.1841	gemp_o	1	1	0	0	0	0
44330.3	14	22737089	-1	AAAACCCTATGACTTACT	Hoxb1.1841	gemp_o	3	3	0	0	0	0
44330.4	14	22737089	-1	AAAACCCTATGACTTACT	Hoxb1.1841	gemp_o	1	1	0	0	0	0
44330.5	14	22737089	-1	AAAACCCTATGACTTACT	Hoxb1.1841	gemp_o	1	1	0	0	0	0
44330.6	14	22737089	-1	AAAACCCTATGACTTACT	Hoxb1.1841	gemp_o	1	1	0	0	0	0
44330.7	14	22737089	-1	AAAACCCTATGACTTACT	Hoxb1.1841	gemp_o	1	1	0	0	0	0
44330.8	14	22737089	-1	AAAACCCTATGACTTACT	Hoxb1.1841	gemp_o	1	1	0	0	0	0
44330.9	14	22737089	-1	AAAACCCTATGACTTACT	Hoxb1.1841	gemp_o	2	2	0	0	0	0
44330.1	14	22737089	-1	AAAACCCTATGACTTACT	Hoxb1.1841	gemp_o	1	1	0	0	0	0
44330.1	14	22737089	-1	AAAACCCTATGACTTACT	Hoxb1.1841	gemp_o	947	916	23	2	5	1
44330.1	14	22737089	-1	AAAACCCTATGACTTACT	Hoxb1.1841	gemp_o	1	1	0	0	0	0
44330.1	14	22737089	-1	AAAACCCTATGACTTACT	Hoxb1.1841	gemp_o	1	1	0	0	0	0
44330.1	14	22737089	-1	AAAACCCTATGACTTACT	Hoxb1.1841	gemp_o	1	1	0	0	0	0
21129	6	83096593	-1	AAAACTACGATATCGCTC	Hoxb1.1841	gemp_o	28	9	18	1	0	0
8644	2	171545278	-1	AAAACTAGAGGAGAATAC	Oct4.1928	gemp_o	1	1	0	0	0	0
48916	15	97189143	-1	AAAACTATTACCAGGTAG	cMyc.772	gemp_o	4	4	0	0	0	0
37653	11	88319070	1	AAAAGCCTTATAGTATCC	Hoxb1.1841	gemp_o	2	2	0	0	0	0
25775	7	141892784	-1	AAAAGGGTGAACAGTCGG	Nanog.382	gemp_o	1	1	0	0	0	0
25775.1	7	141892784	-1	AAAAGGGTGAACAGTCGG	Nanog.382	gemp_o	84	40	39	2	3	0
25775.2	7	141892784	-1	AAAAGGGTGAACAGTCGG	Nanog.382	gemp_o	1	1	0	0	0	0
37457	11	83756176	-1	AAAAGTCCCGACAGTTGA	Nanog.382	gemp_o	1	1	0	0	0	0
37457.1	11	83756176	-1	AAAAGTCCCGACAGTTGA	Nanog.382	gemp_o	1	1	0	0	0	0
37457.2	11	83756176	-1	AAAAGTCCCGACAGTTGA	Nanog.382	gemp_o	1	1	0	0	0	0
37457.3	11	83756176	-1	AAAAGTCCCGACAGTTGA	Nanog.382	gemp_o	1	1	0	0	0	0
37457.4	11	83756176	-1	AAAAGTCCCGACAGTTGA	Nanog.382	gemp_o	1	1	0	0	0	0
37457.5	11	83756176	-1	AAAAGTCCCGACAGTTGA	Nanog.382	gemp_o	1	1	0	0	0	0
37457.6	11	83756176	-1	AAAAGTCCCGACAGTTGA	Nanog.382	gemp_o	362	361	0	0	1	0
37457.7	11	83756176	-1	AAAAGTCCCGACAGTTGA	Nanog.382	gemp_o	1	1	0	0	0	0
49415	16	9145831	1	AAAAGTGTGTTGGATGTA	Nanog.382	gemp_o	1	1	0	0	0	0
49415.1	16	9145831	1	AAAAGTGTGTTGGATGTA	Nanog.382	gemp_o	1	1	0	0	0	0
49415.2	16	9145831	1	AAAAGTGTGTTGGATGTA	Nanog.382	gemp_o	23	21	2	0	0	0
44306	14	22307589	-1	AAAATAATATTTTACGTT	Nanog.382	gemp_o	31	25	6	0	0	0
44745	14	41045913	1	AAAATACTTAGATCAAAC	Oct4.1928	gemp_o	59	47	9	2	1	0
20069	6	30688731	-1	AAAATAGAAAAAGAATTC	Hoxb1.1841	gemp_o	30	14	11	0	3	2
12710	4	32050355	-1	AAAATAGTGCGGCTAAAA	CMV.584	gemp_o	2	0	2	0	0	0
39499	12	41557963	1	AAAATATAAGACACGATT	PGK.509	gemp_o	40	36	3	1	0	0
17473	5	81709080	-1	AAAATATGCCTGACTTG	p53.446	gemp_o	26	22	3	1	0	0
4142	1	183847944	1	AAAATGAAGAGACTATAA	Oct4.1928	gemp_o	8	5	2	0	1	0
4700	2	15145615	-1	AAAATGTCAATCTGATAC	Hoxb1.1841	gemp_o	1	1	0	0	0	0
57295	19	48788543	1	AAAATTACGTTTAATTGT	Hoxb1.1841	gemp_o	1	0	1	0	0	0
57295.1	19	48788543	1	AAAATTACGTTTAATTGT	Hoxb1.1841	gemp_o	1	1	0	0	0	0
57295.2	19	48788543	1	AAAATTACGTTTAATTGT	Hoxb1.1841	gemp_o	2	2	0	0	0	0
57295.3	19	48788543	1	AAAATTACGTTTAATTGT	Hoxb1.1841	gemp_o	1	1	0	0	0	0
57295.4	19	48788543	1	AAAATTACGTTTAATTGT	Hoxb1.1841	gemp_o	1	1	0	0	0	0
57295.5	19	48788543	1	AAAATTACGTTTAATTGT	Hoxb1.1841	gemp_o	323	255	54	11	1	2
57295.6	19	48788543	1	AAAATTACGTTTAATTGT	Hoxb1.1841	gemp_o	1	1	0	0	0	0
57295.7	19	48788543	1	AAAATTACGTTTAATTGT	Hoxb1.1841	gemp_o	1	1	0	0	0	0
50611	16	48938126	-1	AAAATTCCTTGGTCGTCA	Nanog.382	gemp_o	56	10	39	6	1	0
37326	11	79469643	1	AAAATTGACCCGACCACG	Hoxb1.1841	gemp_o	1	0	1	0	0	0
37326.1	11	79469643	1	AAAATTGACCCGACCACG	Hoxb1.1841	gemp_o	1	0	1	0	0	0
37326.2	11	79469643	1	AAAATTGACCCGACCACG	Hoxb1.1841	gemp_o	322	59	199	20	25	19
37326.3	11	79469643	1	AAAATTGACCCGACCACG	Hoxb1.1841	gemp_o	1	0	1	0	0	0
58647	20	128848923	1	AAAATTTAGGCCTGTCCC	Nanog.382	gemp_o	127	120	6	1	0	0
35487	11	12888916	-1	AAACAAAATAAACCACGG	Oct4.1928	gemp_o	27	11	15	0	0	1
48932	15	97339076	-1	AAACAGCTTAACAAAAGA	cMyc.772	gemp_o	1	1	0	0	0	0
48932.1	15	97339076	-1	AAACAGCTTAACAAAAGA	cMyc.772	gemp_o	1	1	0	0	0	0
48932.2	15	97339076	-1	AAACAGCTTAACAAAAGA	cMyc.772	gemp_o	3	3	0	0	0	0
48932.3	15	97339076	-1	AAACAGCTTAACAAAAGA	cMyc.772	gemp_o	1	1	0	0	0	0
48932.4	15	97339076	-1	AAACAGCTTAACAAAAGA	cMyc.772	gemp_o	1	1	0	0	0	0
48932.5	15	97339076	-1	AAACAGCTTAACAAAAGA	cMyc.772	gemp_o	1	1	0	0	0	0
48932.6	15	97339076	-1	AAACAGCTTAACAAAAGA	cMyc.772	gemp_o	1	1	0	0	0	0
48932.7	15	97339076	-1	AAACAGCTTAACAAAAGA	cMyc.772	gemp_o	1	1	0	0	0	0
48932.8	15	97339076	-1	AAACAGCTTAACAAAAGA	cMyc.772	gemp_o	1	1	0	0	0	0
48932.9	15	97339076	-1	AAACAGCTTAACAAAAGA	cMyc.772	gemp_o	1	1	0	0	0	0
48932.1	15	97339076	-1	AAACAGCTTAACAAAAGA	cMyc.772	gemp_o	1	1	0	0	0	0
48932.1	15	97339076	-1	AAACAGCTTAACAAAAGA	cMyc.772	gemp_o	1	1	0	0	0	0
48932.1	15	97339076	-1	AAACAGCTTAACAAAAGA	cMyc.772	gemp_o	1	1	0	0	0	0
48932.1	15	97339076	-1	AAACAGCTTAACAAAAGA	cMyc.772	gemp_o	1	1	0	0	0	0
48932.1	15	97339076	-1	AAACAGCTTAACAAAAGA	cMyc.772	gemp_o	1455	1446	7	0	2	0
48932.2	15	97339076	-1	AAACAGCTTAACAAAAGA	cMyc.772	gemp_o	1	1	0	0	0	0
48932.2	15	97339076	-1	AAACAGCTTAACAAAAGA	cMyc.772	gemp_o	1	1	0	0	0	0
48932.2	15	97339076	-1	AAACAGCTTAACAAAAGA	cMyc.772	gemp_o	3	3	0	0	0	0
48932.2	15	97339076	-1	AAACAGCTTAACAAAAGA	cMyc.772	gemp_o	1	1	0	0	0	0
22024	6	120076960	1	AAACAGGCACCGCGCATA	Nanog.382	gemp_o	1	0	1	0	0	0
22024.1	6	120076960	1	AAACAGGCACCGCGCATA	Nanog.382	gemp_o	1	0	0	0	1	0
22024.2	6	120076960	1	AAACAGGCACCGCGCATA	Nanog.382	gemp_o	1	0	0	0	1	0
22024.3	6	120076960	1	AAACAGGCACCGCGCATA	Nanog.382	gemp_o	1	0	1	0	0	0
22024.4	6	120076960	1	AAACAGGCACCGCGCATA	Nanog.382	gemp_o	1	0	0	1	0	0
22024.5	6	120076960	1	AAACAGGCACCGCGCATA	Nanog.382	gemp_o	478	96	287	26	48	21
22024.6	6	120076960	1	AAACAGGCACCGCGCATA	Nanog.382	gemp_o	1	0	1	0	0	0
22024.7	6	120076960	1	AAACAGGCACCGCGCATA	Nanog.382	gemp_o	2	0	2	0	0	0
19353	5	149321219	1	AAACATGAGAGCATATTC	p53.446	gemp_o	47	38	9	0	0	0
19353.1	5	149321219	1	AAACATGAGAGCATATTC	p53.446	gemp_o	1	1	0	0	0	0
41470	13	13577911	-1	AAACATTCTTTGGCTAGA	Hoxb1.1841	gemp_o	1	0	1	0	0	0
41470.1	13	13577911	-1	AAACATTCTTTGGCTAGA	Hoxb1.1841	gemp_o	59	29	24	4	2	0
41459	13	13185414	1	AAACCACGGCTTATAGCG	Oct4.1928	gemp_o	1	1	0	0	0	0
41459.1	13	13185414	1	AAACCACGGCTTATAGCG	Oct4.1928	gemp_o	81	54	27	0	0	0
41459.2	13	13185414	1	AAACCACGGCTTATAGCG	Oct4.1928	gemp_o	1	1	0	0	0	0
44076	14	12731760	-1	AAACCATGCTCTGTGGGA	Hoxb1.1841	gemp_o	1	1	0	0	0	0
44076.1	14	12731760	-1	AAACCATGCTCTGTGGGA	Hoxb1.1841	gemp_o	32	31	1	0	0	0
52781	17	48494275	-1	AAACCCTATATAGGAGTT	p53.446	gemp_o	2	2	0	0	0	0
51555	17	5180763	-1	AAACCGCTTTTTTAAACT	Hoxb1.1841	gemp_o	2	2	0	0	0	0
51555.1	17	5180763	-1	AAACCGCTTTTTTAAACT	Hoxb1.1841	gemp_o	1	1	0	0	0	0
51555.2	17	5180763	-1	AAACCGCTTTTTTAAACT	Hoxb1.1841	gemp_o	1	1	0	0	0	0
51555.3	17	5180763	-1	AAACCGCTTTTTTAAACT	Hoxb1.1841	gemp_o	546	540	4	1	1	0
51555.4	17	5180763	-1	AAACCGCTTTTTTAAACT	Hoxb1.1841	gemp_o	2	2	0	0	0	0
51555.5	17	5180763	-1	AAACCGCTTTTTTAAACT	Hoxb1.1841	gemp_o	1	1	0	0	0	0
51555.6	17	5180763	-1	AAACCGCTTTTTTAAACT	Hoxb1.1841	gemp_o	1	1	0	0	0	0
51555.7	17	5180763	-1	AAACCGCTTTTTTAAACT	Hoxb1.1841	gemp_o	1	1	0	0	0	0
51555.8	17	5180763	-1	AAACCGCTTTTTTAAACT	Hoxb1.1841	gemp_o	2	2	0	0	0	0
28242	8	109164778	1	AAACCTCATACATATTCG	Hoxb1.1841	gemp_o	1	0	1	0	0	0
28242.1	8	109164778	1	AAACCTCATACATATTCG	Hoxb1.1841	gemp_o	52	30	21	1	0	0
9112	3	16084564	1	AAACGGTATCCCACACAT	cMyc.772	gemp_o	24	1	13	0	5	5
22045	6	120447289	1	AAACGTCGAGGTAGGTGT	CMV.584	gemp_o	116	115	0	1	0	0
22045.1	6	120447289	1	AAACGTCGAGGTAGGTGT	CMV.584	gemp_o	1	1	0	0	0	0
22045.2	6	120447289	1	AAACGTCGAGGTAGGTGT	CMV.584	gemp_o	1	1	0	0	0	0
35128	10	129893067	1	AAACGTTTAAAACTAATT	Hoxb1.1841	gemp_o	1	0	0	1	0	0
35128.1	10	129893067	1	AAACGTTTAAAACTAATT	Hoxb1.1841	gemp_o	1	1	0	0	0	0
35128.2	10	129893067	1	AAACGTTTAAAACTAATT	Hoxb1.1841	gemp_o	125	88	26	4	2	5
35128.3	10	129893067	1	AAACGTTTAAAACTAATT	Hoxb1.1841	gemp_o	1	1	0	0	0	0
46809	15	7067851	1	AAACTAGAAAAGAATTCA	Nanog.382	gemp_o	1	1	0	0	0	0
46809.1	15	7067851	1	AAACTAGAAAAGAATTCA	Nanog.382	gemp_o	1	1	0	0	0	0
46809.2	15	7067851	1	AAACTAGAAAAGAATTCA	Nanog.382	gemp_o	1	1	0	0	0	0
46809.3	15	7067851	1	AAACTAGAAAAGAATTCA	Nanog.382	gemp_o	544	541	2	1	0	0
46809.4	15	7067851	1	AAACTAGAAAAGAATTCA	Nanog.382	gemp_o	1	1	0	0	0	0
49491	16	11255215	-1	AAACTCACATAGACCTAG	Hoxb1.1841	gemp_o	1	1	0	0	0	0
25174	7	121387894	-1	AAACTCTCGCGTCAAGGT	p53.446	gemp_o	44	41	2	0	1	0
5766	2	58978677	1	AAACTCTTTGTAGTTGGT	p53.446	gemp_o	1	1	0	0	0	0
5766.1	2	58978677	1	AAACTCTTTGTAGTTGGT	p53.446	gemp_o	1	1	0	0	0	0
5766.2	2	58978677	1	AAACTCTTTGTAGTTGGT	p53.446	gemp_o	1	1	0	0	0	0
5766.3	2	58978677	1	AAACTCTTTGTAGTTGGT	p53.446	gemp_o	2	2	0	0	0	0
5766.4	2	58978677	1	AAACTCTTTGTAGTTGGT	p53.446	gemp_o	666	662	1	3	0	0
5766.5	2	58978677	1	AAACTCTTTGTAGTTGGT	p53.446	gemp_o	1	1	0	0	0	0
5766.6	2	58978677	1	AAACTCTTTGTAGTTGGT	p53.446	gemp_o	1	1	0	0	0	0
5766.7	2	58978677	1	AAACTCTTTGTAGTTGGT	p53.446	gemp_o	2	2	0	0	0	0
5766.8	2	58978677	1	AAACTCTTTGTAGTTGGT	p53.446	gemp_o	1	1	0	0	0	0
33727	10	75236629	-1	AAACTGGACACTTTGCTC	Hoxb1.1841	gemp_o	4	4	0	0	0	0
38299	11	106997445	1	AAACTGGTTCCTGAGGAC	CMV.584	gemp_o	27	26	1	0	0	0
48025	15	64682503	1	AAACTTACGCAGAGACCC	Hoxb1.1841	gemp_o	1	0	1	0	0	0
48025.1	15	64682503	1	AAACTTACGCAGAGACCC	Hoxb1.1841	gemp_o	72	46	24	0	2	0
19088	5	139646082	1	AAAGAAACATAGGGCCCT	Hoxb1.1841	gemp_o	64	30	28	3	2	1
17268	5	73580823	-1	AAAGAAGCATCATTACAA	Hoxb1.1841	gemp_o	1	1	0	0	0	0
17268.1	5	73580823	-1	AAAGAAGCATCATTACAA	Hoxb1.1841	gemp_o	31	25	4	0	2	0
15845	4	154855363	-1	AAAGATAGTTAAGCTTAT	Hoxb1.1841	gemp_o	29	4	23	1	0	1
26623	8	33169248	-1	AAAGATTAGCATCTTGCG	Hoxb1.1841	gemp_o	15	14	0	0	1	0
4883	2	21197166	1	AAAGCCTCGCCCACTGCC	Hoxb1.1841	gemp_o	30	30	0	0	0	0
57873	20	39945194	-1	AAAGCGATTTTATACCGT	cMyc.772	gemp_o	1	1	0	0	0	0
57873.1	20	39945194	-1	AAAGCGATTTTATACCGT	cMyc.772	gemp_o	121	92	18	3	8	0
31645	9	112951713	1	AAAGTCGAGTGGCCCTAA	Hoxb1.1841	gemp_o	66	26	36	1	3	0
39222	12	25577148	1	AAAGTCTTGTCGTGCCAC	p53.446	gemp_o	1	1	0	0	0	0
39222.1	12	25577148	1	AAAGTCTTGTCGTGCCAC	p53.446	gemp_o	261	247	14	0	0	0
39222.2	12	25577148	1	AAAGTCTTGTCGTGCCAC	p53.446	gemp_o	1	1	0	0	0	0
54878	18	41740758	1	AAAGTGAACCAATCTGCA	Oct4.1928	gemp_o	1	1	0	0	0	0
21193	6	86499724	-1	AAAGTTATAGGTATACAA	Oct4.1928	gemp_o	34	31	0	2	0	1
5658	2	53337026	1	AAAGTTATTCCGTGTAGA	Hoxb1.1841	gemp_o	11	6	4	0	1	0
3227	1	144864050	-1	AAAGTTCGTACCAAACTA	Oct4.1928	gemp_o	38	38	0	0	0	0
3227.1	1	144864050	-1	AAAGTTCGTACCAAACTA	Oct4.1928	gemp_o	1	1	0	0	0	0
1539	1	71700666	1	AAAGTTGGTGTTCGGTGA	p53.446	gemp_o	92	5	43	13	19	12
1539.1	1	71700666	1	AAAGTTGGTGTTCGGTGA	p53.446	gemp_o	1	0	0	1	0	0
1539.2	1	71700666	1	AAAGTTGGTGTTCGGTGA	p53.446	gemp_o	1	0	0	0	1	0
46029	14	87204606	1	AAAGTTTCTAATGTACGA	p53.446	gemp_o	1	0	1	0	0	0
46029.1	14	87204606	1	AAAGTTTCTAATGTACGA	p53.446	gemp_o	1	1	0	0	0	0
46029.2	14	87204606	1	AAAGTTTCTAATGTACGA	p53.446	gemp_o	1	1	0	0	0	0
46029.3	14	87204606	1	AAAGTTTCTAATGTACGA	p53.446	gemp_o	1	1	0	0	0	0
46029.4	14	87204606	1	AAAGTTTCTAATGTACGA	p53.446	gemp_o	426	279	136	6	3	2
46029.5	14	87204606	1	AAAGTTTCTAATGTACGA	p53.446	gemp_o	1	1	0	0	0	0
55243	18	58139155	-1	AAATAACCTTTATTGGAA	Hoxb1.1841	gemp_o	1	0	0	0	1	0
55243.1	18	58139155	-1	AAATAACCTTTATTGGAA	Hoxb1.1841	gemp_o	52	44	6	1	1	0
50287	16	35970201	1	AAATAAGACGATTATGCT	Oct4.1928	gemp_o	1	1	0	0	0	0
50287.1	16	35970201	1	AAATAAGACGATTATGCT	Oct4.1928	gemp_o	1	1	0	0	0	0
50287.2	16	35970201	1	AAATAAGACGATTATGCT	Oct4.1928	gemp_o	1	0	1	0	0	0
50287.3	16	35970201	1	AAATAAGACGATTATGCT	Oct4.1928	gemp_o	543	538	3	0	2	0
50287.4	16	35970201	1	AAATAAGACGATTATGCT	Oct4.1928	gemp_o	1	1	0	0	0	0
50287.5	16	35970201	1	AAATAAGACGATTATGCT	Oct4.1928	gemp_o	1	1	0	0	0	0
54421	18	26820524	-1	AAATAAGCTCGAATGCTA	Hoxb1.1841	gemp_o	1	0	1	0	0	0
54421.1	18	26820524	-1	AAATAAGCTCGAATGCTA	Hoxb1.1841	gemp_o	136	105	30	1	0	0
54421.2	18	26820524	-1	AAATAAGCTCGAATGCTA	Hoxb1.1841	gemp_o	1	1	0	0	0	0
28526	8	119094862	-1	AAATACCCATCTAAGTTG	CMV.584	gemp_o	1	1	0	0	0	0
45732	14	77004233	1	AAATAGATTTACACGGTC	p53.446	gemp_o	50	41	9	0	0	0
10324	3	79336233	1	AAATAGTATTAGTTCGGT	Nanog.382	gemp_o	95	56	24	3	9	3
28412	8	113724356	-1	AAATAGTGTAGGGGGCAC	Hoxb1.1841	gemp_o	63	5	25	13	5	15
51139	16	82774204	1	AAATCAAAACACATGTAT	Hoxb1.1841	gemp_o	3	3	0	0	0	0
28364	8	112342220	1	AAATCAACGGAGTGCTTG	Hoxb1.1841	gemp_o	8	8	0	0	0	0
21240	6	87608740	1	AAATCCACGAAGCGAACA	CMV.584	gemp_o	15	15	0	0	0	0
7735	2	141273864	1	AAATCCTCCGAGGCCCTA	Hoxb1.1841	gemp_o	8	2	6	0	0	0
7735.1	2	141273864	1	AAATCCTCCGAGGCCCTA	Hoxb1.1841	gemp_o	1	0	1	0	0	0
6466	2	83564309	-1	AAATCGAAACGGCTATAT	Hoxb1.1841	gemp_o	98	96	0	1	1	0
38055	11	100415230	-1	AAATCGAAGCTCCTCGCT	Oct4.1928	gemp_o	1	1	0	0	0	0
38055.1	11	100415230	-1	AAATCGAAGCTCCTCGCT	Oct4.1928	gemp_o	1	1	0	0	0	0
38055.2	11	100415230	-1	AAATCGAAGCTCCTCGCT	Oct4.1928	gemp_o	2	2	0	0	0	0
38055.3	11	100415230	-1	AAATCGAAGCTCCTCGCT	Oct4.1928	gemp_o	1	0	0	1	0	0
38055.4	11	100415230	-1	AAATCGAAGCTCCTCGCT	Oct4.1928	gemp_o	1	1	0	0	0	0
38055.5	11	100415230	-1	AAATCGAAGCTCCTCGCT	Oct4.1928	gemp_o	1	1	0	0	0	0
38055.6	11	100415230	-1	AAATCGAAGCTCCTCGCT	Oct4.1928	gemp_o	1377	1344	23	3	7	0
38055.7	11	100415230	-1	AAATCGAAGCTCCTCGCT	Oct4.1928	gemp_o	1	1	0	0	0	0
38055.8	11	100415230	-1	AAATCGAAGCTCCTCGCT	Oct4.1928	gemp_o	1	1	0	0	0	0
38055.9	11	100415230	-1	AAATCGAAGCTCCTCGCT	Oct4.1928	gemp_o	2	2	0	0	0	0
38055.1	11	100415230	-1	AAATCGAAGCTCCTCGCT	Oct4.1928	gemp_o	2	2	0	0	0	0
38055.1	11	100415230	-1	AAATCGAAGCTCCTCGCT	Oct4.1928	gemp_o	1	1	0	0	0	0
38055.1	11	100415230	-1	AAATCGAAGCTCCTCGCT	Oct4.1928	gemp_o	1	1	0	0	0	0
38055.1	11	100415230	-1	AAATCGAAGCTCCTCGCT	Oct4.1928	gemp_o	1	1	0	0	0	0
38055.1	11	100415230	-1	AAATCGAAGCTCCTCGCT	Oct4.1928	gemp_o	3	3	0	0	0	0
38055.2	11	100415230	-1	AAATCGAAGCTCCTCGCT	Oct4.1928	gemp_o	1	1	0	0	0	0
38055.2	11	100415230	-1	AAATCGAAGCTCCTCGCT	Oct4.1928	gemp_o	1	1	0	0	0	0
14336	4	108737736	1	AAATCGAATTCGAGATAG	Hoxb1.1841	gemp_o	2	2	0	0	0	0
43051	13	81624211	1	AAATGACACCATCCTTTCG	Nanog.382	gemp_o	1	1	0	0	0	0
43051.1	13	81624211	1	AAATGACACCATCCTTTCG	Nanog.382	gemp_o	1	1	0	0	0	0
43051.2	13	81624211	1	AAATGACACCATCCTTTCG	Nanog.382	gemp_o	1	1	0	0	0	0
43051.3	13	81624211	1	AAATGACACCATCCTTTCG	Nanog.382	gemp_o	113	82	30	0	1	0
16352	5	28408637	1	AAATGATAGTGAACGCCG	Hoxb1.1841	gemp_o	1	1	0	0	0	0
16352.1	5	28408637	1	AAATGATAGTGAACGCCG	Hoxb1.1841	gemp_o	189	182	2	3	2	0
16352.2	5	28408637	1	AAATGATAGTGAACGCCG	Hoxb1.1841	gemp_o	1	1	0	0	0	0
16352.3	5	28408637	1	AAATGATAGTGAACGCCG	Hoxb1.1841	gemp_o	2	2	0	0	0	0
11313	3	116565977	-1	AAATGCCCTGCGCCGCGT	Hoxb1.1841	gemp_o	62	39	19	3	1	0
13500	4	64660224	1	AAATGGAACTCATTTCAT	cMyc.772	gemp_o	1	1	0	0	0	0
13500.1	4	64660224	1	AAATGGAACTCATTTCAT	cMyc.772	gemp_o	163	161	2	0	0	0
46135	14	92920865	-1	AAATGGTGAATCTCCATT	Nanog.382	gemp_o	1	0	1	0	0	0
46135.1	14	92920865	-1	AAATGGTGAATCTCCATT	Nanog.382	gemp_o	99	51	43	3	0	2
46135.2	14	92920865	-1	AAATGGTGAATCTCCATT	Nanog.382	gemp_o	1	1	0	0	0	0
3241	1	145650940	-1	AAATTAACTCGCGCGTAC	Oct4.1928	gemp_o	71	63	3	5	0	0
3241.1	1	145650940	-1	AAATTAACTCGCGCGTAC	Oct4.1928	gemp_o	1	1	0	0	0	0
3241.2	1	145650940	-1	AAATTAACTCGCGCGTAC	Oct4.1928	gemp_o	1	1	0	0	0	0
3241.3	1	145650940	-1	AAATTAACTCGCGCGTAC	Oct4.1928	gemp_o	1	1	0	0	0	0
11107	3	104502975	-1	AAATTAGGCAGTTTATCG	cMyc.772	gemp_o	1	1	0	0	0	0
11107.1	3	104502975	-1	AAATTAGGCAGTTTATCG	cMyc.772	gemp_o	1	1	0	0	0	0
11107.2	3	104502975	-1	AAATTAGGCAGTTTATCG	cMyc.772	gemp_o	724	723	1	0	0	0
11107.3	3	104502975	-1	AAATTAGGCAGTTTATCG	cMyc.772	gemp_o	1	1	0	0	0	0
23892	7	63348845	1	AAATTCCTCATTTTGCTG	CMV.584	gemp_o	1	1	0	0	0	0
23892.1	7	63348845	1	AAATTCCTCATTTTGCTG	CMV.584	gemp_o	2	2	0	0	0	0
23892.2	7	63348845	1	AAATTCCTCATTTTGCTG	CMV.584	gemp_o	1	1	0	0	0	0
23892.3	7	63348845	1	AAATTCCTCATTTTGCTG	CMV.584	gemp_o	2	2	0	0	0	0
23892.4	7	63348845	1	AAATTCCTCATTTTGCTG	CMV.584	gemp_o	665	662	2	0	1	0
23892.5	7	63348845	1	AAATTCCTCATTTTGCTG	CMV.584	gemp_o	1	1	0	0	0	0
32945	10	41939887	1	AAATTGCTCTTCGCATGC	Hoxb1.1841	gemp_o	44	18	17	9	0	0
13285	4	55483075	-1	AAATTGTGATTCTACTGT	cMyc.772	gemp_o	4	4	0	0	0	0
32591	10	27388859	-1	AAATTTCACTGTACAACG	cMyc.772	gemp_o	7	7	0	0	0	0
17897	5	103739435	1	AACAAAACCACACTGTTT	Hoxb1.1841	gemp_o	2	2	0	0	0	0
17897.1	5	103739435	1	AACAAAACCACACTGTTT	Hoxb1.1841	gemp_o	2	2	0	0	0	0
17897.2	5	103739435	1	AACAAAACCACACTGTTT	Hoxb1.1841	gemp_o	1	0	0	0	1	0
17897.3	5	103739435	1	AACAAAACCACACTGTTT	Hoxb1.1841	gemp_o	2	2	0	0	0	0
17897.4	5	103739435	1	AACAAAACCACACTGTTT	Hoxb1.1841	gemp_o	1	1	0	0	0	0
17897.5	5	103739435	1	AACAAAACCACACTGTTT	Hoxb1.1841	gemp_o	2	2	0	0	0	0
17897.6	5	103739435	1	AACAAAACCACACTGTTT	Hoxb1.1841	gemp_o	3	3	0	0	0	0
17897.7	5	103739435	1	AACAAAACCACACTGTTT	Hoxb1.1841	gemp_o	2	2	0	0	0	0
17897.8	5	103739435	1	AACAAAACCACACTGTTT	Hoxb1.1841	gemp_o	1	1	0	0	0	0
17897.9	5	103739435	1	AACAAAACCACACTGTTT	Hoxb1.1841	gemp_o	1	1	0	0	0	0
17897.1	5	103739435	1	AACAAAACCACACTGTTT	Hoxb1.1841	gemp_o	1	1	0	0	0	0
17897.1	5	103739435	1	AACAAAACCACACTGTTT	Hoxb1.1841	gemp_o	2	2	0	0	0	0
17897.1	5	103739435	1	AACAAAACCACACTGTTT	Hoxb1.1841	gemp_o	4	4	0	0	0	0
17897.1	5	103739435	1	AACAAAACCACACTGTTT	Hoxb1.1841	gemp_o	1	1	0	0	0	0
17897.1	5	103739435	1	AACAAAACCACACTGTTT	Hoxb1.1841	gemp_o	2942	2924	9	1	8	0
17897.2	5	103739435	1	AACAAAACCACACTGTTT	Hoxb1.1841	gemp_o	1	1	0	0	0	0
17897.2	5	103739435	1	AACAAAACCACACTGTTT	Hoxb1.1841	gemp_o	1	1	0	0	0	0
17897.2	5	103739435	1	AACAAAACCACACTGTTT	Hoxb1.1841	gemp_o	2	2	0	0	0	0
17897.2	5	103739435	1	AACAAAACCACACTGTTT	Hoxb1.1841	gemp_o	1	1	0	0	0	0
17897.2	5	103739435	1	AACAAAACCACACTGTTT	Hoxb1.1841	gemp_o	2	2	0	0	0	0
17897.2	5	103739435	1	AACAAAACCACACTGTTT	Hoxb1.1841	gemp_o	2	2	0	0	0	0
17897.2	5	103739435	1	AACAAAACCACACTGTTT	Hoxb1.1841	gemp_o	1	1	0	0	0	0
47194	15	27402773	-1	AACAAGAAATCGACCCAT	Oct4.1928	gemp_o	4	4	0	0	0	0
9478	3	32603414	-1	AACAAGATAAACATCCTA	CMV.584	gemp_o	1	1	0	0	0	0
9478.1	3	32603414	-1	AACAAGATAAACATCCTA	CMV.584	gemp_o	1	1	0	0	0	0
9478.2	3	32603414	-1	AACAAGATAAACATCCTA	CMV.584	gemp_o	1	1	0	0	0	0
9478.3	3	32603414	-1	AACAAGATAAACATCCTA	CMV.584	gemp_o	2	2	0	0	0	0
9478.4	3	32603414	-1	AACAAGATAAACATCCTA	CMV.584	gemp_o	157	156	1	0	0	0
5384	2	38803602	-1	AACAAGTCGTTAACTGGC	cMyc.772	gemp_o	37	37	0	0	0	0
5384.1	2	38803602	-1	AACAAGTCGTTAACTGGC	cMyc.772	gemp_o	1	1	0	0	0	0
39732	12	55741012	1	AACAATAAGCATCCCGTA	Hoxb1.1841	gemp_o	18	11	7	0	0	0
1034	1	52581395	-1	AACACACACGCCACGTTT	cMyc.772	gemp_o	15	15	0	0	0	0
16015	5	12847947	1	AACACAGTCCGAATAACG	cMyc.772	gemp_o	1	0	0	0	0	1
16015.1	5	12847947	1	AACACAGTCCGAATAACG	cMyc.772	gemp_o	2	0	2	0	0	0
16015.2	5	12847947	1	AACACAGTCCGAATAACG	cMyc.772	gemp_o	1	0	1	0	0	0
16015.3	5	12847947	1	AACACAGTCCGAATAACG	cMyc.772	gemp_o	1	0	0	0	1	0
16015.4	5	12847947	1	AACACAGTCCGAATAACG	cMyc.772	gemp_o	1	0	0	0	1	0
16015.5	5	12847947	1	AACACAGTCCGAATAACG	cMyc.772	gemp_o	265	33	181	22	16	13
16015.6	5	12847947	1	AACACAGTCCGAATAACG	cMyc.772	gemp_o	1	0	1	0	0	0
47956	15	61517571	1	AACACCAGGTGAGAAACC	Hoxb1.1841	gemp_o	1	1	0	0	0	0
1570	1	72350943	1	AACACGGCCAATCAGTGG	Hoxb1.1841	gemp_o	1	1	0	0	0	0
1570.1	1	72350943	1	AACACGGCCAATCAGTGG	Hoxb1.1841	gemp_o	1	1	0	0	0	0
1570.2	1	72350943	1	AACACGGCCAATCAGTGG	Hoxb1.1841	gemp_o	1	1	0	0	0	0
1570.3	1	72350943	1	AACACGGCCAATCAGTGG	Hoxb1.1841	gemp_o	1	1	0	0	0	0
1570.4	1	72350943	1	AACACGGCCAATCAGTGG	Hoxb1.1841	gemp_o	1	1	0	0	0	0
1570.5	1	72350943	1	AACACGGCCAATCAGTGG	Hoxb1.1841	gemp_o	647	646	0	0	0	1
1570.6	1	72350943	1	AACACGGCCAATCAGTGG	Hoxb1.1841	gemp_o	1	1	0	0	0	0
1570.7	1	72350943	1	AACACGGCCAATCAGTGG	Hoxb1.1841	gemp_o	1	1	0	0	0	0
1570.8	1	72350943	1	AACACGGCCAATCAGTGG	Hoxb1.1841	gemp_o	1	1	0	0	0	0
17115	5	66262363	-1	AACACGTAAACTTATTGA	Nanog.382	gemp_o	35	31	0	4	0	0
17170	5	67676768	-1	AACAGAAACTACGCATCC	Hoxb1.1841	gemp_o	4	4	0	0	0	0
50134	16	32098273	1	AACATAACACGTAAAGCT	CMV.584	gemp_o	39	38	1	0	0	0
50134.1	16	32098273	1	AACATAACACGTAAAGCT	CMV.584	gemp_o	1	1	0	0	0	0
39917	12	66467936	1	AACATCATATGAAACAACT	cMyc.772	gemp_o	21	19	2	0	0	0
31848	9	119883863	1	AACATCCAATCGAACACA	Hoxb1.1841	gemp_o	2	2	0	0	0	0
3732	1	167523055	-1	AACATCCCACGGCATGGA	cMyc.772	gemp_o	1	0	1	0	0	0
3732.1	1	167523055	-1	AACATCCCACGGCATGGA	cMyc.772	gemp_o	1	0	1	0	0	0
3732.2	1	167523055	-1	AACATCCCACGGCATGGA	cMyc.772	gemp_o	444	135	222	37	21	29
3732.3	1	167523055	-1	AACATCCCACGGCATGGA	cMyc.772	gemp_o	1	0	1	0	0	0
27478	8	74227895	-1	AACCACAAACAAACAACA	Nanog.382	gemp_o	7	7	0	0	0	0
16877	5	53930304	-1	AACCACGCGATGAACGCC	p53.446	gemp_o	8	7	1	0	0	0
427	1	22481308	-1	AACCACGTACGTTAATAC	Nanog.382	gemp_o	20	7	10	2	1	0
8077	2	154293459	1	AACCACTTAAAGGAGTTG	Oct4.1928	gemp_o	47	46	0	0	1	0
8077.1	2	154293459	1	AACCACTTAAAGGAGTTG	Oct4.1928	gemp_o	1	1	0	0	0	0
8077.2	2	154293459	1	AACCACTTAAAGGAGTTG	Oct4.1928	gemp_o	14	14	0	0	0	0
8077.3	2	154293459	1	AACCACTTAAAGGAGTTG	Oct4.1928	gemp_o	1	1	0	0	0	0
8077.4	2	154293459	1	AACCACTTAAAGGAGTTG	Oct4.1928	gemp_o	1	1	0	0	0	0
8077.5	2	154293459	1	AACCACTTAAAGGAGTTG	Oct4.1928	gemp_o	57	57	0	0	0	0
8077.6	2	154293459	1	AACCACTTAAAGGAGTTG	Oct4.1928	gemp_o	1	1	0	0	0	0
8077.7	2	154293459	1	AACCACTTAAAGGAGTTG	Oct4.1928	gemp_o	10	10	0	0	0	0
8077.8	2	154293459	1	AACCACTTAAAGGAGTTG	Oct4.1928	gemp_o	1	1	0	0	0	0
8077.9	2	154293459	1	AACCACTTAAAGGAGTTG	Oct4.1928	gemp_o	88	87	1	0	0	0
8077.1	2	154293459	1	AACCACTTAAAGGAGTTG	Oct4.1928	gemp_o	7	7	0	0	0	0
8077.11	2	154293459	1	AACCACTTAAAGGAGTTG	Oct4.1928	gemp_o	68	68	0	0	0	0
8077.12	2	154293459	1	AACCACTTAAAGGAGTTG	Oct4.1928	gemp_o	1	1	0	0	0	0
8077.13	2	154293459	1	AACCACTTAAAGGAGTTG	Oct4.1928	gemp_o	19	19	0	0	0	0
8077.14	2	154293459	1	AACCACTTAAAGGAGTTG	Oct4.1928	gemp_o	1	1	0	0	0	0
8077.15	2	154293459	1	AACCACTTAAAGGAGTTG	Oct4.1928	gemp_o	1	1	0	0	0	0
8077.16	2	154293459	1	AACCACTTAAAGGAGTTG	Oct4.1928	gemp_o	18	18	0	0	0	0
8077.17	2	154293459	1	AACCACTTAAAGGAGTTG	Oct4.1928	gemp_o	50	49	1	0	0	0
8077.18	2	154293459	1	AACCACTTAAAGGAGTTG	Oct4.1928	gemp_o	1	1	0	0	0	0
8077.19	2	154293459	1	AACCACTTAAAGGAGTTG	Oct4.1928	gemp_o	66	65	0	1	0	0
8077.2	2	154293459	1	AACCACTTAAAGGAGTTG	Oct4.1928	gemp_o	15	15	0	0	0	0
8077.21	2	154293459	1	AACCACTTAAAGGAGTTG	Oct4.1928	gemp_o	12	10	1	0	1	0
8077.22	2	154293459	1	AACCACTTAAAGGAGTTG	Oct4.1928	gemp_o	1	1	0	0	0	0
8077.23	2	154293459	1	AACCACTTAAAGGAGTTG	Oct4.1928	gemp_o	2	2	0	0	0	0
8077.24	2	154293459	1	AACCACTTAAAGGAGTTG	Oct4.1928	gemp_o	24	24	0	0	0	0
8077.25	2	154293459	1	AACCACTTAAAGGAGTTG	Oct4.1928	gemp_o	11	11	0	0	0	0
8077.26	2	154293459	1	AACCACTTAAAGGAGTTG	Oct4.1928	gemp_o	44	42	2	0	0	0
8077.27	2	154293459	1	AACCACTTAAAGGAGTTG	Oct4.1928	gemp_o	57	56	1	0	0	0
8077.28	2	154293459	1	AACCACTTAAAGGAGTTG	Oct4.1928	gemp_o	11	11	0	0	0	0
8077.29	2	154293459	1	AACCACTTAAAGGAGTTG	Oct4.1928	gemp_o	124588	122879	1098	314	286	11
8077.3	2	154293459	1	AACCACTTAAAGGAGTTG	Oct4.1928	gemp_o	25	23	2	0	0	0
8077.31	2	154293459	1	AACCACTTAAAGGAGTTG	Oct4.1928	gemp_o	7	7	0	0	0	0
8077.32	2	154293459	1	AACCACTTAAAGGAGTTG	Oct4.1928	gemp_o	37	37	0	0	0	0
8077.33	2	154293459	1	AACCACTTAAAGGAGTTG	Oct4.1928	gemp_o	29	29	0	0	0	0
8077.34	2	154293459	1	AACCACTTAAAGGAGTTG	Oct4.1928	gemp_o	13	13	0	0	0	0
8077.35	2	154293459	1	AACCACTTAAAGGAGTTG	Oct4.1928	gemp_o	1	1	0	0	0	0
8077.36	2	154293459	1	AACCACTTAAAGGAGTTG	Oct4.1928	gemp_o	40	39	0	1	0	0
8077.37	2	154293459	1	AACCACTTAAAGGAGTTG	Oct4.1928	gemp_o	1	1	0	0	0	0
8077.38	2	154293459	1	AACCACTTAAAGGAGTTG	Oct4.1928	gemp_o	11	10	0	0	1	0
8077.39	2	154293459	1	AACCACTTAAAGGAGTTG	Oct4.1928	gemp_o	16	15	1	0	0	0
8077.4	2	154293459	1	AACCACTTAAAGGAGTTG	Oct4.1928	gemp_o	1	1	0	0	0	0
8077.41	2	154293459	1	AACCACTTAAAGGAGTTG	Oct4.1928	gemp_o	87	86	1	0	0	0
8077.42	2	154293459	1	AACCACTTAAAGGAGTTG	Oct4.1928	gemp_o	19	18	1	0	0	0
8077.43	2	154293459	1	AACCACTTAAAGGAGTTG	Oct4.1928	gemp_o	13	13	0	0	0	0
8077.44	2	154293459	1	AACCACTTAAAGGAGTTG	Oct4.1928	gemp_o	47	46	1	0	0	0
8077.45	2	154293459	1	AACCACTTAAAGGAGTTG	Oct4.1928	gemp_o	14	14	0	0	0	0
8077.46	2	154293459	1	AACCACTTAAAGGAGTTG	Oct4.1928	gemp_o	1	1	0	0	0	0
8077.47	2	154293459	1	AACCACTTAAAGGAGTTG	Oct4.1928	gemp_o	37	36	1	0	0	0
8077.48	2	154293459	1	AACCACTTAAAGGAGTTG	Oct4.1928	gemp_o	58	58	0	0	0	0
8077.49	2	154293459	1	AACCACTTAAAGGAGTTG	Oct4.1928	gemp_o	1	1	0	0	0	0
8077.5	2	154293459	1	AACCACTTAAAGGAGTTG	Oct4.1928	gemp_o	52	52	0	0	0	0
8077.51	2	154293459	1	AACCACTTAAAGGAGTTG	Oct4.1928	gemp_o	24	23	1	0	0	0
8077.52	2	154293459	1	AACCACTTAAAGGAGTTG	Oct4.1928	gemp_o	3	3	0	0	0	0
8077.53	2	154293459	1	AACCACTTAAAGGAGTTG	Oct4.1928	gemp_o	49	47	0	1	1	0
8077.54	2	154293459	1	AACCACTTAAAGGAGTTG	Oct4.1928	gemp_o	1	1	0	0	0	0
8077.55	2	154293459	1	AACCACTTAAAGGAGTTG	Oct4.1928	gemp_o	1	1	0	0	0	0
8077.56	2	154293459	1	AACCACTTAAAGGAGTTG	Oct4.1928	gemp_o	1	1	0	0	0	0
8077.57	2	154293459	1	AACCACTTAAAGGAGTTG	Oct4.1928	gemp_o	1	1	0	0	0	0
8077.58	2	154293459	1	AACCACTTAAAGGAGTTG	Oct4.1928	gemp_o	1	1	0	0	0	0
8077.59	2	154293459	1	AACCACTTAAAGGAGTTG	Oct4.1928	gemp_o	66	66	0	0	0	0
2966	1	136204602	-1	AACCCACACGGGAGGCTT	PGK.509	gemp_o	1	1	0	0	0	0
2966.1	1	136204602	-1	AACCCACACGGGAGGCTT	PGK.509	gemp_o	1	1	0	0	0	0
2966.2	1	136204602	-1	AACCCACACGGGAGGCTT	PGK.509	gemp_o	92	73	16	1	1	1
2966.3	1	136204602	-1	AACCCACACGGGAGGCTT	PGK.509	gemp_o	1	1	0	0	0	0
49549	16	12966592	1	AACCCACCAACTTCAACG	cMyc.772	gemp_o	3	3	0	0	0	0
1506	1	71082479	-1	AACCGAACCTATGGTAAA	cMyc.772	gemp_o	2	0	1	0	1	0
1506.1	1	71082479	-1	AACCGAACCTATGGTAAA	cMyc.772	gemp_o	1	0	1	0	0	0
1506.2	1	71082479	-1	AACCGAACCTATGGTAAA	cMyc.772	gemp_o	251	52	148	13	32	6
1506.3	1	71082479	-1	AACCGAACCTATGGTAAA	cMyc.772	gemp_o	1	1	0	0	0	0
28816	8	129596987	1	AACCGATAAAAGCTGGCC	cMyc.772	gemp_o	51	15	33	2	1	0
5761	2	58740434	1	AACCGTCCGGTTTATACT	Hoxb1.1841	gemp_o	27	8	10	4	3	2
35458	11	11867423	1	AACCTAACGGTACCATAA	p53.446	gemp_o	1	0	1	0	0	0
35458.1	11	11867423	1	AACCTAACGGTACCATAA	p53.446	gemp_o	2	0	2	0	0	0
35458.2	11	11867423	1	AACCTAACGGTACCATAA	p53.446	gemp_o	2	0	2	0	0	0
35458.3	11	11867423	1	AACCTAACGGTACCATAA	p53.446	gemp_o	2	0	1	1	0	0
35458.4	11	11867423	1	AACCTAACGGTACCATAA	p53.446	gemp_o	2	0	1	1	0	0
35458.5	11	11867423	1	AACCTAACGGTACCATAA	p53.446	gemp_o	1	0	1	0	0	0
35458.6	11	11867423	1	AACCTAACGGTACCATAA	p53.446	gemp_o	2	0	2	0	0	0
35458.7	11	11867423	1	AACCTAACGGTACCATAA	p53.446	gemp_o	1	0	1	0	0	0
35458.8	11	11867423	1	AACCTAACGGTACCATAA	p53.446	gemp_o	1430	261	902	104	104	59
2208	1	97571256	1	AACCTACGGACAAAAGGC	Oct4.1928	gemp_o	1	1	0	0	0	0
2208.1	1	97571256	1	AACCTACGGACAAAAGGC	Oct4.1928	gemp_o	1	0	1	0	0	0
2208.2	1	97571256	1	AACCTACGGACAAAAGGC	Oct4.1928	gemp_o	316	224	81	2	9	0
2208.3	1	97571256	1	AACCTACGGACAAAAGGC	Oct4.1928	gemp_o	1	1	0	0	0	0
56664	19	29080928	-1	AACGAACATCAATGGCCA	Oct4.1928	gemp_o	1	1	0	0	0	0
56664.1	19	29080928	-1	AACGAACATCAATGGCCA	Oct4.1928	gemp_o	40	19	19	1	1	0
55740	18	77389676	1	AACGACAACGGACTGCTA	PGK.509	gemp_o	133	133	0	0	0	0
55740.1	18	77389676	1	AACGACAACGGACTGCTA	PGK.509	gemp_o	1	1	0	0	0	0
38483	11	112382341	1	AACGACACGGACAACCGA	Hoxb1.1841	gemp_o	12	12	0	0	0	0
35347	11	7664589	-1	AACGACCACAAACACCAT	Hoxb1.1841	gemp_o	64	61	3	0	0	0
37689	11	88799607	-1	AACGACTTCATCCCTGTA	CMV.584	gemp_o	64	43	18	1	2	0
45533	14	71042072	-1	AACGCAAACGCTACGATG	PGK.509	gemp_o	8	8	0	0	0	0
50861	16	63212993	1	AACGCCCAATGCTACCAT	cMyc.772	gemp_o	1	1	0	0	0	0
50861.1	16	63212993	1	AACGCCCAATGCTACCAT	cMyc.772	gemp_o	76	32	38	3	2	1
54704	18	36319799	1	AACGCTTAACGAAGCCAG	Oct4.1928	gemp_o	1	0	1	0	0	0
54704.1	18	36319799	1	AACGCTTAACGAAGCCAG	Oct4.1928	gemp_o	67	26	36	2	3	0
17083	5	65758970	-1	AACGGTATCGGTATCTTC	p53.446	gemp_o	99	28	52	10	9	0
15398	4	140777293	1	AACGTACGAGCGTCTTGA	Nanog.382	gemp_o	11	10	1	0	0	0
55005	18	47083126	1	AACGTGAAACTATATCTA	Hoxb1.1841	gemp_o	1	1	0	0	0	0
55005.1	18	47083126	1	AACGTGAAACTATATCTA	Hoxb1.1841	gemp_o	12	10	2	0	0	0
37129	11	74485066	-1	AACGTGCAACAAATAACT	Hoxb1.1841	gemp_o	1	0	1	0	0	0
37129.1	11	74485066	-1	AACGTGCAACAAATAACT	Hoxb1.1841	gemp_o	1	1	0	0	0	0
37129.2	11	74485066	-1	AACGTGCAACAAATAACT	Hoxb1.1841	gemp_o	207	58	118	9	11	11
37129.3	11	74485066	-1	AACGTGCAACAAATAACT	Hoxb1.1841	gemp_o	1	0	1	0	0	0
37129.4	11	74485066	-1	AACGTGCAACAAATAACT	Hoxb1.1841	gemp_o	1	1	0	0	0	0
57083	19	42688784	1	AACGTGCGGCTATAAAA	p53.446	gemp_o	6	6	0	0	0	0
36089	11	33452504	-1	AACTAAATAACAATTATC	Hoxb1.1841	gemp_o	50	45	2	2	1	0
3886	1	173408915	-1	AACTACATAAGTAGAACG	Nanog.382	gemp_o	185	181	2	0	2	0
54423	18	27000276	1	AACTACCAGTAATTTAAA	p53.446	gemp_o	9	3	6	0	0	0
3858	1	172986861	1	AACTAGAAGCCAGATAGT	Nanog.382	gemp_o	15	13	2	0	0	0
54663	18	35341629	1	AACTAGGACGCTTTATGA	cMyc.772	gemp_o	24	8	12	0	2	2
6425	2	80134011	1	AACTATAAATCTTCTCTT	Oct4.1928	gemp_o	49	40	5	2	2	0
6425.1	2	80134011	1	AACTATAAATCTTCTCTT	Oct4.1928	gemp_o	1	1	0	0	0	0
32489	10	23910303	-1	AACTATTAAAAAGATGAT	Nanog.382	gemp_o	1	0	1	0	0	0
32489.1	10	23910303	-1	AACTATTAAAAAGATGAT	Nanog.382	gemp_o	109	52	51	1	5	0
32489.2	10	23910303	-1	AACTATTAAAAAGATGAT	Nanog.382	gemp_o	1	0	1	0	0	0
18484	5	118957242	-1	AACTCATGTTAAACCTCG	p53.446	gemp_o	31	22	8	0	1	0
7886	2	147271343	1	AACTCGTAGGACTTTCGG	PGK.509	gemp_o	53	37	16	0	0	0
47959	15	61721367	1	AACTCGTTCCACAATCAT	Oct4.1928	gemp_o	31	17	8	5	1	0
52285	17	31220756	1	AACTGAGCTCAAAAGAGC	Hoxb1.1841	gemp_o	1	0	1	0	0	0
52285.1	17	31220756	1	AACTGAGCTCAAAAGAGC	Hoxb1.1841	gemp_o	1	0	1	0	0	0
52285.2	17	31220756	1	AACTGAGCTCAAAAGAGC	Hoxb1.1841	gemp_o	1	0	1	0	0	0
52285.3	17	31220756	1	AACTGAGCTCAAAAGAGC	Hoxb1.1841	gemp_o	3	1	1	0	0	1
52285.4	17	31220756	1	AACTGAGCTCAAAAGAGC	Hoxb1.1841	gemp_o	1	1	0	0	0	0
52285.5	17	31220756	1	AACTGAGCTCAAAAGAGC	Hoxb1.1841	gemp_o	1	0	1	0	0	0
52285.6	17	31220756	1	AACTGAGCTCAAAAGAGC	Hoxb1.1841	gemp_o	1	1	0	0	0	0
52285.7	17	31220756	1	AACTGAGCTCAAAAGAGC	Hoxb1.1841	gemp_o	1	1	0	0	0	0
52285.8	17	31220756	1	AACTGAGCTCAAAAGAGC	Hoxb1.1841	gemp_o	1	0	1	0	0	0
52285.9	17	31220756	1	AACTGAGCTCAAAAGAGC	Hoxb1.1841	gemp_o	2	0	2	0	0	0
52285.1	17	31220756	1	AACTGAGCTCAAAAGAGC	Hoxb1.1841	gemp_o	1	0	0	0	1	0
52285.1	17	31220756	1	AACTGAGCTCAAAAGAGC	Hoxb1.1841	gemp_o	2	1	0	1	0	0
52285.1	17	31220756	1	AACTGAGCTCAAAAGAGC	Hoxb1.1841	gemp_o	2459	479	1488	180	153	159
52285.1	17	31220756	1	AACTGAGCTCAAAAGAGC	Hoxb1.1841	gemp_o	1	0	1	0	0	0
52285.1	17	31220756	1	AACTGAGCTCAAAAGAGC	Hoxb1.1841	gemp_o	3	0	3	0	0	0
52285.2	17	31220756	1	AACTGAGCTCAAAAGAGC	Hoxb1.1841	gemp_o	2	0	2	0	0	0
52285.2	17	31220756	1	AACTGAGCTCAAAAGAGC	Hoxb1.1841	gemp_o	1	0	1	0	0	0
52285.2	17	31220756	1	AACTGAGCTCAAAAGAGC	Hoxb1.1841	gemp_o	1	0	1	0	0	0
52285.2	17	31220756	1	AACTGAGCTCAAAAGAGC	Hoxb1.1841	gemp_o	1	0	1	0	0	0
52285.2	17	31220756	1	AACTGAGCTCAAAAGAGC	Hoxb1.1841	gemp_o	1	0	0	0	1	0
52285.2	17	31220756	1	AACTGAGCTCAAAAGAGC	Hoxb1.1841	gemp_o	2	0	1	0	0	1
52228	17	29610516	-1	AACTGGTCAAGGGGTGCT	Hoxb1.1841	gemp_o	22	22	0	0	0	0
28651	8	123192734	1	AACTGGTTTTTCTATCCA	Hoxb1.1841	gemp_o	315	65	191	29	20	10
28651.1	8	123192734	1	AACTGGTTTTTCTATCCA	Hoxb1.1841	gemp_o	1	1	0	0	0	0
28461	8	114927081	-1	AACTGTACTAGGGCTTG	p53.446	gemp_o	1	0	1	0	0	0
28461.1	8	114927081	-1	AACTGTACTAGGGCTTG	p53.446	gemp_o	1	0	1	0	0	0
28461.2	8	114927081	-1	AACTGTACTAGGGCTTG	p53.446	gemp_o	1	0	1	0	0	0
28461.3	8	114927081	-1	AACTGTACTAGGGCTTG	p53.446	gemp_o	282	25	189	18	23	27
50704	16	54745454	-1	AACTTAAGAATTGTTAAG	p53.446	gemp_o	1	1	0	0	0	0
50704.1	16	54745454	-1	AACTTAAGAATTGTTAAG	p53.446	gemp_o	1	1	0	0	0	0
50704.2	16	54745454	-1	AACTTAAGAATTGTTAAG	p53.446	gemp_o	223	213	6	3	1	0
50704.3	16	54745454	-1	AACTTAAGAATTGTTAAG	p53.446	gemp_o	1	1	0	0	0	0
50704.4	16	54745454	-1	AACTTAAGAATTGTTAAG	p53.446	gemp_o	1	1	0	0	0	0
50704.5	16	54745454	-1	AACTTAAGAATTGTTAAG	p53.446	gemp_o	1	1	0	0	0	0
6969	2	109467048	-1	AACTTAATTGAACGAGGC	cMyc.772	gemp_o	1	0	1	0	0	0
6969.1	2	109467048	-1	AACTTAATTGAACGAGGC	cMyc.772	gemp_o	39	10	23	5	1	0
47205	15	27815743	1	AACTTAGCTCCACAGTTC	Hoxb1.1841	gemp_o	1	0	1	0	0	0
47205.1	15	27815743	1	AACTTAGCTCCACAGTTC	Hoxb1.1841	gemp_o	44	12	27	4	1	0
47205.2	15	27815743	1	AACTTAGCTCCACAGTTC	Hoxb1.1841	gemp_o	1	1	0	0	0	0
6221	2	73610290	1	AACTTCTGTCAGATAACC	Oct4.1928	gemp_o	12	12	0	0	0	0
29146	9	17766363	1	AACTTTACCGATATACCG	p53.446	gemp_o	2	2	0	0	0	0
13753	4	82980708	1	AACTTTCCGTCCTCGGAT	Hoxb1.1841	gemp_o	1	1	0	0	0	0
13753.1	4	82980708	1	AACTTTCCGTCCTCGGAT	Hoxb1.1841	gemp_o	36	20	12	0	0	4
13753.2	4	82980708	1	AACTTTCCGTCCTCGGAT	Hoxb1.1841	gemp_o	1	0	1	0	0	0
33106	10	49681413	-1	AAGAAATTGTGCATGGAC	Hoxb1.1841	gemp_o	1	0	0	1	0	0
33106.1	10	49681413	-1	AAGAAATTGTGCATGGAC	Hoxb1.1841	gemp_o	29	9	9	9	1	1
12715	4	32236512	-1	AAGAACCCCCTTGGCGTA	Oct4.1928	gemp_o	22	22	0	0	0	0
12715.1	4	32236512	-1	AAGAACCCCCTTGGCGTA	Oct4.1928	gemp_o	1	1	0	0	0	0
12715.2	4	32236512	-1	AAGAACCCCCTTGGCGTA	Oct4.1928	gemp_o	16	16	0	0	0	0
12715.3	4	32236512	-1	AAGAACCCCCTTGGCGTA	Oct4.1928	gemp_o	1	1	0	0	0	0
12715.4	4	32236512	-1	AAGAACCCCCTTGGCGTA	Oct4.1928	gemp_o	1	1	0	0	0	0
12715.5	4	32236512	-1	AAGAACCCCCTTGGCGTA	Oct4.1928	gemp_o	53	53	0	0	0	0
12715.6	4	32236512	-1	AAGAACCCCCTTGGCGTA	Oct4.1928	gemp_o	1	1	0	0	0	0
12715.7	4	32236512	-1	AAGAACCCCCTTGGCGTA	Oct4.1928	gemp_o	1	1	0	0	0	0
12715.8	4	32236512	-1	AAGAACCCCCTTGGCGTA	Oct4.1928	gemp_o	1	1	0	0	0	0
12715.9	4	32236512	-1	AAGAACCCCCTTGGCGTA	Oct4.1928	gemp_o	11	11	0	0	0	0
12715.1	4	32236512	-1	AAGAACCCCCTTGGCGTA	Oct4.1928	gemp_o	1	1	0	0	0	0
12715.1	4	32236512	-1	AAGAACCCCCTTGGCGTA	Oct4.1928	gemp_o	61	61	0	0	0	0
12715.1	4	32236512	-1	AAGAACCCCCTTGGCGTA	Oct4.1928	gemp_o	3	3	0	0	0	0
12715.1	4	32236512	-1	AAGAACCCCCTTGGCGTA	Oct4.1928	gemp_o	89	89	0	0	0	0
12715.1	4	32236512	-1	AAGAACCCCCTTGGCGTA	Oct4.1928	gemp_o	14	14	0	0	0	0
12715.1	4	32236512	-1	AAGAACCCCCTTGGCGTA	Oct4.1928	gemp_o	1	1	0	0	0	0
12715.2	4	32236512	-1	AAGAACCCCCTTGGCGTA	Oct4.1928	gemp_o	1	1	0	0	0	0
12715.2	4	32236512	-1	AAGAACCCCCTTGGCGTA	Oct4.1928	gemp_o	11	10	0	1	0	0
12715.2	4	32236512	-1	AAGAACCCCCTTGGCGTA	Oct4.1928	gemp_o	59	59	0	0	0	0
12715.2	4	32236512	-1	AAGAACCCCCTTGGCGTA	Oct4.1928	gemp_o	1	1	0	0	0	0
12715.2	4	32236512	-1	AAGAACCCCCTTGGCGTA	Oct4.1928	gemp_o	1	1	0	0	0	0
12715.2	4	32236512	-1	AAGAACCCCCTTGGCGTA	Oct4.1928	gemp_o	52	52	0	0	0	0
12715.2	4	32236512	-1	AAGAACCCCCTTGGCGTA	Oct4.1928	gemp_o	4	4	0	0	0	0
12715.2	4	32236512	-1	AAGAACCCCCTTGGCGTA	Oct4.1928	gemp_o	26	25	1	0	0	0
12715.2	4	32236512	-1	AAGAACCCCCTTGGCGTA	Oct4.1928	gemp_o	7	6	0	1	0	0
12715.2	4	32236512	-1	AAGAACCCCCTTGGCGTA	Oct4.1928	gemp_o	5	5	0	0	0	0
12715.3	4	32236512	-1	AAGAACCCCCTTGGCGTA	Oct4.1928	gemp_o	22	21	1	0	0	0
12715.3	4	32236512	-1	AAGAACCCCCTTGGCGTA	Oct4.1928	gemp_o	6	6	0	0	0	0
12715.3	4	32236512	-1	AAGAACCCCCTTGGCGTA	Oct4.1928	gemp_o	32	32	0	0	0	0
12715.3	4	32236512	-1	AAGAACCCCCTTGGCGTA	Oct4.1928	gemp_o	33	31	2	0	0	0
12715.3	4	32236512	-1	AAGAACCCCCTTGGCGTA	Oct4.1928	gemp_o	13	13	0	0	0	0
12715.3	4	32236512	-1	AAGAACCCCCTTGGCGTA	Oct4.1928	gemp_o	121085	119684	964	205	220	12
12715.3	4	32236512	-1	AAGAACCCCCTTGGCGTA	Oct4.1928	gemp_o	26	26	0	0	0	0
12715.3	4	32236512	-1	AAGAACCCCCTTGGCGTA	Oct4.1928	gemp_o	8	8	0	0	0	0
12715.3	4	32236512	-1	AAGAACCCCCTTGGCGTA	Oct4.1928	gemp_o	49	49	0	0	0	0
12715.4	4	32236512	-1	AAGAACCCCCTTGGCGTA	Oct4.1928	gemp_o	23	23	0	0	0	0
12715.4	4	32236512	-1	AAGAACCCCCTTGGCGTA	Oct4.1928	gemp_o	17	17	0	0	0	0
12715.4	4	32236512	-1	AAGAACCCCCTTGGCGTA	Oct4.1928	gemp_o	35	35	0	0	0	0
12715.4	4	32236512	-1	AAGAACCCCCTTGGCGTA	Oct4.1928	gemp_o	2	2	0	0	0	0
12715.4	4	32236512	-1	AAGAACCCCCTTGGCGTA	Oct4.1928	gemp_o	1	1	0	0	0	0
12715.4	4	32236512	-1	AAGAACCCCCTTGGCGTA	Oct4.1928	gemp_o	13	13	0	0	0	0
12715.4	4	32236512	-1	AAGAACCCCCTTGGCGTA	Oct4.1928	gemp_o	20	19	1	0	0	0
12715.4	4	32236512	-1	AAGAACCCCCTTGGCGTA	Oct4.1928	gemp_o	83	83	0	0	0	0
12715.4	4	32236512	-1	AAGAACCCCCTTGGCGTA	Oct4.1928	gemp_o	34	34	0	0	0	0
12715.4	4	32236512	-1	AAGAACCCCCTTGGCGTA	Oct4.1928	gemp_o	2	2	0	0	0	0
12715.5	4	32236512	-1	AAGAACCCCCTTGGCGTA	Oct4.1928	gemp_o	6	6	0	0	0	0
12715.5	4	32236512	-1	AAGAACCCCCTTGGCGTA	Oct4.1928	gemp_o	55	54	0	1	0	0
12715.5	4	32236512	-1	AAGAACCCCCTTGGCGTA	Oct4.1928	gemp_o	1	1	0	0	0	0
12715.5	4	32236512	-1	AAGAACCCCCTTGGCGTA	Oct4.1928	gemp_o	14	13	1	0	0	0
12715.5	4	32236512	-1	AAGAACCCCCTTGGCGTA	Oct4.1928	gemp_o	2	2	0	0	0	0
12715.5	4	32236512	-1	AAGAACCCCCTTGGCGTA	Oct4.1928	gemp_o	33	33	0	0	0	0
12715.5	4	32236512	-1	AAGAACCCCCTTGGCGTA	Oct4.1928	gemp_o	1	1	0	0	0	0
12715.5	4	32236512	-1	AAGAACCCCCTTGGCGTA	Oct4.1928	gemp_o	1	1	0	0	0	0
12715.5	4	32236512	-1	AAGAACCCCCTTGGCGTA	Oct4.1928	gemp_o	1	1	0	0	0	0
12715.5	4	32236512	-1	AAGAACCCCCTTGGCGTA	Oct4.1928	gemp_o	1	1	0	0	0	0
12715.5	4	32236512	-1	AAGAACCCCCTTGGCGTA	Oct4.1928	gemp_o	91	91	0	0	0	0
12715.6	4	32236512	-1	AAGAACCCCCTTGGCGTA	Oct4.1928	gemp_o	1	1	0	0	0	0
12715.6	4	32236512	-1	AAGAACCCCCTTGGCGTA	Oct4.1928	gemp_o	1	1	0	0	0	0
12715.6	4	32236512	-1	AAGAACCCCCTTGGCGTA	Oct4.1928	gemp_o	49	49	0	0	0	0
12715.6	4	32236512	-1	AAGAACCCCCTTGGCGTA	Oct4.1928	gemp_o	16	16	0	0	0	0
12715.6	4	32236512	-1	AAGAACCCCCTTGGCGTA	Oct4.1928	gemp_o	2	2	0	0	0	0
12715.6	4	32236512	-1	AAGAACCCCCTTGGCGTA	Oct4.1928	gemp_o	1	1	0	0	0	0
12715.6	4	32236512	-1	AAGAACCCCCTTGGCGTA	Oct4.1928	gemp_o	1	1	0	0	0	0
12715.6	4	32236512	-1	AAGAACCCCCTTGGCGTA	Oct4.1928	gemp_o	1	1	0	0	0	0
12715.6	4	32236512	-1	AAGAACCCCCTTGGCGTA	Oct4.1928	gemp_o	36	36	0	0	0	0
12715.6	4	32236512	-1	AAGAACCCCCTTGGCGTA	Oct4.1928	gemp_o	1	1	0	0	0	0
12715.7	4	32236512	-1	AAGAACCCCCTTGGCGTA	Oct4.1928	gemp_o	1	1	0	0	0	0
12715.7	4	32236512	-1	AAGAACCCCCTTGGCGTA	Oct4.1928	gemp_o	4	4	0	0	0	0
12715.7	4	32236512	-1	AAGAACCCCCTTGGCGTA	Oct4.1928	gemp_o	45	45	0	0	0	0
17032	5	64576454	-1	AAGAACTACCCTCTGCCG	Hoxb1.1841	gemp_o	1	1	0	0	0	0
17032.1	5	64576454	-1	AAGAACTACCCTCTGCCG	Hoxb1.1841	gemp_o	1	0	1	0	0	0
17032.2	5	64576454	-1	AAGAACTACCCTCTGCCG	Hoxb1.1841	gemp_o	2	0	2	0	0	0
17032.3	5	64576454	-1	AAGAACTACCCTCTGCCG	Hoxb1.1841	gemp_o	1	1	0	0	0	0
17032.4	5	64576454	-1	AAGAACTACCCTCTGCCG	Hoxb1.1841	gemp_o	1	1	0	0	0	0
17032.5	5	64576454	-1	AAGAACTACCCTCTGCCG	Hoxb1.1841	gemp_o	212	160	43	1	8	0
17032.6	5	64576454	-1	AAGAACTACCCTCTGCCG	Hoxb1.1841	gemp_o	1	1	0	0	0	0
17032.7	5	64576454	-1	AAGAACTACCCTCTGCCG	Hoxb1.1841	gemp_o	1	0	1	0	0	0
44580	14	32595587	-1	AAGAAGGCCCAGGCACGC	CMV.584	gemp_o	60	57	2	1	0	0
53516	17	80882887	1	AAGAATCACTTCATTAGC	Hoxb1.1841	gemp_o	32	28	4	0	0	0
47381	15	36707688	1	AAGAATGGGTGGCGATAG	Hoxb1.1841	gemp_o	1	1	0	0	0	0
47381.1	15	36707688	1	AAGAATGGGTGGCGATAG	Hoxb1.1841	gemp_o	14	9	4	0	1	0
6151	2	71756991	1	AAGAATGTCTCTCGTACT	p53.446	gemp_o	64	45	18	0	1	0
55689	18	75550085	-1	AAGACAAGGGGATACCTT	Hoxb1.1841	gemp_o	5	5	0	0	0	0
14343	4	108897027	-1	AAGACTGTAACTCCCGAC	PGK.509	gemp_o	2	2	0	0	0	0
14343.1	4	108897027	-1	AAGACTGTAACTCCCGAC	PGK.509	gemp_o	138	135	3	0	0	0
14343.2	4	108897027	-1	AAGACTGTAACTCCCGAC	PGK.509	gemp_o	1	1	0	0	0	0
14343.3	4	108897027	-1	AAGACTGTAACTCCCGAC	PGK.509	gemp_o	1	1	0	0	0	0
35357	11	8345508	-1	AAGACTGTGTGAATATGA	cMyc.772	gemp_o	1	0	1	0	0	0
35357.1	11	8345508	-1	AAGACTGTGTGAATATGA	cMyc.772	gemp_o	67	33	32	1	1	0
55714	18	76451105	1	AAGAGGTAACAGACCGCC	Hoxb1.1841	gemp_o	55	34	13	7	1	0
15781	4	151413128	-1	AAGAGTCATACTGTGATA	cMyc.772	gemp_o	2	1	1	0	0	0
12773	4	33389168	-1	AAGAGTCGAGTCGACAAA	Hoxb1.1841	gemp_o	17	9	8	0	0	0
12773.1	4	33389168	-1	AAGAGTCGAGTCGACAAA	Hoxb1.1841	gemp_o	1	0	1	0	0	0
52703	17	46942684	-1	AAGATAACCAAGGGTGAG	Hoxb1.1841	gemp_o	1	1	0	0	0	0
52703.1	17	46942684	-1	AAGATAACCAAGGGTGAG	Hoxb1.1841	gemp_o	114	113	1	0	0	0
52703.2	17	46942684	-1	AAGATAACCAAGGGTGAG	Hoxb1.1841	gemp_o	1	1	0	0	0	0
57146	19	44579617	-1	AAGATGAGCTTTACTCAA	Hoxb1.1841	gemp_o	1	0	1	0	0	0
57146.1	19	44579617	-1	AAGATGAGCTTTACTCAA	Hoxb1.1841	gemp_o	1	0	1	0	0	0
57146.2	19	44579617	-1	AAGATGAGCTTTACTCAA	Hoxb1.1841	gemp_o	1	0	0	0	1	0
57146.3	19	44579617	-1	AAGATGAGCTTTACTCAA	Hoxb1.1841	gemp_o	358	119	185	22	25	7
55840	18	82351154	1	AAGATTGGTAATGGTAGC	Hoxb1.1841	gemp_o	10	5	0	4	1	0
20201	6	34745142	1	AAGCAATCTTCCCGCAAT	Hoxb1.1841	gemp_o	20	20	0	0	0	0
26980	8	48409344	-1	AAGCAGAAGCCTCGCATT	cMyc.772	gemp_o	3	3	0	0	0	0
30520	9	68635070	1	AAGCAGCCGCCTAGCAGA	p53.446	gemp_o	1	0	1	0	0	0
30520.1	9	68635070	1	AAGCAGCCGCCTAGCAGA	p53.446	gemp_o	201	120	72	3	6	0
30520.2	9	68635070	1	AAGCAGCCGCCTAGCAGA	p53.446	gemp_o	1	1	0	0	0	0
40056	12	72102923	1	AAGCCAGAAGACATGAGC	CMV.584	gemp_o	1	1	0	0	0	0
40056.1	12	72102923	1	AAGCCAGAAGACATGAGC	CMV.584	gemp_o	201	188	10	0	3	0
40056.2	12	72102923	1	AAGCCAGAAGACATGAGC	CMV.584	gemp_o	1	1	0	0	0	0
5866	2	60811979	-1	AAGCCTTAAAGAGATGTA	Hoxb1.1841	gemp_o	12	5	7	0	0	0
15614	4	146928889	-1	AAGCGGACACCGTAGTAC	CMV.584	gemp_o	64	36	24	2	1	1
16260	5	24250430	1	AAGCGGCGAGGCAGGGCT	Hoxb1.1841	gemp_o	69	8	44	3	11	3
48252	15	76792527	-1	AAGCGTTGAACCGACTAA	Nanog.382	gemp_o	1	1	0	0	0	0
48252.1	15	76792527	-1	AAGCGTTGAACCGACTAA	Nanog.382	gemp_o	1	1	0	0	0	0
48252.2	15	76792527	-1	AAGCGTTGAACCGACTAA	Nanog.382	gemp_o	247	245	0	0	2	0
7453	2	128929359	1	AAGCTGTCGGTGACTACC	p53.446	gemp_o	309	105	153	17	18	16
24055	7	73607447	1	AAGGAGCGTGCCGTGACA	PGK.509	gemp_o	1	1	0	0	0	0
24055.1	7	73607447	1	AAGGAGCGTGCCGTGACA	PGK.509	gemp_o	1	0	1	0	0	0
24055.2	7	73607447	1	AAGGAGCGTGCCGTGACA	PGK.509	gemp_o	672	72	385	67	80	68
24055.3	7	73607447	1	AAGGAGCGTGCCGTGACA	PGK.509	gemp_o	1	0	1	0	0	0
24055.4	7	73607447	1	AAGGAGCGTGCCGTGACA	PGK.509	gemp_o	1	0	1	0	0	0
24055.5	7	73607447	1	AAGGAGCGTGCCGTGACA	PGK.509	gemp_o	1	0	1	0	0	0
18303	5	115422103	-1	AAGGAGTCAACTAAACAG	Hoxb1.1841	gemp_o	17	13	0	0	4	0
18303.1	5	115422103	-1	AAGGAGTCAACTAAACAG	Hoxb1.1841	gemp_o	1	1	0	0	0	0
18625	5	123104011	1	AAGGCAGAGCTTGAAAGA	CMV.584	gemp_o	1	0	1	0	0	0
18625.1	5	123104011	1	AAGGCAGAGCTTGAAAGA	CMV.584	gemp_o	1	0	1	0	0	0
18625.2	5	123104011	1	AAGGCAGAGCTTGAAAGA	CMV.584	gemp_o	318	92	189	15	13	9
3779	1	169311278	-1	AAGGCCTCGTAATAGTAC	cMyc.772	gemp_o	81	81	0	0	0	0
3779.1	1	169311278	-1	AAGGCCTCGTAATAGTAC	cMyc.772	gemp_o	1	1	0	0	0	0
9891	3	54507195	-1	AAGGCGAAACGTTGGCAC	Hoxb1.1841	gemp_o	49	41	4	2	2	0
9891.1	3	54507195	-1	AAGGCGAAACGTTGGCAC	Hoxb1.1841	gemp_o	1	1	0	0	0	0
1990	1	89208785	1	AAGGCGAATGACGCCCTG	Hoxb1.1841	gemp_o	1	1	0	0	0	0
1990.1	1	89208785	1	AAGGCGAATGACGCCCTG	Hoxb1.1841	gemp_o	1	1	0	0	0	0
1990.2	1	89208785	1	AAGGCGAATGACGCCCTG	Hoxb1.1841	gemp_o	42	42	0	0	0	0
1990.3	1	89208785	1	AAGGCGAATGACGCCCTG	Hoxb1.1841	gemp_o	1	1	0	0	0	0
17015	5	64345784	1	AAGGCGGCTCGATTTAAA	Oct4.1928	gemp_o	1	1	0	0	0	0
17015.1	5	64345784	1	AAGGCGGCTCGATTTAAA	Oct4.1928	gemp_o	1	1	0	0	0	0
17015.2	5	64345784	1	AAGGCGGCTCGATTTAAA	Oct4.1928	gemp_o	1	0	0	1	0	0
17015.3	5	64345784	1	AAGGCGGCTCGATTTAAA	Oct4.1928	gemp_o	132	83	44	1	3	1
17015.4	5	64345784	1	AAGGCGGCTCGATTTAAA	Oct4.1928	gemp_o	1	1	0	0	0	0
254	1	13627722	1	AAGGCGTACATTAAATTC	Hoxb1.1841	gemp_o	4	4	0	0	0	0
6258	2	74668096	-1	AAGGCTGAGAGTCTAACC	CMV.584	gemp_o	44	41	1	1	1	0
53044	17	62690160	1	AAGGGTCCCGACAACGCA	Hoxb1.1841	gemp_o	2	2	0	0	0	0
2337	1	107656154	-1	AAGGGTTTGCTCAATTT	Hoxb1.1841	gemp_o	9	3	6	0	0	0
18913	5	134489057	-1	AAGGTAGTCGCGATGAAA	cMyc.772	gemp_o	1	1	0	0	0	0
18913.1	5	134489057	-1	AAGGTAGTCGCGATGAAA	cMyc.772	gemp_o	1	0	1	0	0	0
18913.2	5	134489057	-1	AAGGTAGTCGCGATGAAA	cMyc.772	gemp_o	1	1	0	0	0	0
18913.3	5	134489057	-1	AAGGTAGTCGCGATGAAA	cMyc.772	gemp_o	1	0	0	0	1	0
18913.4	5	134489057	-1	AAGGTAGTCGCGATGAAA	cMyc.772	gemp_o	289	182	90	10	6	1
39295	12	30399165	1	AAGGTCTCGCCTTCACCC	Nanog.382	gemp_o	48	34	14	0	0	0
48122	15	72152268	1	AAGGTGTTTATCCCAGCT	Nanog.382	gemp_o	8	8	0	0	0	0
15760	4	150331280	-1	AAGGTTTCCCAATGGTAT	Hoxb1.1841	gemp_o	1	0	0	0	1	0
15760.1	4	150331280	-1	AAGGTTTCCCAATGGTAT	Hoxb1.1841	gemp_o	2	0	0	1	1	0
24842	7	107826337	1	AAGTAATCCGCGCACAAG	cMyc.772	gemp_o	16	9	4	1	2	0
21132	6	83428516	1	AAGTACAGTAGGTTGGCT	Hoxb1.1841	gemp_o	27	16	8	1	1	1
51039	16	75781761	1	AAGTACCGCCTCAGCCAA	Hoxb1.1841	gemp_o	1	1	0	0	0	0
51039.1	16	75781761	1	AAGTACCGCCTCAGCCAA	Hoxb1.1841	gemp_o	1	1	0	0	0	0
51039.2	16	75781761	1	AAGTACCGCCTCAGCCAA	Hoxb1.1841	gemp_o	4	4	0	0	0	0
51039.3	16	75781761	1	AAGTACCGCCTCAGCCAA	Hoxb1.1841	gemp_o	652	651	1	0	0	0
51039.4	16	75781761	1	AAGTACCGCCTCAGCCAA	Hoxb1.1841	gemp_o	1	1	0	0	0	0
51039.5	16	75781761	1	AAGTACCGCCTCAGCCAA	Hoxb1.1841	gemp_o	1	1	0	0	0	0
51039.6	16	75781761	1	AAGTACCGCCTCAGCCAA	Hoxb1.1841	gemp_o	1	1	0	0	0	0
51570	17	5562608	1	AAGTAGAAACACTACAGC	CMV.584	gemp_o	119	115	4	0	0	0
51570.1	17	5562608	1	AAGTAGAAACACTACAGC	CMV.584	gemp_o	1	1	0	0	0	0
33093	10	48860425	-1	AAGTAGCCTCGGTCAAAA	Hoxb1.1841	gemp_o	58	46	12	0	0	0
8841	3	3667846	1	AAGTAGGGAGTTAGATAG	Hoxb1.1841	gemp_o	2	2	0	0	0	0
8841.1	3	3667846	1	AAGTAGGGAGTTAGATAG	Hoxb1.1841	gemp_o	114	71	39	4	0	0
15296	4	137393029	1	AAGTATATCTAGACCCA	Nanog.382	gemp_o	1	1	0	0	0	0
8955	3	9160109	-1	AAGTCAGTCACAAGCGCT	PGK.509	gemp_o	45	18	22	4	1	0
58378	20	98040932	1	AAGTCCCTTCGGCACTGA	Hoxb1.1841	gemp_o	1	1	0	0	0	0
58378.1	20	98040932	1	AAGTCCCTTCGGCACTGA	Hoxb1.1841	gemp_o	1	1	0	0	0	0
58378.2	20	98040932	1	AAGTCCCTTCGGCACTGA	Hoxb1.1841	gemp_o	1	1	0	0	0	0
58378.3	20	98040932	1	AAGTCCCTTCGGCACTGA	Hoxb1.1841	gemp_o	56	37	13	3	3	0
35266	11	5112518	1	AAGTCCTTGCCCTGAGCC	CMV.584	gemp_o	1	1	0	0	0	0
35266.1	11	5112518	1	AAGTCCTTGCCCTGAGCC	CMV.584	gemp_o	39	20	16	3	0	0
35266.2	11	5112518	1	AAGTCCTTGCCCTGAGCC	CMV.584	gemp_o	1	0	1	0	0	0
41256	13	3603338	1	AAGTCGCGTAACCCGAGC	p53.446	gemp_o	19	17	2	0	0	0
17927	5	104214064	1	AAGTCGGGGGCACTTGGA	Hoxb1.1841	gemp_o	66	32	25	0	9	0
35386	11	8606994	1	AAGTCTAATCGGCTGAGC	CMV.584	gemp_o	7	5	2	0	0	0
25197	7	122400120	1	AAGTCTTCCAACCATACG	Hoxb1.1841	gemp_o	1	1	0	0	0	0
25197.1	7	122400120	1	AAGTCTTCCAACCATACG	Hoxb1.1841	gemp_o	1	1	0	0	0	0
25197.2	7	122400120	1	AAGTCTTCCAACCATACG	Hoxb1.1841	gemp_o	1	1	0	0	0	0
25197.3	7	122400120	1	AAGTCTTCCAACCATACG	Hoxb1.1841	gemp_o	1	1	0	0	0	0
25197.4	7	122400120	1	AAGTCTTCCAACCATACG	Hoxb1.1841	gemp_o	1	1	0	0	0	0
25197.5	7	122400120	1	AAGTCTTCCAACCATACG	Hoxb1.1841	gemp_o	754	751	1	1	1	0
25197.6	7	122400120	1	AAGTCTTCCAACCATACG	Hoxb1.1841	gemp_o	1	1	0	0	0	0
25197.7	7	122400120	1	AAGTCTTCCAACCATACG	Hoxb1.1841	gemp_o	1	1	0	0	0	0
25197.8	7	122400120	1	AAGTCTTCCAACCATACG	Hoxb1.1841	gemp_o	1	1	0	0	0	0
25197.9	7	122400120	1	AAGTCTTCCAACCATACG	Hoxb1.1841	gemp_o	1	1	0	0	0	0
25197.1	7	122400120	1	AAGTCTTCCAACCATACG	Hoxb1.1841	gemp_o	1	1	0	0	0	0
22928	7	6108582	1	AAGTGAAAAAGCAGTGAA	Hoxb1.1841	gemp_o	51	23	27	1	0	0
6417	2	79807148	1	AAGTGAGCTCGACGCAGT	Hoxb1.1841	gemp_o	45	45	0	0	0	0
47618	15	43559357	-1	AAGTGCCGAAGATAACTA	Hoxb1.1841	gemp_o	16	7	9	0	0	0
48415	15	80050479	-1	AAGTGCGTCTTAAACGAT	Hoxb1.1841	gemp_o	13	10	1	0	0	2
48415.1	15	80050479	-1	AAGTGCGTCTTAAACGAT	Hoxb1.1841	gemp_o	1	1	0	0	0	0
21771	6	108098320	1	AAGTGTGTTTCACGAATC	CMV.584	gemp_o	1	0	1	0	0	0
21771.1	6	108098320	1	AAGTGTGTTTCACGAATC	CMV.584	gemp_o	1	1	0	0	0	0
21771.2	6	108098320	1	AAGTGTGTTTCACGAATC	CMV.584	gemp_o	264	90	146	11	11	6
21771.3	6	108098320	1	AAGTGTGTTTCACGAATC	CMV.584	gemp_o	1	1	0	0	0	0
7132	2	117901462	-1	AAGTTGTCATCCATGCAA	Hoxb1.1841	gemp_o	33	27	3	3	0	0
26532	8	27309018	1	AATAAATGCAAACCAACC	Hoxb1.1841	gemp_o	14	14	0	0	0	0
15826	4	153941296	-1	AATAACAATGTATATTTC	Hoxb1.1841	gemp_o	100	74	22	2	2	0
41436	13	12270143	-1	AATAAGTCGTGAAAAGAG	Hoxb1.1841	gemp_o	71	33	21	11	4	2
41436.1	13	12270143	-1	AATAAGTCGTGAAAAGAG	Hoxb1.1841	gemp_o	1	1	0	0	0	0
7232	2	119994614	-1	AATACAGCTAAAGACCAC	cMyc.772	gemp_o	16	16	0	0	0	0
7140	2	118257390	1	AATACCCCAGCCCATATA	Hoxb1.1841	gemp_o	10	10	0	0	0	0
2062	1	91292154	1	AATACGTTAGGCCAAGAT	Hoxb1.1841	gemp_o	1	1	0	0	0	0
2062.1	1	91292154	1	AATACGTTAGGCCAAGAT	Hoxb1.1841	gemp_o	1	1	0	0	0	0
2062.2	1	91292154	1	AATACGTTAGGCCAAGAT	Hoxb1.1841	gemp_o	1	1	0	0	0	0
2062.3	1	91292154	1	AATACGTTAGGCCAAGAT	Hoxb1.1841	gemp_o	2	2	0	0	0	0
2062.4	1	91292154	1	AATACGTTAGGCCAAGAT	Hoxb1.1841	gemp_o	1	1	0	0	0	0
2062.5	1	91292154	1	AATACGTTAGGCCAAGAT	Hoxb1.1841	gemp_o	462	461	0	0	1	0
2062.6	1	91292154	1	AATACGTTAGGCCAAGAT	Hoxb1.1841	gemp_o	1	1	0	0	0	0
2062.7	1	91292154	1	AATACGTTAGGCCAAGAT	Hoxb1.1841	gemp_o	2	2	0	0	0	0
49299	16	4540403	-1	AATACTCTATCCTCTGAG	cMyc.772	gemp_o	1	1	0	0	0	0
49299.1	16	4540403	-1	AATACTCTATCCTCTGAG	cMyc.772	gemp_o	46	27	18	0	1	0
28498	8	117138401	1	AATAGAAAACCTCTTAGA	Nanog.382	gemp_o	10	10	0	0	0	0
36563	11	53450986	1	AATAGAGTTCTCGATATT	CMV.584	gemp_o	1	1	0	0	0	0
36176	11	36957252	-1	AATAGCTTATGGTCACCC	CMV.584	gemp_o	1	1	0	0	0	0
36176.1	11	36957252	-1	AATAGCTTATGGTCACCC	CMV.584	gemp_o	21	19	2	0	0	0
5466	2	44393629	-1	AATATCGCAGAACCAGTG	CMV.584	gemp_o	1	1	0	0	0	0
24258	7	82787631	1	AATATGTACAAGAGAAGC	cMyc.772	gemp_o	12	11	0	0	1	0
52873	17	51951006	1	AATATTACCCGACACGGC	Hoxb1.1841	gemp_o	90	60	24	4	1	1
52873.1	17	51951006	1	AATATTACCCGACACGGC	Hoxb1.1841	gemp_o	1	1	0	0	0	0
52873.2	17	51951006	1	AATATTACCCGACACGGC	Hoxb1.1841	gemp_o	1	0	1	0	0	0
55641	18	74547337	1	AATATTTCGGCCAGCAAA	Hoxb1.1841	gemp_o	19	19	0	0	0	0
30809	9	77895577	-1	AATCAATGGGGCTAGCTC	Hoxb1.1841	gemp_o	41	39	2	0	0	0
38401	11	108770269	-1	AATCACCGAGTTCCTATA	Nanog.382	gemp_o	86	85	1	0	0	0
35587	11	18845220	-1	AATCATCTTAGAAATCAG	cMyc.772	gemp_o	14	4	10	0	0	0
535	1	31324209	-1	AATCCAGCCCCCAGCTTG	CMV.584	gemp_o	2	2	0	0	0	0
535.1	1	31324209	-1	AATCCAGCCCCCAGCTTG	CMV.584	gemp_o	1	1	0	0	0	0
535.2	1	31324209	-1	AATCCAGCCCCCAGCTTG	CMV.584	gemp_o	483	480	1	0	1	1
535.3	1	31324209	-1	AATCCAGCCCCCAGCTTG	CMV.584	gemp_o	1	1	0	0	0	0
535.4	1	31324209	-1	AATCCAGCCCCCAGCTTG	CMV.584	gemp_o	1	1	0	0	0	0
23670	7	50889461	-1	AATCCATGTTTCGCCGCA	Nanog.382	gemp_o	66	55	10	0	1	0
29646	9	40600785	1	AATCCCGGGCGACCCCGG	Nanog.382	gemp_o	1	1	0	0	0	0
29646.1	9	40600785	1	AATCCCGGGCGACCCCGG	Nanog.382	gemp_o	148	147	0	0	1	0
29037	9	13289648	-1	AATCGAGGAAAAGCCGCT	CMV.584	gemp_o	1	0	0	1	0	0
29037.1	9	13289648	-1	AATCGAGGAAAAGCCGCT	CMV.584	gemp_o	1	0	1	0	0	0
29037.2	9	13289648	-1	AATCGAGGAAAAGCCGCT	CMV.584	gemp_o	325	34	191	45	37	18
29037.3	9	13289648	-1	AATCGAGGAAAAGCCGCT	CMV.584	gemp_o	1	0	0	0	1	0
24127	7	77738325	-1	AATCGCCTCGATTGATAT	Nanog.382	gemp_o	36	27	8	1	0	0
26488	8	26631745	-1	AATCGGCTTGATGGCCCC	Hoxb1.1841	gemp_o	48	14	32	0	2	0
24463	7	89960663	1	AATCGTTTTTAGAACAGT	p53.446	gemp_o	1	1	0	0	0	0
24463.1	7	89960663	1	AATCGTTTTTAGAACAGT	p53.446	gemp_o	104	67	29	7	1	0
57028	19	41235864	1	AATCTACCTGGTCGGAAG	Hoxb1.1841	gemp_o	1	1	0	0	0	0
57028.1	19	41235864	1	AATCTACCTGGTCGGAAG	Hoxb1.1841	gemp_o	140	134	1	5	0	0
11203	3	108685956	-1	AATCTACGACATCTTCAC	CMV.584	gemp_o	6	6	0	0	0	0
21811	6	110431485	-1	AATCTATTCCTTCCTTGC	Hoxb1.1841	gemp_o	1	0	1	0	0	0
21811.1	6	110431485	-1	AATCTATTCCTTCCTTGC	Hoxb1.1841	gemp_o	1	0	1	0	0	0
21811.2	6	110431485	-1	AATCTATTCCTTCCTTGC	Hoxb1.1841	gemp_o	1	0	1	0	0	0
21811.3	6	110431485	-1	AATCTATTCCTTCCTTGC	Hoxb1.1841	gemp_o	1	1	0	0	0	0
21811.4	6	110431485	-1	AATCTATTCCTTCCTTGC	Hoxb1.1841	gemp_o	185	122	58	3	2	0
27307	8	67332878	-1	AATCTCTGTCGAGTCTA	CMV.584	gemp_o	1	1	0	0	0	0
27307.1	8	67332878	-1	AATCTCTGTCGAGTCTA	CMV.584	gemp_o	1	1	0	0	0	0
27307.2	8	67332878	-1	AATCTCTGTCGAGTCTA	CMV.584	gemp_o	1	1	0	0	0	0
27307.3	8	67332878	-1	AATCTCTGTCGAGTCTA	CMV.584	gemp_o	1	1	0	0	0	0
27307.4	8	67332878	-1	AATCTCTGTCGAGTCTA	CMV.584	gemp_o	628	611	6	10	1	0
27307.5	8	67332878	-1	AATCTCTGTCGAGTCTA	CMV.584	gemp_o	1	1	0	0	0	0
27307.6	8	67332878	-1	AATCTCTGTCGAGTCTA	CMV.584	gemp_o	2	2	0	0	0	0
33766	10	76665755	1	AATCTGCTCTGACTATTT	p53.446	gemp_o	246	240	5	0	1	0
33766.1	10	76665755	1	AATCTGCTCTGACTATTT	p53.446	gemp_o	1	1	0	0	0	0
4692	2	14128399	1	AATGAATCTCTAAGACTT	CMV.584	gemp_o	2	2	0	0	0	0
1471	1	68014270	-1	AATGAATTTTTATCCCGA	CMV.584	gemp_o	24	15	8	0	1	0
47561	15	41055220	1	AATGACTTCCGCTTGCAT	Hoxb1.1841	gemp_o	1	1	0	0	0	0
47561.1	15	41055220	1	AATGACTTCCGCTTGCAT	Hoxb1.1841	gemp_o	77	75	1	0	1	0
20767	6	56401319	1	AATGAGGGCATCGGGAAT	Hoxb1.1841	gemp_o	1	0	0	0	1	0
20767.1	6	56401319	1	AATGAGGGCATCGGGAAT	Hoxb1.1841	gemp_o	179	112	60	3	4	0
20767.2	6	56401319	1	AATGAGGGCATCGGGAAT	Hoxb1.1841	gemp_o	1	0	1	0	0	0
45703	14	76549585	-1	AATGATAGACGAGTTCAT	Nanog.382	gemp_o	84	51	28	0	5	0
28062	8	97783764	1	AATGATTGCACGGCTTTC	CMV.584	gemp_o	7	1	6	0	0	0
21769	6	108057508	1	AATGCCGTGACAAAAGTC	PGK.509	gemp_o	1	1	0	0	0	0
21769.1	6	108057508	1	AATGCCGTGACAAAAGTC	PGK.509	gemp_o	113	37	64	5	6	1
4125	1	183049789	-1	AATGCCTCTAGCAGTAGG	CMV.584	gemp_o	1	1	0	0	0	0
4125.1	1	183049789	-1	AATGCCTCTAGCAGTAGG	CMV.584	gemp_o	46	24	21	0	1	0
51100	16	78891297	-1	AATGCTCAGAGTGTGAAG	p53.446	gemp_o	5	0	5	0	0	0
20671	6	53140735	1	AATGCTCTTTCGAGTGGC	CMV.584	gemp_o	96	31	45	11	7	2
19345	5	149104306	-1	AATGGATTGACATTGGTA	p53.446	gemp_o	6	6	0	0	0	0
46585	14	118628127	1	AATGGTGACCTTAGCCAA	Nanog.382	gemp_o	1	0	1	0	0	0
46585.1	14	118628127	1	AATGGTGACCTTAGCCAA	Nanog.382	gemp_o	107	14	69	7	11	6
52787	17	48554119	-1	AATGGTGTCACGATGTAG	Hoxb1.1841	gemp_o	70	68	2	0	0	0
19432	5	150767600	-1	AATTAAACCAGAGAGGAC	Hoxb1.1841	gemp_o	1	0	0	0	0	1
19432.1	5	150767600	-1	AATTAAACCAGAGAGGAC	Hoxb1.1841	gemp_o	53	13	25	0	5	10
3286	1	150771799	1	AATTACACGTATACAGGC	CMV.584	gemp_o	11	10	0	0	1	0
31533	9	108660446	-1	AATTAGCTTCCTAGCACC	Nanog.382	gemp_o	1	1	0	0	0	0
31533.1	9	108660446	-1	AATTAGCTTCCTAGCACC	Nanog.382	gemp_o	1	0	1	0	0	0
31533.2	9	108660446	-1	AATTAGCTTCCTAGCACC	Nanog.382	gemp_o	150	55	68	12	11	4
31533.3	9	108660446	-1	AATTAGCTTCCTAGCACC	Nanog.382	gemp_o	1	0	0	1	0	0
40626	12	88881671	-1	AATTATGAACTGGCCTCC	Hoxb1.1841	gemp_o	134	124	8	1	1	0
8643	2	171536069	-1	AATTCCCAGCCGCCGTGA	CMV.584	gemp_o	40	26	13	0	1	0
39695	12	53649431	-1	AATTCCCGCCGTGTACAT	Oct4.1928	gemp_o	71	24	34	4	9	0
39695.1	12	53649431	-1	AATTCCCGCCGTGTACAT	Oct4.1928	gemp_o	1	1	0	0	0	0
39125	12	16702197	1	AATTCTCCTGAGCACTGT	Oct4.1928	gemp_o	9	9	0	0	0	0
45160	14	57281964	-1	AATTGCGCTACTACGGTC	Hoxb1.1841	gemp_o	29	25	1	1	2	0
2705	1	129723190	-1	AATTGGGGTTTGTACGGA	cMyc.772	gemp_o	1	1	0	0	0	0
2705.1	1	129723190	-1	AATTGGGGTTTGTACGGA	cMyc.772	gemp_o	33	30	0	1	2	0
31238	9	99147369	-1	AATTGGTAGAGCTTAACT	Hoxb1.1841	gemp_o	12	12	0	0	0	0
31238.1	9	99147369	-1	AATTGGTAGAGCTTAACT	Hoxb1.1841	gemp_o	1	1	0	0	0	0
11361	3	119447914	1	AATTGTCCCTCCTTACTG	CMV.584	gemp_o	6	6	0	0	0	0
10475	3	84629916	1	AATTGTTGTCCGAGCAAT	CMV.584	gemp_o	1	1	0	0	0	0
13716	4	82029680	-1	AATTTCACCAGACGTGCG	CMV.584	gemp_o	1	1	0	0	0	0
13716.1	4	82029680	-1	AATTTCACCAGACGTGCG	CMV.584	gemp_o	142	95	43	4	0	0
13716.2	4	82029680	-1	AATTTCACCAGACGTGCG	CMV.584	gemp_o	1	1	0	0	0	0
58533	20	112228106	1	AATTTCTACGGAGTTAGA	Hoxb1.1841	gemp_o	1	0	1	0	0	0
58533.1	20	112228106	1	AATTTCTACGGAGTTAGA	Hoxb1.1841	gemp_o	286	204	74	5	2	1
58533.2	20	112228106	1	AATTTCTACGGAGTTAGA	Hoxb1.1841	gemp_o	1	1	0	0	0	0
31542	9	108985600	1	ACAAAACTCATTTGAACT	Hoxb1.1841	gemp_o	3	3	0	0	0	0
34623	10	111556197	1	ACAAAAGCTTGGAACGCA	Hoxb1.1841	gemp_o	1	1	0	0	0	0
34623.1	10	111556197	1	ACAAAAGCTTGGAACGCA	Hoxb1.1841	gemp_o	2	0	2	0	0	0
34623.2	10	111556197	1	ACAAAAGCTTGGAACGCA	Hoxb1.1841	gemp_o	1	0	1	0	0	0
34623.3	10	111556197	1	ACAAAAGCTTGGAACGCA	Hoxb1.1841	gemp_o	1	0	0	1	0	0
34623.4	10	111556197	1	ACAAAAGCTTGGAACGCA	Hoxb1.1841	gemp_o	1	0	1	0	0	0
34623.5	10	111556197	1	ACAAAAGCTTGGAACGCA	Hoxb1.1841	gemp_o	1009	246	528	96	62	77
34623.6	10	111556197	1	ACAAAAGCTTGGAACGCA	Hoxb1.1841	gemp_o	1	0	1	0	0	0
34623.7	10	111556197	1	ACAAAAGCTTGGAACGCA	Hoxb1.1841	gemp_o	1	0	0	1	0	0
34623.8	10	111556197	1	ACAAAAGCTTGGAACGCA	Hoxb1.1841	gemp_o	1	1	0	0	0	0
34623.9	10	111556197	1	ACAAAAGCTTGGAACGCA	Hoxb1.1841	gemp_o	2	0	2	0	0	0
9826	3	51502539	1	ACAAACGCATCTATAATG	p53.446	gemp_o	12	10	2	0	0	0
432	1	22903345	1	ACAAAGAAGCAGTTGTCG	Hoxb1.1841	gemp_o	27	26	0	1	0	0
27775	8	86400426	1	ACAAATAGTCCCATTAGT	CMV.584	gemp_o	11	10	1	0	0	0
13158	4	52252773	1	ACAAATAGTCTCATTTTA	Hoxb1.1841	gemp_o	1	0	0	0	1	0
13158.1	4	52252773	1	ACAAATAGTCTCATTTTA	Hoxb1.1841	gemp_o	165	28	91	19	18	9
3440	1	155180930	1	ACAAATCAGCTCATAAAA	Hoxb1.1841	gemp_o	59	26	26	5	2	0
16110	5	18195594	1	ACAAATCATCGAATAAGT	Hoxb1.1841	gemp_o	62	57	5	0	0	0
16110.1	5	18195594	1	ACAAATCATCGAATAAGT	Hoxb1.1841	gemp_o	1	1	0	0	0	0
38643	11	116742071	1	ACAACGATTAGGACAGCC	Hoxb1.1841	gemp_o	68	36	29	2	1	0
26724	8	36654378	-1	ACAAGTCGAGGTGGGGTG	Hoxb1.1841	gemp_o	47	23	20	2	2	0
25058	7	117574058	-1	ACAATAGGCGATGGGGCG	PGK.509	gemp_o	9	3	5	0	1	0
34066	10	86407716	1	ACAATATCCAAAATTCCT	Nanog.382	gemp_o	20	20	0	0	0	0
4899	2	22108424	1	ACAATATGAATTATAAG	Nanog.382	gemp_o	18	6	1	5	4	2
33966	10	84078810	1	ACAATGGTTTCTTTAATC	Nanog.382	gemp_o	120	84	24	5	7	0
20234	6	35794472	-1	ACACAATGTTATACGCCA	Nanog.382	gemp_o	1	1	0	0	0	0
20234.1	6	35794472	-1	ACACAATGTTATACGCCA	Nanog.382	gemp_o	1	1	0	0	0	0
20234.2	6	35794472	-1	ACACAATGTTATACGCCA	Nanog.382	gemp_o	1	1	0	0	0	0
20234.3	6	35794472	-1	ACACAATGTTATACGCCA	Nanog.382	gemp_o	555	554	1	0	0	0
20234.4	6	35794472	-1	ACACAATGTTATACGCCA	Nanog.382	gemp_o	1	1	0	0	0	0
20234.5	6	35794472	-1	ACACAATGTTATACGCCA	Nanog.382	gemp_o	1	1	0	0	0	0
42302	13	46924532	1	ACACACCTAACTTCTATA	CMV.584	gemp_o	91	31	44	10	1	5
39640	12	50010896	-1	ACACACTGCTCACATCAT	CMV.584	gemp_o	36	12	22	0	2	0
22236	6	127412671	1	ACACAGACCGAGTTGAT	Hoxb1.1841	gemp_o	1	1	0	0	0	0
22236.1	6	127412671	1	ACACAGACCGAGTTGAT	Hoxb1.1841	gemp_o	1	1	0	0	0	0
22236.2	6	127412671	1	ACACAGACCGAGTTGAT	Hoxb1.1841	gemp_o	2	2	0	0	0	0
22236.3	6	127412671	1	ACACAGACCGAGTTGAT	Hoxb1.1841	gemp_o	1	1	0	0	0	0
22236.4	6	127412671	1	ACACAGACCGAGTTGAT	Hoxb1.1841	gemp_o	1	1	0	0	0	0
22236.5	6	127412671	1	ACACAGACCGAGTTGAT	Hoxb1.1841	gemp_o	2	2	0	0	0	0
22236.6	6	127412671	1	ACACAGACCGAGTTGAT	Hoxb1.1841	gemp_o	1	1	0	0	0	0
22236.7	6	127412671	1	ACACAGACCGAGTTGAT	Hoxb1.1841	gemp_o	1	0	1	0	0	0
22236.8	6	127412671	1	ACACAGACCGAGTTGAT	Hoxb1.1841	gemp_o	1359	1329	25	3	2	0
22236.9	6	127412671	1	ACACAGACCGAGTTGAT	Hoxb1.1841	gemp_o	1	1	0	0	0	0
22236.1	6	127412671	1	ACACAGACCGAGTTGAT	Hoxb1.1841	gemp_o	1	1	0	0	0	0
22236.1	6	127412671	1	ACACAGACCGAGTTGAT	Hoxb1.1841	gemp_o	3	3	0	0	0	0
22236.1	6	127412671	1	ACACAGACCGAGTTGAT	Hoxb1.1841	gemp_o	1	1	0	0	0	0
22236.1	6	127412671	1	ACACAGACCGAGTTGAT	Hoxb1.1841	gemp_o	1	1	0	0	0	0
11957	3	147690188	-1	ACACAGACTCGTATATGT	cMyc.772	gemp_o	23	20	0	2	1	0
39587	12	46645586	1	ACACATTGAACAAGAGGG	Hoxb1.1841	gemp_o	2	2	0	0	0	0
47477	15	38631422	-1	ACACCACCCAGGTTCGTC	Hoxb1.1841	gemp_o	1	1	0	0	0	0
47477.1	15	38631422	-1	ACACCACCCAGGTTCGTC	Hoxb1.1841	gemp_o	2	2	0	0	0	0
47477.2	15	38631422	-1	ACACCACCCAGGTTCGTC	Hoxb1.1841	gemp_o	2	2	0	0	0	0
47477.3	15	38631422	-1	ACACCACCCAGGTTCGTC	Hoxb1.1841	gemp_o	1	1	0	0	0	0
47477.4	15	38631422	-1	ACACCACCCAGGTTCGTC	Hoxb1.1841	gemp_o	1	1	0	0	0	0
47477.5	15	38631422	-1	ACACCACCCAGGTTCGTC	Hoxb1.1841	gemp_o	544	542	0	0	2	0
47477.6	15	38631422	-1	ACACCACCCAGGTTCGTC	Hoxb1.1841	gemp_o	1	1	0	0	0	0
51189	16	85512653	-1	ACACCACTCTTGAACACA	Oct4.1928	gemp_o	21	12	9	0	0	0
13229	4	54718152	1	ACACCATACTCTTAGTAC	PGK.509	gemp_o	19	18	1	0	0	0
14335	4	108726736	-1	ACACGCGTATACTGAACC	CMV.584	gemp_o	1	1	0	0	0	0
14335.1	4	108726736	-1	ACACGCGTATACTGAACC	CMV.584	gemp_o	1	1	0	0	0	0
14335.2	4	108726736	-1	ACACGCGTATACTGAACC	CMV.584	gemp_o	267	265	2	0	0	0
15480	4	143215764	1	ACACGGTTAGCGAGGTAG	PGK.509	gemp_o	5	3	1	0	1	0
29148	9	17787811	1	ACACTTCGACCGTATCAC	PGK.509	gemp_o	1	1	0	0	0	0
29148.1	9	17787811	1	ACACTTCGACCGTATCAC	PGK.509	gemp_o	42	39	3	0	0	0
4889	2	21482809	1	ACAGAAGGCCACCATTTA	cMyc.772	gemp_o	1	1	0	0	0	0
4889.1	2	21482809	1	ACAGAAGGCCACCATTTA	cMyc.772	gemp_o	60	51	4	5	0	0
14563	4	118750390	-1	ACAGAATCTCCACATGGA	CMV.584	gemp_o	3	3	0	0	0	0
44178	14	17950627	-1	ACAGACAGAGGTTTAAGC	p53.446	gemp_o	1	0	1	0	0	0
44178.1	14	17950627	-1	ACAGACAGAGGTTTAAGC	p53.446	gemp_o	1	1	0	0	0	0
44178.2	14	17950627	-1	ACAGACAGAGGTTTAAGC	p53.446	gemp_o	1	0	1	0	0	0
44178.3	14	17950627	-1	ACAGACAGAGGTTTAAGC	p53.446	gemp_o	1	0	1	0	0	0
44178.4	14	17950627	-1	ACAGACAGAGGTTTAAGC	p53.446	gemp_o	737	255	344	55	58	25
44178.5	14	17950627	-1	ACAGACAGAGGTTTAAGC	p53.446	gemp_o	1	1	0	0	0	0
44178.6	14	17950627	-1	ACAGACAGAGGTTTAAGC	p53.446	gemp_o	1	1	0	0	0	0
44178.7	14	17950627	-1	ACAGACAGAGGTTTAAGC	p53.446	gemp_o	1	1	0	0	0	0
44178.8	14	17950627	-1	ACAGACAGAGGTTTAAGC	p53.446	gemp_o	1	0	1	0	0	0
12924	4	41037126	-1	ACAGAGGGTAATGTACCG	Hoxb1.1841	gemp_o	10	10	0	0	0	0
50982	16	72693801	1	ACAGAGGTGACGCTACGC	CMV.584	gemp_o	1	1	0	0	0	0
50982.1	16	72693801	1	ACAGAGGTGACGCTACGC	CMV.584	gemp_o	37	24	11	0	2	0
52854	17	50816712	-1	ACAGGCATTCTACCAGCG	Nanog.382	gemp_o	34	34	0	0	0	0
31136	9	95033017	-1	ACAGGTCTAAGGATTAAA	Hoxb1.1841	gemp_o	15	3	11	0	1	0
31136.1	9	95033017	-1	ACAGGTCTAAGGATTAAA	Hoxb1.1841	gemp_o	1	0	1	0	0	0
14730	4	125287368	-1	ACAGTTAATTCCAGAGTC	Oct4.1928	gemp_o	1	1	0	0	0	0
14730.1	4	125287368	-1	ACAGTTAATTCCAGAGTC	Oct4.1928	gemp_o	1	1	0	0	0	0
14730.2	4	125287368	-1	ACAGTTAATTCCAGAGTC	Oct4.1928	gemp_o	244	243	1	0	0	0
14730.3	4	125287368	-1	ACAGTTAATTCCAGAGTC	Oct4.1928	gemp_o	1	1	0	0	0	0
6464	2	83550346	-1	ACATAACCGTCCTGGGTC	p53.446	gemp_o	1	1	0	0	0	0
6464.1	2	83550346	-1	ACATAACCGTCCTGGGTC	p53.446	gemp_o	1	0	0	1	0	0
6464.2	2	83550346	-1	ACATAACCGTCCTGGGTC	p53.446	gemp_o	2	0	0	0	0	2
6464.3	2	83550346	-1	ACATAACCGTCCTGGGTC	p53.446	gemp_o	744	52	481	105	67	39
6464.4	2	83550346	-1	ACATAACCGTCCTGGGTC	p53.446	gemp_o	1	0	0	0	0	1
6464.5	2	83550346	-1	ACATAACCGTCCTGGGTC	p53.446	gemp_o	2	0	2	0	0	0
49136	15	100879641	1	ACATAATAGACGTACATC	CMV.584	gemp_o	1	1	0	0	0	0
49136.1	15	100879641	1	ACATAATAGACGTACATC	CMV.584	gemp_o	17	12	5	0	0	0
34734	10	116372395	1	ACATACCTGCAATGAACG	Hoxb1.1841	gemp_o	37	27	10	0	0	0
34734.1	10	116372395	1	ACATACCTGCAATGAACG	Hoxb1.1841	gemp_o	1	0	1	0	0	0
17372	5	76046085	-1	ACATAGATGTTCGCTGGT	PGK.509	gemp_o	17	14	3	0	0	0
9234	3	21487108	-1	ACATAGGGATTACCTGCC	Oct4.1928	gemp_o	4	4	0	0	0	0
4781	2	19089868	-1	ACATCTAGCCTGTTGTAC	Oct4.1928	gemp_o	1	0	1	0	0	0
4781.1	2	19089868	-1	ACATCTAGCCTGTTGTAC	Oct4.1928	gemp_o	406	99	243	16	26	22
4781.2	2	19089868	-1	ACATCTAGCCTGTTGTAC	Oct4.1928	gemp_o	1	0	1	0	0	0
4781.3	2	19089868	-1	ACATCTAGCCTGTTGTAC	Oct4.1928	gemp_o	1	0	1	0	0	0
4781.4	2	19089868	-1	ACATCTAGCCTGTTGTAC	Oct4.1928	gemp_o	1	0	0	1	0	0
22865	7	3466314	1	ACATGCAAGAACGATGGT	p53.446	gemp_o	1	0	1	0	0	0
22865.1	7	3466314	1	ACATGCAAGAACGATGGT	p53.446	gemp_o	1	0	1	0	0	0
22865.2	7	3466314	1	ACATGCAAGAACGATGGT	p53.446	gemp_o	410	129	222	15	32	12
22865.3	7	3466314	1	ACATGCAAGAACGATGGT	p53.446	gemp_o	1	0	1	0	0	0
55595	18	71675008	-1	ACATGCTGTCCGCCGGCG	Hoxb1.1841	gemp_o	52	49	3	0	0	0
30339	9	62554318	-1	ACATGTGGTCGTAAAGAT	Hoxb1.1841	gemp_o	66	28	30	4	4	0
8588	2	169872260	1	ACATTCAAACATTAAGTC	CMV.584	gemp_o	26	21	5	0	0	0
45453	14	67395910	-1	ACATTCCACTCGAGTCCA	Hoxb1.1841	gemp_o	44	44	0	0	0	0
39579	12	45821205	1	ACATTCCCGTCGCCCAAC	Oct4.1928	gemp_o	2	0	2	0	0	0
34042	10	85515354	-1	ACATTTAACTCCGAAATC	Hoxb1.1841	gemp_o	1	1	0	0	0	0
34042.1	10	85515354	-1	ACATTTAACTCCGAAATC	Hoxb1.1841	gemp_o	66	66	0	0	0	0
9239	3	21850760	-1	ACCAAAGATAGGGATATA	Nanog.382	gemp_o	8	2	6	0	0	0
41432	13	12125235	1	ACCAAAGCAGAAGAGGG	CMV.584	gemp_o	98	15	66	1	9	7
47989	15	62795585	-1	ACCAACTAGGCTATTCGG	Hoxb1.1841	gemp_o	1	1	0	0	0	0
47989.1	15	62795585	-1	ACCAACTAGGCTATTCGG	Hoxb1.1841	gemp_o	1	1	0	0	0	0
47989.2	15	62795585	-1	ACCAACTAGGCTATTCGG	Hoxb1.1841	gemp_o	1	1	0	0	0	0
47989.3	15	62795585	-1	ACCAACTAGGCTATTCGG	Hoxb1.1841	gemp_o	1	1	0	0	0	0
47989.4	15	62795585	-1	ACCAACTAGGCTATTCGG	Hoxb1.1841	gemp_o	3	3	0	0	0	0
47989.5	15	62795585	-1	ACCAACTAGGCTATTCGG	Hoxb1.1841	gemp_o	563	558	3	0	2	0
47989.6	15	62795585	-1	ACCAACTAGGCTATTCGG	Hoxb1.1841	gemp_o	1	1	0	0	0	0
47989.7	15	62795585	-1	ACCAACTAGGCTATTCGG	Hoxb1.1841	gemp_o	1	1	0	0	0	0
25294	7	126110946	-1	ACCAAGGCCTCACGAACC	Nanog.382	gemp_o	1	1	0	0	0	0
25294.1	7	126110946	-1	ACCAAGGCCTCACGAACC	Nanog.382	gemp_o	1	1	0	0	0	0
25294.2	7	126110946	-1	ACCAAGGCCTCACGAACC	Nanog.382	gemp_o	1	1	0	0	0	0
25294.3	7	126110946	-1	ACCAAGGCCTCACGAACC	Nanog.382	gemp_o	1	1	0	0	0	0
25294.4	7	126110946	-1	ACCAAGGCCTCACGAACC	Nanog.382	gemp_o	2	2	0	0	0	0
25294.5	7	126110946	-1	ACCAAGGCCTCACGAACC	Nanog.382	gemp_o	1	1	0	0	0	0
25294.6	7	126110946	-1	ACCAAGGCCTCACGAACC	Nanog.382	gemp_o	1	1	0	0	0	0
25294.7	7	126110946	-1	ACCAAGGCCTCACGAACC	Nanog.382	gemp_o	489	488	1	0	0	0
25294.8	7	126110946	-1	ACCAAGGCCTCACGAACC	Nanog.382	gemp_o	1	1	0	0	0	0
25294.9	7	126110946	-1	ACCAAGGCCTCACGAACC	Nanog.382	gemp_o	1	1	0	0	0	0
19506	6	3943982	1	ACCAAGTGTCTCATGGAA	Hoxb1.1841	gemp_o	1	0	1	0	0	0
19506.1	6	3943982	1	ACCAAGTGTCTCATGGAA	Hoxb1.1841	gemp_o	27	18	9	0	0	0
32682	10	31466299	1	ACCAATCACGAATGAGAT	CMV.584	gemp_o	9	2	6	0	1	0
44857	14	47029740	1	ACCACCAGGTTCACCGAG	Hoxb1.1841	gemp_o	9	8	0	1	0	0
19070	5	139065757	-1	ACCACCTGCTACAACGTA	Hoxb1.1841	gemp_o	6	6	0	0	0	0
32405	10	20989116	-1	ACCACTATCGAAAAGACT	Nanog.382	gemp_o	29	14	9	1	5	0
35225	11	4483946	-1	ACCACTCTCGGAACCTG	CMV.584	gemp_o	8	8	0	0	0	0
32886	10	40536828	-1	ACCACTGCTTGCGAAACA	Nanog.382	gemp_o	1	1	0	0	0	0
32886.1	10	40536828	-1	ACCACTGCTTGCGAAACA	Nanog.382	gemp_o	37	20	13	3	1	0
40152	12	74347285	-1	ACCAGATAGATTTATCAG	cMyc.772	gemp_o	1	0	1	0	0	0
40152.1	12	74347285	-1	ACCAGATAGATTTATCAG	cMyc.772	gemp_o	1	0	0	0	0	1
40152.2	12	74347285	-1	ACCAGATAGATTTATCAG	cMyc.772	gemp_o	1	0	1	0	0	0
40152.3	12	74347285	-1	ACCAGATAGATTTATCAG	cMyc.772	gemp_o	1	0	1	0	0	0
40152.4	12	74347285	-1	ACCAGATAGATTTATCAG	cMyc.772	gemp_o	1	0	1	0	0	0
40152.5	12	74347285	-1	ACCAGATAGATTTATCAG	cMyc.772	gemp_o	232	16	139	20	19	38
40152.6	12	74347285	-1	ACCAGATAGATTTATCAG	cMyc.772	gemp_o	1	0	0	0	0	1
9551	3	34990381	1	ACCATACACTTATGATTC	Hoxb1.1841	gemp_o	24	13	11	0	0	0
20990	6	70053113	-1	ACCATAGGTGGGTACAAT	Nanog.382	gemp_o	1	1	0	0	0	0
20990.1	6	70053113	-1	ACCATAGGTGGGTACAAT	Nanog.382	gemp_o	47	47	0	0	0	0
56059	19	4832322	-1	ACCATATATTACAGAACT	Oct4.1928	gemp_o	89	88	0	1	0	0
34945	10	124501457	1	ACCATGTCAGGTCTCCGC	Hoxb1.1841	gemp_o	4	4	0	0	0	0
49645	16	16776960	1	ACCATTCGTCCATTGTGG	Oct4.1928	gemp_o	1	1	0	0	0	0
49645.1	16	16776960	1	ACCATTCGTCCATTGTGG	Oct4.1928	gemp_o	1	1	0	0	0	0
49645.2	16	16776960	1	ACCATTCGTCCATTGTGG	Oct4.1928	gemp_o	100	97	1	1	1	0
49645.3	16	16776960	1	ACCATTCGTCCATTGTGG	Oct4.1928	gemp_o	1	0	0	1	0	0
30614	9	70927694	-1	ACCATTTAGATTCTCTCC	cMyc.772	gemp_o	1	1	0	0	0	0
30614.1	9	70927694	-1	ACCATTTAGATTCTCTCC	cMyc.772	gemp_o	113	105	8	0	0	0
26056	8	3416526	1	ACCCAACATATCTGATGA	p53.446	gemp_o	10	10	0	0	0	0
22641	6	143096025	1	ACCCCAATTATGTAGCTC	Hoxb1.1841	gemp_o	1	1	0	0	0	0
22641.1	6	143096025	1	ACCCCAATTATGTAGCTC	Hoxb1.1841	gemp_o	1	1	0	0	0	0
22641.2	6	143096025	1	ACCCCAATTATGTAGCTC	Hoxb1.1841	gemp_o	1	0	1	0	0	0
22641.3	6	143096025	1	ACCCCAATTATGTAGCTC	Hoxb1.1841	gemp_o	117	92	22	0	3	0
22641.4	6	143096025	1	ACCCCAATTATGTAGCTC	Hoxb1.1841	gemp_o	1	1	0	0	0	0
38446	11	110136368	1	ACCCCAGCGCAATTTTTA	Nanog.382	gemp_o	15	13	2	0	0	0
49896	16	24440317	1	ACCCCCATGGTCGTCAAA	Oct4.1928	gemp_o	1	0	1	0	0	0
49896.1	16	24440317	1	ACCCCCATGGTCGTCAAA	Oct4.1928	gemp_o	344	50	210	33	27	24
49896.2	16	24440317	1	ACCCCCATGGTCGTCAAA	Oct4.1928	gemp_o	1	0	0	1	0	0
18596	5	122641372	-1	ACCCCCCTTTACTGTTGT	cMyc.772	gemp_o	2	2	0	0	0	0
6383	2	78110156	1	ACCCGAGTATAGTATTCC	Oct4.1928	gemp_o	21	21	0	0	0	0
37639	11	88085701	-1	ACCCGCACCTATCCGGCG	cMyc.772	gemp_o	1	1	0	0	0	0
37639.1	11	88085701	-1	ACCCGCACCTATCCGGCG	cMyc.772	gemp_o	45	38	5	2	0	0
9522	3	34492836	1	ACCCTATGAGAGTCTCGC	Hoxb1.1841	gemp_o	7	7	0	0	0	0
6381	2	78090182	1	ACCCTGCCCCGTGACCGG	Hoxb1.1841	gemp_o	2	2	0	0	0	0
6381.1	2	78090182	1	ACCCTGCCCCGTGACCGG	Hoxb1.1841	gemp_o	2	2	0	0	0	0
6381.2	2	78090182	1	ACCCTGCCCCGTGACCGG	Hoxb1.1841	gemp_o	1	1	0	0	0	0
6381.3	2	78090182	1	ACCCTGCCCCGTGACCGG	Hoxb1.1841	gemp_o	1	1	0	0	0	0
6381.4	2	78090182	1	ACCCTGCCCCGTGACCGG	Hoxb1.1841	gemp_o	5	5	0	0	0	0
6381.5	2	78090182	1	ACCCTGCCCCGTGACCGG	Hoxb1.1841	gemp_o	1	1	0	0	0	0
6381.6	2	78090182	1	ACCCTGCCCCGTGACCGG	Hoxb1.1841	gemp_o	1	1	0	0	0	0
6381.7	2	78090182	1	ACCCTGCCCCGTGACCGG	Hoxb1.1841	gemp_o	1	1	0	0	0	0
6381.8	2	78090182	1	ACCCTGCCCCGTGACCGG	Hoxb1.1841	gemp_o	1808	1788	14	3	3	0
6381.9	2	78090182	1	ACCCTGCCCCGTGACCGG	Hoxb1.1841	gemp_o	3	3	0	0	0	0
6381.1	2	78090182	1	ACCCTGCCCCGTGACCGG	Hoxb1.1841	gemp_o	2	2	0	0	0	0
6381.11	2	78090182	1	ACCCTGCCCCGTGACCGG	Hoxb1.1841	gemp_o	1	1	0	0	0	0
6381.12	2	78090182	1	ACCCTGCCCCGTGACCGG	Hoxb1.1841	gemp_o	3	3	0	0	0	0
6381.13	2	78090182	1	ACCCTGCCCCGTGACCGG	Hoxb1.1841	gemp_o	1	1	0	0	0	0
21552	6	98221689	-1	ACCCTTCCTATGACCAGC	Oct4.1928	gemp_o	43	28	14	0	1	0
958	1	47726320	-1	ACCCTTTAATAGTCTATC	Hoxb1.1841	gemp_o	82	46	33	2	1	0
39003	12	11225230	-1	ACCGAAAGTTTTCGTCGA	p53.446	gemp_o	9	9	0	0	0	0
25051	7	117364960	1	ACCGATGCAAGCTAGTGA	Hoxb1.1841	gemp_o	1	0	1	0	0	0
19571	6	6066083	-1	ACCGCGCTAAAAACATAT	Hoxb1.1841	gemp_o	165	64	82	13	6	0
19571.1	6	6066083	-1	ACCGCGCTAAAAACATAT	Hoxb1.1841	gemp_o	1	0	1	0	0	0
2598	1	122680478	-1	ACCGGACTTAATTCCATA	Oct4.1928	gemp_o	23	23	0	0	0	0
17141	5	66900611	-1	ACCGGCGAAGGACGAATT	cMyc.772	gemp_o	24	6	9	9	0	0
29357	9	28997534	-1	ACCGTAACGAAGGGGCTT	Nanog.382	gemp_o	1	1	0	0	0	0
29357.1	9	28997534	-1	ACCGTAACGAAGGGGCTT	Nanog.382	gemp_o	209	206	3	0	0	0
29357.2	9	28997534	-1	ACCGTAACGAAGGGGCTT	Nanog.382	gemp_o	1	1	0	0	0	0
29357.3	9	28997534	-1	ACCGTAACGAAGGGGCTT	Nanog.382	gemp_o	1	1	0	0	0	0
29357.4	9	28997534	-1	ACCGTAACGAAGGGGCTT	Nanog.382	gemp_o	1	1	0	0	0	0
29357.5	9	28997534	-1	ACCGTAACGAAGGGGCTT	Nanog.382	gemp_o	1	1	0	0	0	0
35523	11	16406214	1	ACCGTCCGAGGAAGTCTC	Hoxb1.1841	gemp_o	1	1	0	0	0	0
35523.1	11	16406214	1	ACCGTCCGAGGAAGTCTC	Hoxb1.1841	gemp_o	1	1	0	0	0	0
35523.2	11	16406214	1	ACCGTCCGAGGAAGTCTC	Hoxb1.1841	gemp_o	1	1	0	0	0	0
35523.3	11	16406214	1	ACCGTCCGAGGAAGTCTC	Hoxb1.1841	gemp_o	104	97	6	1	0	0
33338	10	60711718	1	ACCTAAAGCTCCTCGAAA	Hoxb1.1841	gemp_o	22	22	0	0	0	0
24097	7	75449718	-1	ACCTAATCTAGTCCGCCC	Hoxb1.1841	gemp_o	1	1	0	0	0	0
24097.1	7	75449718	-1	ACCTAATCTAGTCCGCCC	Hoxb1.1841	gemp_o	127	58	59	6	4	0
1677	1	75030732	1	ACCTACAGCCTTATAATTC	CMV.584	gemp_o	1	1	0	0	0	0
3105	1	138855714	1	ACCTACTGAGGTTTGACT	Hoxb1.1841	gemp_o	1	1	0	0	0	0
3105.1	1	138855714	1	ACCTACTGAGGTTTGACT	Hoxb1.1841	gemp_o	1	1	0	0	0	0
3105.2	1	138855714	1	ACCTACTGAGGTTTGACT	Hoxb1.1841	gemp_o	1	1	0	0	0	0
3105.3	1	138855714	1	ACCTACTGAGGTTTGACT	Hoxb1.1841	gemp_o	189	62	99	13	9	6
38465	11	110905784	1	ACCTATATGTACTCCCCA	Nanog.382	gemp_o	41	34	6	0	1	0
38465.1	11	110905784	1	ACCTATATGTACTCCCCA	Nanog.382	gemp_o	1	1	0	0	0	0
55409	18	65058628	1	ACCTATCATCCTGTGGAT	Hoxb1.1841	gemp_o	8	8	0	0	0	0
28377	8	112791567	1	ACCTCCTAAGATATGACC	CMV.584	gemp_o	1	1	0	0	0	0
28377.1	8	112791567	1	ACCTCCTAAGATATGACC	CMV.584	gemp_o	29	29	0	0	0	0
49512	16	11909151	-1	ACCTCTCCAATCCTCGCG	p53.446	gemp_o	1	1	0	0	0	0
49512.1	16	11909151	-1	ACCTCTCCAATCCTCGCG	p53.446	gemp_o	1	0	1	0	0	0
49512.2	16	11909151	-1	ACCTCTCCAATCCTCGCG	p53.446	gemp_o	103	63	36	1	2	1
43215	13	92963558	-1	ACCTGTACCAATTACTAT	Hoxb1.1841	gemp_o	1	1	0	0	0	0
43215.1	13	92963558	-1	ACCTGTACCAATTACTAT	Hoxb1.1841	gemp_o	187	186	1	0	0	0
42909	13	71916175	-1	ACCTGTGCGGACAGGGAC	p53.446	gemp_o	7	2	5	0	0	0
7406	2	126973567	-1	ACCTTAAACCCAGTTATC	p53.446	gemp_o	3	3	0	0	0	0
43428	13	98290545	-1	ACCTTAAACGAGGGTAAG	Nanog.382	gemp_o	1	1	0	0	0	0
43428.1	13	98290545	-1	ACCTTAAACGAGGGTAAG	Nanog.382	gemp_o	1	1	0	0	0	0
43428.2	13	98290545	-1	ACCTTAAACGAGGGTAAG	Nanog.382	gemp_o	92	79	12	1	0	0
37298	11	78810021	-1	ACCTTGCGACACGCTTCA	PGK.509	gemp_o	42	26	13	2	1	0
12077	3	153955020	1	ACCTTGTTCAGAGCGACC	CMV.584	gemp_o	5	1	4	0	0	0
31784	9	117255498	1	ACCTTTCATGTTCTGGG	Hoxb1.1841	gemp_o	1	0	1	0	0	0
31784.1	9	117255498	1	ACCTTTCATGTTCTGGG	Hoxb1.1841	gemp_o	59	31	20	0	8	0
47592	15	42509279	-1	ACCTTTTAATCACCATCA	Oct4.1928	gemp_o	17	17	0	0	0	0
47592.1	15	42509279	-1	ACCTTTTAATCACCATCA	Oct4.1928	gemp_o	1	1	0	0	0	0
14622	4	120898068	1	ACCTTTTCCTCATGGAAA	Nanog.382	gemp_o	46	43	3	0	0	0
48908	15	97066633	-1	ACGAAACTAAAACGATTG	Hoxb1.1841	gemp_o	19	14	5	0	0	0
19744	6	15721098	-1	ACGAAATCGGGCCAGATC	Oct4.1928	gemp_o	2	1	0	0	0	1
19744.1	6	15721098	-1	ACGAAATCGGGCCAGATC	Oct4.1928	gemp_o	1	0	1	0	0	0
19744.2	6	15721098	-1	ACGAAATCGGGCCAGATC	Oct4.1928	gemp_o	510	106	304	38	46	16
19744.3	6	15721098	-1	ACGAAATCGGGCCAGATC	Oct4.1928	gemp_o	2	1	0	0	1	0
19744.4	6	15721098	-1	ACGAAATCGGGCCAGATC	Oct4.1928	gemp_o	1	0	1	0	0	0
19744.5	6	15721098	-1	ACGAAATCGGGCCAGATC	Oct4.1928	gemp_o	1	0	1	0	0	0
56993	19	39898321	-1	ACGAACATATTGAAGCCT	CMV.584	gemp_o	33	33	0	0	0	0
51367	16	93491323	1	ACGAACCTAACGTTCAGC	Hoxb1.1841	gemp_o	1	0	1	0	0	0
51367.1	16	93491323	1	ACGAACCTAACGTTCAGC	Hoxb1.1841	gemp_o	7	1	6	0	0	0
20212	6	34977246	-1	ACGAAGGAAGCACAAGGT	Hoxb1.1841	gemp_o	1	0	1	0	0	0
20212.1	6	34977246	-1	ACGAAGGAAGCACAAGGT	Hoxb1.1841	gemp_o	159	40	89	14	13	3
20212.2	6	34977246	-1	ACGAAGGAAGCACAAGGT	Hoxb1.1841	gemp_o	1	0	1	0	0	0
58554	20	116162610	1	ACGAAGGCAGTATAGCTA	Hoxb1.1841	gemp_o	1	1	0	0	0	0
58554.1	20	116162610	1	ACGAAGGCAGTATAGCTA	Hoxb1.1841	gemp_o	2	2	0	0	0	0
58554.2	20	116162610	1	ACGAAGGCAGTATAGCTA	Hoxb1.1841	gemp_o	116	116	0	0	0	0
33682	10	72018261	1	ACGAATCAAGTAAGGTAC	Hoxb1.1841	gemp_o	1	0	1	0	0	0
33682.1	10	72018261	1	ACGAATCAAGTAAGGTAC	Hoxb1.1841	gemp_o	23	21	2	0	0	0
11806	3	138435936	-1	ACGAATCTTACGCCTGAT	CMV.584	gemp_o	17	17	0	0	0	0
11806.1	3	138435936	-1	ACGAATCTTACGCCTGAT	CMV.584	gemp_o	1	1	0	0	0	0
23980	7	71101116	1	ACGACAGGCTCGCGAGTA	Nanog.382	gemp_o	1	1	0	0	0	0
36193	11	37905675	1	ACGACATACAAATTAAAC	cMyc.772	gemp_o	85	81	4	0	0	0
22198	6	125437509	1	ACGACTATTCCTATTGGC	PGK.509	gemp_o	207	204	2	1	0	0
44086	14	12937932	1	ACGACTTTAATCTAAGAT	Nanog.382	gemp_o	1	1	0	0	0	0
44086.1	14	12937932	1	ACGACTTTAATCTAAGAT	Nanog.382	gemp_o	1	1	0	0	0	0
44086.2	14	12937932	1	ACGACTTTAATCTAAGAT	Nanog.382	gemp_o	1	1	0	0	0	0
44086.3	14	12937932	1	ACGACTTTAATCTAAGAT	Nanog.382	gemp_o	2	2	0	0	0	0
44086.4	14	12937932	1	ACGACTTTAATCTAAGAT	Nanog.382	gemp_o	1	1	0	0	0	0
44086.5	14	12937932	1	ACGACTTTAATCTAAGAT	Nanog.382	gemp_o	1	1	0	0	0	0
44086.6	14	12937932	1	ACGACTTTAATCTAAGAT	Nanog.382	gemp_o	1	1	0	0	0	0
44086.7	14	12937932	1	ACGACTTTAATCTAAGAT	Nanog.382	gemp_o	3	3	0	0	0	0
44086.8	14	12937932	1	ACGACTTTAATCTAAGAT	Nanog.382	gemp_o	1	1	0	0	0	0
44086.9	14	12937932	1	ACGACTTTAATCTAAGAT	Nanog.382	gemp_o	1	1	0	0	0	0
44086.1	14	12937932	1	ACGACTTTAATCTAAGAT	Nanog.382	gemp_o	3111	3092	10	2	7	0
44086.1	14	12937932	1	ACGACTTTAATCTAAGAT	Nanog.382	gemp_o	1	1	0	0	0	0
44086.1	14	12937932	1	ACGACTTTAATCTAAGAT	Nanog.382	gemp_o	1	1	0	0	0	0
44086.1	14	12937932	1	ACGACTTTAATCTAAGAT	Nanog.382	gemp_o	1	1	0	0	0	0
44086.1	14	12937932	1	ACGACTTTAATCTAAGAT	Nanog.382	gemp_o	1	1	0	0	0	0
44086.2	14	12937932	1	ACGACTTTAATCTAAGAT	Nanog.382	gemp_o	2	2	0	0	0	0
44086.2	14	12937932	1	ACGACTTTAATCTAAGAT	Nanog.382	gemp_o	1	1	0	0	0	0
47997	15	63192165	1	ACGAGACACTGTTCTCCC	Hoxb1.1841	gemp_o	31	21	10	0	0	0
24192	7	80653335	1	ACGAGAGCCAACCCGTCC	p53.446	gemp_o	9	6	3	0	0	0
49888	16	24209972	1	ACGAGCACCACCCTTAGC	PGK.509	gemp_o	125	119	5	0	1	0
49888.1	16	24209972	1	ACGAGCACCACCCTTAGC	PGK.509	gemp_o	1	1	0	0	0	0
49888.2	16	24209972	1	ACGAGCACCACCCTTAGC	PGK.509	gemp_o	1	1	0	0	0	0
49888.3	16	24209972	1	ACGAGCACCACCCTTAGC	PGK.509	gemp_o	1	1	0	0	0	0
21086	6	77462024	1	ACGAGCGCACATCAATGA	Hoxb1.1841	gemp_o	1	0	0	0	1	0
21086.1	6	77462024	1	ACGAGCGCACATCAATGA	Hoxb1.1841	gemp_o	2	1	1	0	0	0
21086.2	6	77462024	1	ACGAGCGCACATCAATGA	Hoxb1.1841	gemp_o	1	0	1	0	0	0
21086.3	6	77462024	1	ACGAGCGCACATCAATGA	Hoxb1.1841	gemp_o	2	2	0	0	0	0
21086.4	6	77462024	1	ACGAGCGCACATCAATGA	Hoxb1.1841	gemp_o	476	118	251	61	36	10
21086.5	6	77462024	1	ACGAGCGCACATCAATGA	Hoxb1.1841	gemp_o	1	0	1	0	0	0
21086.6	6	77462024	1	ACGAGCGCACATCAATGA	Hoxb1.1841	gemp_o	1	0	1	0	0	0
21086.7	6	77462024	1	ACGAGCGCACATCAATGA	Hoxb1.1841	gemp_o	1	1	0	0	0	0
8342	2	162944577	1	ACGAGTCATAACATCTCA	cMyc.772	gemp_o	3	3	0	0	0	0
56713	19	30327086	1	ACGATATGCATAGACCCG	Nanog.382	gemp_o	1	1	0	0	0	0
56713.1	19	30327086	1	ACGATATGCATAGACCCG	Nanog.382	gemp_o	1	1	0	0	0	0
56713.2	19	30327086	1	ACGATATGCATAGACCCG	Nanog.382	gemp_o	518	518	0	0	0	0
56713.3	19	30327086	1	ACGATATGCATAGACCCG	Nanog.382	gemp_o	1	1	0	0	0	0
37254	11	77706642	1	ACGATCTCAAATCCATGA	p53.446	gemp_o	1	1	0	0	0	0
37254.1	11	77706642	1	ACGATCTCAAATCCATGA	p53.446	gemp_o	102	98	3	0	1	0
40238	12	77354909	-1	ACGATTAAAGCTGATTAT	Nanog.382	gemp_o	1	1	0	0	0	0
40238.1	12	77354909	-1	ACGATTAAAGCTGATTAT	Nanog.382	gemp_o	59	37	18	4	0	0
7665	2	136961554	-1	ACGCACAACAGCAGTACA	Hoxb1.1841	gemp_o	8	8	0	0	0	0
24708	7	103334670	1	ACGCCTGATTTACGAGCT	Hoxb1.1841	gemp_o	174	34	98	27	10	5
24708.1	7	103334670	1	ACGCCTGATTTACGAGCT	Hoxb1.1841	gemp_o	1	0	0	0	1	0
53290	17	72274339	-1	ACGCGAACGACACGTTCA	Hoxb1.1841	gemp_o	1	1	0	0	0	0
53290.1	17	72274339	-1	ACGCGAACGACACGTTCA	Hoxb1.1841	gemp_o	52	51	1	0	0	0
53290.2	17	72274339	-1	ACGCGAACGACACGTTCA	Hoxb1.1841	gemp_o	1	1	0	0	0	0
22100	6	122574361	1	ACGCGAATTCCGTGTACG	Hoxb1.1841	gemp_o	1	1	0	0	0	0
22100.1	6	122574361	1	ACGCGAATTCCGTGTACG	Hoxb1.1841	gemp_o	1	1	0	0	0	0
22100.2	6	122574361	1	ACGCGAATTCCGTGTACG	Hoxb1.1841	gemp_o	1	1	0	0	0	0
22100.3	6	122574361	1	ACGCGAATTCCGTGTACG	Hoxb1.1841	gemp_o	1	1	0	0	0	0
22100.4	6	122574361	1	ACGCGAATTCCGTGTACG	Hoxb1.1841	gemp_o	231	225	3	3	0	0
35904	11	28762094	-1	ACGCGGAGGCCAAAATCA	Oct4.1928	gemp_o	1	1	0	0	0	0
35904.1	11	28762094	-1	ACGCGGAGGCCAAAATCA	Oct4.1928	gemp_o	32	25	6	0	1	0
51493	16	97793009	-1	ACGCGGGACCGTTACACA	Oct4.1928	gemp_o	1	1	0	0	0	0
51493.1	16	97793009	-1	ACGCGGGACCGTTACACA	Oct4.1928	gemp_o	1	0	1	0	0	0
51493.2	16	97793009	-1	ACGCGGGACCGTTACACA	Oct4.1928	gemp_o	1	0	1	0	0	0
51493.3	16	97793009	-1	ACGCGGGACCGTTACACA	Oct4.1928	gemp_o	193	33	97	22	17	24
51493.4	16	97793009	-1	ACGCGGGACCGTTACACA	Oct4.1928	gemp_o	1	1	0	0	0	0
13320	4	57177285	-1	ACGCGTACAGTACGGCTC	p53.446	gemp_o	1	1	0	0	0	0
13320.1	4	57177285	-1	ACGCGTACAGTACGGCTC	p53.446	gemp_o	33	20	13	0	0	0
17297	5	74120322	-1	ACGCTATGGACGGGCCAC	Oct4.1928	gemp_o	2	2	0	0	0	0
15804	4	152966941	1	ACGCTGAACGTCTGTCGA	cMyc.772	gemp_o	2	1	0	1	0	0
15804.1	4	152966941	1	ACGCTGAACGTCTGTCGA	cMyc.772	gemp_o	1	1	0	0	0	0
15804.2	4	152966941	1	ACGCTGAACGTCTGTCGA	cMyc.772	gemp_o	1	0	1	0	0	0
15804.3	4	152966941	1	ACGCTGAACGTCTGTCGA	cMyc.772	gemp_o	1	1	0	0	0	0
15804.4	4	152966941	1	ACGCTGAACGTCTGTCGA	cMyc.772	gemp_o	162	68	73	13	7	1
15804.5	4	152966941	1	ACGCTGAACGTCTGTCGA	cMyc.772	gemp_o	1	0	0	1	0	0
39992	12	70816237	1	ACGGCAGTGCGAACTAAC	Oct4.1928	gemp_o	1	1	0	0	0	0
39992.1	12	70816237	1	ACGGCAGTGCGAACTAAC	Oct4.1928	gemp_o	2	2	0	0	0	0
39992.2	12	70816237	1	ACGGCAGTGCGAACTAAC	Oct4.1928	gemp_o	3	3	0	0	0	0
39992.3	12	70816237	1	ACGGCAGTGCGAACTAAC	Oct4.1928	gemp_o	2	2	0	0	0	0
39992.4	12	70816237	1	ACGGCAGTGCGAACTAAC	Oct4.1928	gemp_o	1	1	0	0	0	0
39992.5	12	70816237	1	ACGGCAGTGCGAACTAAC	Oct4.1928	gemp_o	1	1	0	0	0	0
39992.6	12	70816237	1	ACGGCAGTGCGAACTAAC	Oct4.1928	gemp_o	1	1	0	0	0	0
39992.7	12	70816237	1	ACGGCAGTGCGAACTAAC	Oct4.1928	gemp_o	1	1	0	0	0	0
39992.8	12	70816237	1	ACGGCAGTGCGAACTAAC	Oct4.1928	gemp_o	1	1	0	0	0	0
39992.9	12	70816237	1	ACGGCAGTGCGAACTAAC	Oct4.1928	gemp_o	1426	1400	17	4	5	0
39992.1	12	70816237	1	ACGGCAGTGCGAACTAAC	Oct4.1928	gemp_o	1	1	0	0	0	0
39992.1	12	70816237	1	ACGGCAGTGCGAACTAAC	Oct4.1928	gemp_o	1	1	0	0	0	0
39992.1	12	70816237	1	ACGGCAGTGCGAACTAAC	Oct4.1928	gemp_o	1	1	0	0	0	0
39992.1	12	70816237	1	ACGGCAGTGCGAACTAAC	Oct4.1928	gemp_o	1	1	0	0	0	0
39992.1	12	70816237	1	ACGGCAGTGCGAACTAAC	Oct4.1928	gemp_o	1	1	0	0	0	0
39992.2	12	70816237	1	ACGGCAGTGCGAACTAAC	Oct4.1928	gemp_o	1	1	0	0	0	0
45326	14	62742595	1	ACGGCATGGTTATAGCGT	Nanog.382	gemp_o	2	2	0	0	0	0
58501	20	107909976	-1	ACGGCTAGCGAATAGAGT	Nanog.382	gemp_o	61	6	39	9	6	1
53708	17	87916621	-1	ACGGGCATAATACATGTC	cMyc.772	gemp_o	1	1	0	0	0	0
53708.1	17	87916621	-1	ACGGGCATAATACATGTC	cMyc.772	gemp_o	405	403	1	1	0	0
53708.2	17	87916621	-1	ACGGGCATAATACATGTC	cMyc.772	gemp_o	1	1	0	0	0	0
22109	6	122670447	-1	ACGGTCAGGGCTAATAGA	Hoxb1.1841	gemp_o	1	1	0	0	0	0
22109.1	6	122670447	-1	ACGGTCAGGGCTAATAGA	Hoxb1.1841	gemp_o	1	1	0	0	0	0
22109.2	6	122670447	-1	ACGGTCAGGGCTAATAGA	Hoxb1.1841	gemp_o	1	1	0	0	0	0
22109.3	6	122670447	-1	ACGGTCAGGGCTAATAGA	Hoxb1.1841	gemp_o	215	208	5	0	2	0
22109.4	6	122670447	-1	ACGGTCAGGGCTAATAGA	Hoxb1.1841	gemp_o	1	0	0	1	0	0
2945	1	135564797	-1	ACGGTGACGTTCCACAA	p53.446	gemp_o	214	146	46	13	9	0
35430	11	11593543	1	ACGGTGGATAAGACCTTA	Nanog.382	gemp_o	15	15	0	0	0	0
46945	15	11781866	1	ACGGTGTTCCAACTGCCG	p53.446	gemp_o	1	1	0	0	0	0
46945.1	15	11781866	1	ACGGTGTTCCAACTGCCG	p53.446	gemp_o	83	14	35	21	8	5
25644	7	137669861	-1	ACGTATGGAACGAGAAAG	CMV.584	gemp_o	1	0	1	0	0	0
25644.1	7	137669861	-1	ACGTATGGAACGAGAAAG	CMV.584	gemp_o	3	0	3	0	0	0
58862	20	150130266	1	ACGTCACACGGCTGGATG	p53.446	gemp_o	2	2	0	0	0	0
58862.1	20	150130266	1	ACGTCACACGGCTGGATG	p53.446	gemp_o	103	34	55	4	6	4
11750	3	135773654	-1	ACGTCAGAACCAGATATA	Oct4.1928	gemp_o	111	33	60	8	5	5
11750.1	3	135773654	-1	ACGTCAGAACCAGATATA	Oct4.1928	gemp_o	1	0	1	0	0	0
26892	8	45311883	-1	ACGTCAGTGCTATGATTC	Hoxb1.1841	gemp_o	2	2	0	0	0	0
26892.1	8	45311883	-1	ACGTCAGTGCTATGATTC	Hoxb1.1841	gemp_o	2	2	0	0	0	0
26892.2	8	45311883	-1	ACGTCAGTGCTATGATTC	Hoxb1.1841	gemp_o	1	1	0	0	0	0
26892.3	8	45311883	-1	ACGTCAGTGCTATGATTC	Hoxb1.1841	gemp_o	1106	1097	7	0	2	0
26892.4	8	45311883	-1	ACGTCAGTGCTATGATTC	Hoxb1.1841	gemp_o	2	2	0	0	0	0
26892.5	8	45311883	-1	ACGTCAGTGCTATGATTC	Hoxb1.1841	gemp_o	1	1	0	0	0	0
26892.6	8	45311883	-1	ACGTCAGTGCTATGATTC	Hoxb1.1841	gemp_o	1	1	0	0	0	0
58152	20	72519781	-1	ACGTCATCACCTTCCAAC	p53.446	gemp_o	11	11	0	0	0	0
20622	6	51875860	1	ACGTCTCAATACCAAAAC	Nanog.382	gemp_o	55	36	17	2	0	0
7105	2	116770816	1	ACGTGGGAGCTACTAGTT	p53.446	gemp_o	70	69	1	0	0	0
47110	15	21466711	-1	ACGTGGTGGGAGCATCTC	Nanog.382	gemp_o	56	35	4	2	4	11
43906	13	117153139	1	ACGTGTAACGCACTTACC	Hoxb1.1841	gemp_o	1	1	0	0	0	0
43906.1	13	117153139	1	ACGTGTAACGCACTTACC	Hoxb1.1841	gemp_o	15	14	0	0	1	0
15433	4	141456072	-1	ACGTTCGCGATGACTAGA	Hoxb1.1841	gemp_o	1	1	0	0	0	0
15433.1	4	141456072	-1	ACGTTCGCGATGACTAGA	Hoxb1.1841	gemp_o	53	47	1	0	5	0
18924	5	134898813	1	ACGTTGACCATTTCGATG	PGK.509	gemp_o	1	1	0	0	0	0
18924.1	5	134898813	1	ACGTTGACCATTTCGATG	PGK.509	gemp_o	293	290	3	0	0	0
18924.2	5	134898813	1	ACGTTGACCATTTCGATG	PGK.509	gemp_o	1	1	0	0	0	0
45044	14	52924071	-1	ACTAAAATCGTTTTTACA	cMyc.772	gemp_o	87	30	45	9	2	1
45044.1	14	52924071	-1	ACTAAAATCGTTTTTACA	cMyc.772	gemp_o	1	0	1	0	0	0
1411	1	65002725	1	ACTAACATCAACTGTTGT	Hoxb1.1841	gemp_o	75	12	51	6	1	5
28488	8	116883721	1	ACTAACATTTGATAGAC	Hoxb1.1841	gemp_o	3	3	0	0	0	0
27333	8	67838434	1	ACTAACTACTGCCACCCC	Nanog.382	gemp_o	1	1	0	0	0	0
27333.1	8	67838434	1	ACTAACTACTGCCACCCC	Nanog.382	gemp_o	108	108	0	0	0	0
27333.2	8	67838434	1	ACTAACTACTGCCACCCC	Nanog.382	gemp_o	1	1	0	0	0	0
22889	7	4165480	-1	ACTAAGTGGGACCTAAAC	Oct4.1928	gemp_o	219	211	8	0	0	0
18209	5	112190496	-1	ACTAATAGCCGCCTGCAA	CMV.584	gemp_o	133	105	27	0	1	0
18209.1	5	112190496	-1	ACTAATAGCCGCCTGCAA	CMV.584	gemp_o	1	0	1	0	0	0
18209.2	5	112190496	-1	ACTAATAGCCGCCTGCAA	CMV.584	gemp_o	1	0	1	0	0	0
35079	10	127816106	-1	ACTACGTCCAAAGAATGC	p53.446	gemp_o	1	0	1	0	0	0
35079.1	10	127816106	-1	ACTACGTCCAAAGAATGC	p53.446	gemp_o	1	1	0	0	0	0
35079.2	10	127816106	-1	ACTACGTCCAAAGAATGC	p53.446	gemp_o	125	21	89	6	8	1
31583	9	110430539	1	ACTACTTTGGTTCATCA	Nanog.382	gemp_o	7	6	1	0	0	0
20339	6	39157467	1	ACTAGCGGGCTAGGAGAA	Nanog.382	gemp_o	66	27	33	2	4	0
36521	11	52512288	-1	ACTAGTCACTCCTTCGCC	cMyc.772	gemp_o	5	5	0	0	0	0
58846	20	149253980	1	ACTAGTCGTACACAAAGC	p53.446	gemp_o	7	7	0	0	0	0
38621	11	116344248	-1	ACTATCGCGTGCAAATAC	cMyc.772	gemp_o	1	1	0	0	0	0
38621.1	11	116344248	-1	ACTATCGCGTGCAAATAC	cMyc.772	gemp_o	67	27	32	4	2	2
29826	9	46092410	-1	ACTATGACATCTCAGCTC	PGK.509	gemp_o	67	9	40	2	10	6
27018	8	49437248	-1	ACTATGGCCAACTAATCG	cMyc.772	gemp_o	3	3	0	0	0	0
10244	3	74066729	-1	ACTATGGGGCTCTTGGAC	Hoxb1.1841	gemp_o	1	1	0	0	0	0
51640	17	9310038	1	ACTCAAAACGACCTGTAG	Nanog.382	gemp_o	2	2	0	0	0	0
49365	16	8523927	-1	ACTCATCTCCCAGCGGGT	Oct4.1928	gemp_o	1	1	0	0	0	0
49365.1	16	8523927	-1	ACTCATCTCCCAGCGGGT	Oct4.1928	gemp_o	383	383	0	0	0	0
46315	14	101008538	-1	ACTCCTACAACATCGTAC	Nanog.382	gemp_o	127	103	5	5	12	2
54949	18	44885688	-1	ACTCGTACAACCTTTAA	CMV.584	gemp_o	6	6	0	0	0	0
42034	13	39030522	-1	ACTCGTCCCAACTATCCT	cMyc.772	gemp_o	31	26	5	0	0	0
44783	14	43986360	-1	ACTCTTGTCGGCCTTGAA	Hoxb1.1841	gemp_o	1	1	0	0	0	0
44783.1	14	43986360	-1	ACTCTTGTCGGCCTTGAA	Hoxb1.1841	gemp_o	156	75	58	18	3	2
24674	7	100521923	1	ACTGAATATACACACATA	Nanog.382	gemp_o	1	0	0	1	0	0
24674.1	7	100521923	1	ACTGAATATACACACATA	Nanog.382	gemp_o	76	22	35	16	2	1
24674.2	7	100521923	1	ACTGAATATACACACATA	Nanog.382	gemp_o	1	0	1	0	0	0
24674.3	7	100521923	1	ACTGAATATACACACATA	Nanog.382	gemp_o	1	0	1	0	0	0
22871	7	3529089	1	ACTGACCATAAATCATCC	p53.446	gemp_o	1	0	0	0	1	0
22871.1	7	3529089	1	ACTGACCATAAATCATCC	p53.446	gemp_o	183	46	96	25	14	2
16107	5	18099019	-1	ACTGCACCGCTTGCGTTT	cMyc.772	gemp_o	5	5	0	0	0	0
10018	3	62274949	1	ACTGCCGTGGAAACGCAA	PGK.509	gemp_o	8	6	2	0	0	0
36573	11	53796892	1	ACTGCGCGTTTTGCCGAC	Oct4.1928	gemp_o	1	1	0	0	0	0
36573.1	11	53796892	1	ACTGCGCGTTTTGCCGAC	Oct4.1928	gemp_o	1	1	0	0	0	0
36573.2	11	53796892	1	ACTGCGCGTTTTGCCGAC	Oct4.1928	gemp_o	1	1	0	0	0	0
36573.3	11	53796892	1	ACTGCGCGTTTTGCCGAC	Oct4.1928	gemp_o	2	2	0	0	0	0
36573.4	11	53796892	1	ACTGCGCGTTTTGCCGAC	Oct4.1928	gemp_o	459	459	0	0	0	0
36573.5	11	53796892	1	ACTGCGCGTTTTGCCGAC	Oct4.1928	gemp_o	1	1	0	0	0	0
36573.6	11	53796892	1	ACTGCGCGTTTTGCCGAC	Oct4.1928	gemp_o	2	2	0	0	0	0
55581	18	70478882	1	ACTGGCAATATTGCATAC	Hoxb1.1841	gemp_o	31	30	1	0	0	0
20943	6	67120326	-1	ACTGGGCAAGCGCCGTTA	CMV.584	gemp_o	5	4	1	0	0	0
41084	12	111840652	1	ACTGTAGTGGCTTAAGGG	Hoxb1.1841	gemp_o	7	0	4	0	3	0
36503	11	52143182	1	ACTGTCATCTGTTGAAGC	Hoxb1.1841	gemp_o	49	28	15	4	2	0
36503.1	11	52143182	1	ACTGTCATCTGTTGAAGC	Hoxb1.1841	gemp_o	1	0	0	1	0	0
57369	19	53406345	1	ACTGTCTTACCTCCCAGC	cMyc.772	gemp_o	8	2	3	0	1	2
8304	2	161040503	1	ACTTAAATTGCGGAGCGG	Oct4.1928	gemp_o	1	1	0	0	0	0
51312	16	91719088	1	ACTTAATGGCGTGCGAAG	Hoxb1.1841	gemp_o	22	21	1	0	0	0
23814	7	57011985	-1	ACTTAGTTCCAGCCTGAA	Nanog.382	gemp_o	15	13	2	0	0	0
18218	5	112482641	1	ACTTCTAAGTAGGGTAAC	CMV.584	gemp_o	140	60	63	9	6	2
18218.1	5	112482641	1	ACTTCTAAGTAGGGTAAC	CMV.584	gemp_o	1	1	0	0	0	0
18218.2	5	112482641	1	ACTTCTAAGTAGGGTAAC	CMV.584	gemp_o	1	1	0	0	0	0
14634	4	122563036	-1	ACTTGAGGACACTTGATT	Hoxb1.1841	gemp_o	2	1	0	0	1	0
14634.1	4	122563036	-1	ACTTGAGGACACTTGATT	Hoxb1.1841	gemp_o	638	634	2	0	1	1
14634.2	4	122563036	-1	ACTTGAGGACACTTGATT	Hoxb1.1841	gemp_o	1	1	0	0	0	0
54027	18	9591191	-1	ACTTGCACGGCAACTCAA	p53.446	gemp_o	2	2	0	0	0	0
3935	1	175345300	-1	ACTTGCCAATAAAAGAGC	Hoxb1.1841	gemp_o	1	1	0	0	0	0
3935.1	1	175345300	-1	ACTTGCCAATAAAAGAGC	Hoxb1.1841	gemp_o	1	0	1	0	0	0
3935.2	1	175345300	-1	ACTTGCCAATAAAAGAGC	Hoxb1.1841	gemp_o	1	1	0	0	0	0
3935.3	1	175345300	-1	ACTTGCCAATAAAAGAGC	Hoxb1.1841	gemp_o	1	0	1	0	0	0
3935.4	1	175345300	-1	ACTTGCCAATAAAAGAGC	Hoxb1.1841	gemp_o	1	0	1	0	0	0
3935.5	1	175345300	-1	ACTTGCCAATAAAAGAGC	Hoxb1.1841	gemp_o	1	1	0	0	0	0
3935.6	1	175345300	-1	ACTTGCCAATAAAAGAGC	Hoxb1.1841	gemp_o	1	0	1	0	0	0
3935.7	1	175345300	-1	ACTTGCCAATAAAAGAGC	Hoxb1.1841	gemp_o	2	1	1	0	0	0
3935.8	1	175345300	-1	ACTTGCCAATAAAAGAGC	Hoxb1.1841	gemp_o	1193	399	648	62	46	38
3935.9	1	175345300	-1	ACTTGCCAATAAAAGAGC	Hoxb1.1841	gemp_o	1	0	1	0	0	0
3935.1	1	175345300	-1	ACTTGCCAATAAAAGAGC	Hoxb1.1841	gemp_o	1	0	0	0	1	0
27742	8	85506482	-1	ACTTGGTCGCAGGTATT	CMV.584	gemp_o	1	1	0	0	0	0
27742.1	8	85506482	-1	ACTTGGTCGCAGGTATT	CMV.584	gemp_o	1	1	0	0	0	0
27742.2	8	85506482	-1	ACTTGGTCGCAGGTATT	CMV.584	gemp_o	331	117	171	22	17	4
27742.3	8	85506482	-1	ACTTGGTCGCAGGTATT	CMV.584	gemp_o	1	0	1	0	0	0
30563	9	69896219	1	ACTTTGCTTGAGCAAAAT	p53.446	gemp_o	5	5	0	0	0	0
33806	10	77988297	-1	ACTTTGTGCCCGTGGTAG	Hoxb1.1841	gemp_o	1	1	0	0	0	0
44364	14	25001395	1	ACTTTTCGCCACCGTGC	p53.446	gemp_o	31	29	2	0	0	0
28851	8	131128834	1	ACTTTTGCTCACCACTCA	Hoxb1.1841	gemp_o	3	3	0	0	0	0
3110	1	138933211	1	AGAAAACTGTGATAGCAA	PGK.509	gemp_o	3	0	3	0	0	0
40151	12	74310681	1	AGAAACACCATGATGCCA	CMV.584	gemp_o	1	1	0	0	0	0
40151.1	12	74310681	1	AGAAACACCATGATGCCA	CMV.584	gemp_o	21	21	0	0	0	0
27992	8	94396541	1	AGAAACCAAAATGATTAA	CMV.584	gemp_o	1	0	0	0	0	1
27992.1	8	94396541	1	AGAAACCAAAATGATTAA	CMV.584	gemp_o	1	0	1	0	0	0
27992.2	8	94396541	1	AGAAACCAAAATGATTAA	CMV.584	gemp_o	209	55	122	12	12	8
27992.3	8	94396541	1	AGAAACCAAAATGATTAA	CMV.584	gemp_o	1	0	1	0	0	0
27914	8	91474933	1	AGAAACGCACTTGTTCAC	CMV.584	gemp_o	82	32	37	9	2	2
13452	4	61679831	-1	AGAAACGTTAGACGACTT	p53.446	gemp_o	1	1	0	0	0	0
13452.1	4	61679831	-1	AGAAACGTTAGACGACTT	p53.446	gemp_o	222	166	37	8	5	6
13452.2	4	61679831	-1	AGAAACGTTAGACGACTT	p53.446	gemp_o	1	1	0	0	0	0
15235	4	135867825	-1	AGAAAGTCAGTCGATGGC	cMyc.772	gemp_o	1	0	1	0	0	0
48703	15	89439237	1	AGAACAAGTCTGTTACCT	Hoxb1.1841	gemp_o	1	1	0	0	0	0
48703.1	15	89439237	1	AGAACAAGTCTGTTACCT	Hoxb1.1841	gemp_o	1	1	0	0	0	0
48703.2	15	89439237	1	AGAACAAGTCTGTTACCT	Hoxb1.1841	gemp_o	1	1	0	0	0	0
48703.3	15	89439237	1	AGAACAAGTCTGTTACCT	Hoxb1.1841	gemp_o	127	121	5	0	1	0
48703.4	15	89439237	1	AGAACAAGTCTGTTACCT	Hoxb1.1841	gemp_o	1	1	0	0	0	0
5218	2	32763011	1	AGAACAGTACACTAGGCA	p53.446	gemp_o	93	51	37	2	1	2
29313	9	25337910	1	AGAACATAAACTTTTTAC	CMV.584	gemp_o	1	1	0	0	0	0
29313.1	9	25337910	1	AGAACATAAACTTTTTAC	CMV.584	gemp_o	493	491	1	0	1	0
30009	9	52080921	1	AGAACCCTTTATGGGGGG	Hoxb1.1841	gemp_o	1	1	0	0	0	0
35324	11	6507958	1	AGAAGAACGCAACCCCGA	Nanog.382	gemp_o	83	71	9	1	1	1
36566	11	53576808	1	AGAATACTTTCGTGCCTT	CMV.584	gemp_o	2	2	0	0	0	0
24593	7	96456100	-1	AGAATATGTCCGACACGG	Nanog.382	gemp_o	25	25	0	0	0	0
5494	2	45530562	1	AGAATATTTTCTGGCTTC	Hoxb1.1841	gemp_o	97	73	24	0	0	0
5494.1	2	45530562	1	AGAATATTTTCTGGCTTC	Hoxb1.1841	gemp_o	1	1	0	0	0	0
30146	9	57163246	1	AGAATCGTGCTAGTTAAA	Oct4.1928	gemp_o	168	69	80	9	8	2
30146.1	9	57163246	1	AGAATCGTGCTAGTTAAA	Oct4.1928	gemp_o	1	1	0	0	0	0
56646	19	28720635	1	AGAATGACTCATGACCGG	Nanog.382	gemp_o	1	1	0	0	0	0
56646.1	19	28720635	1	AGAATGACTCATGACCGG	Nanog.382	gemp_o	2	2	0	0	0	0
56646.2	19	28720635	1	AGAATGACTCATGACCGG	Nanog.382	gemp_o	1	1	0	0	0	0
56646.3	19	28720635	1	AGAATGACTCATGACCGG	Nanog.382	gemp_o	1	1	0	0	0	0
56646.4	19	28720635	1	AGAATGACTCATGACCGG	Nanog.382	gemp_o	1	1	0	0	0	0
56646.5	19	28720635	1	AGAATGACTCATGACCGG	Nanog.382	gemp_o	1	1	0	0	0	0
56646.6	19	28720635	1	AGAATGACTCATGACCGG	Nanog.382	gemp_o	574	570	3	0	1	0
56646.7	19	28720635	1	AGAATGACTCATGACCGG	Nanog.382	gemp_o	1	1	0	0	0	0
26930	8	46334458	-1	AGACAAAATCCTGCATCG	Nanog.382	gemp_o	130	111	8	4	7	0
18119	5	110098801	1	AGACAAATAAACCTAAGC	Hoxb1.1841	gemp_o	99	47	39	7	6	0
950	1	47257372	-1	AGACACAATGTGCATCCG	CMV.584	gemp_o	13	9	2	0	2	0
53724	17	88201572	1	AGACAGCGCGGATAATGC	Oct4.1928	gemp_o	1	1	0	0	0	0
53724.1	17	88201572	1	AGACAGCGCGGATAATGC	Oct4.1928	gemp_o	1	0	1	0	0	0
53724.2	17	88201572	1	AGACAGCGCGGATAATGC	Oct4.1928	gemp_o	103	79	24	0	0	0
31918	9	122715294	1	AGACCCATATCCAAGTAC	cMyc.772	gemp_o	24	15	9	0	0	0
31918.1	9	122715294	1	AGACCCATATCCAAGTAC	cMyc.772	gemp_o	1	1	0	0	0	0
38121	11	102176232	1	AGACCCTGGCTATGGAAC	Hoxb1.1841	gemp_o	19	14	5	0	0	0
8004	2	152553202	1	AGACCGAGTTCAGGCCCC	Hoxb1.1841	gemp_o	28	28	0	0	0	0
6737	2	100699818	-1	AGACCTCTGGTGAAGATG	CMV.584	gemp_o	1	0	1	0	0	0
6737.1	2	100699818	-1	AGACCTCTGGTGAAGATG	CMV.584	gemp_o	86	25	54	5	1	1
56022	19	4055645	1	AGACGAAAATCGACCACA	CMV.584	gemp_o	1	1	0	0	0	0
56022.1	19	4055645	1	AGACGAAAATCGACCACA	CMV.584	gemp_o	1	1	0	0	0	0
56022.2	19	4055645	1	AGACGAAAATCGACCACA	CMV.584	gemp_o	98	84	14	0	0	0
39353	12	33413395	1	AGACGGCACGAGCACCCC	Hoxb1.1841	gemp_o	108	107	0	0	1	0
21161	6	85284251	-1	AGACGTACAAGCATGCGG	p53.446	gemp_o	169	20	108	10	20	11
21161.1	6	85284251	-1	AGACGTACAAGCATGCGG	p53.446	gemp_o	1	1	0	0	0	0
12008	3	151189640	-1	AGACGTACCACATCAATG	Hoxb1.1841	gemp_o	36	22	11	3	0	0
12008.1	3	151189640	-1	AGACGTACCACATCAATG	Hoxb1.1841	gemp_o	1	1	0	0	0	0
45884	14	79909341	-1	AGACGTTGACTACAGCGA	CMV.584	gemp_o	2	2	0	0	0	0
30245	9	59801239	1	AGACGTTTGACTGCCGGA	Nanog.382	gemp_o	1	0	1	0	0	0
30245.1	9	59801239	1	AGACGTTTGACTGCCGGA	Nanog.382	gemp_o	86	82	4	0	0	0
20971	6	67630829	1	AGACTCCCACATGCAGAA	Hoxb1.1841	gemp_o	1	1	0	0	0	0
20971.1	6	67630829	1	AGACTCCCACATGCAGAA	Hoxb1.1841	gemp_o	123	109	2	11	1	0
51437	16	95825534	1	AGACTGAGCAGGCCGATT	cMyc.772	gemp_o	11	6	2	3	0	0
21644	6	100561215	1	AGACTTATTCGTCCCGAA	Nanog.382	gemp_o	1	0	1	0	0	0
21644.1	6	100561215	1	AGACTTATTCGTCCCGAA	Nanog.382	gemp_o	288	22	128	44	47	47
21644.2	6	100561215	1	AGACTTATTCGTCCCGAA	Nanog.382	gemp_o	1	0	1	0	0	0
21644.3	6	100561215	1	AGACTTATTCGTCCCGAA	Nanog.382	gemp_o	1	0	1	0	0	0
40827	12	102011498	1	AGAGAACTCGTTCAATTA	Hoxb1.1841	gemp_o	1	1	0	0	0	0
40827.1	12	102011498	1	AGAGAACTCGTTCAATTA	Hoxb1.1841	gemp_o	231	231	0	0	0	0
44651	14	35192787	1	AGAGACCTACATTTTAT	p53.446	gemp_o	95	82	13	0	0	0
42816	13	66744023	1	AGAGAGCAATTCGCCGAC	Nanog.382	gemp_o	118	40	63	8	5	2
17957	5	104764544	1	AGAGCAGATTCATGGAAG	PGK.509	gemp_o	69	50	19	0	0	0
37347	11	79793302	1	AGAGCCAAGAGTTGAATC	CMV.584	gemp_o	1	1	0	0	0	0
44710	14	37025805	1	AGAGCGCGACTATGCCAG	cMyc.772	gemp_o	1	1	0	0	0	0
44710.1	14	37025805	1	AGAGCGCGACTATGCCAG	cMyc.772	gemp_o	1	1	0	0	0	0
44710.2	14	37025805	1	AGAGCGCGACTATGCCAG	cMyc.772	gemp_o	1	1	0	0	0	0
44710.3	14	37025805	1	AGAGCGCGACTATGCCAG	cMyc.772	gemp_o	1	1	0	0	0	0
44710.4	14	37025805	1	AGAGCGCGACTATGCCAG	cMyc.772	gemp_o	455	447	2	3	3	0
7071	2	114860765	1	AGAGGCCGACAATGTCCT	Hoxb1.1841	gemp_o	1	1	0	0	0	0
7071.1	2	114860765	1	AGAGGCCGACAATGTCCT	Hoxb1.1841	gemp_o	112	75	34	1	2	0
7071.2	2	114860765	1	AGAGGCCGACAATGTCCT	Hoxb1.1841	gemp_o	1	0	1	0	0	0
53442	17	79294314	-1	AGAGTACTGATTAACCTA	Hoxb1.1841	gemp_o	41	41	0	0	0	0
52625	17	44830680	-1	AGAGTACTGCCTGACCGC	cMyc.772	gemp_o	15	14	0	1	0	0
27131	8	55688922	1	AGAGTGATTACTACGTGC	Hoxb1.1841	gemp_o	73	18	39	10	4	2
32554	10	26065938	1	AGAGTGTGTACGCAAGTC	p53.446	gemp_o	1	1	0	0	0	0
32554.1	10	26065938	1	AGAGTGTGTACGCAAGTC	p53.446	gemp_o	88	63	25	0	0	0
44247	14	20894876	1	AGATAAATAGAAGTGTGT	CMV.584	gemp_o	1	0	1	0	0	0
44247.1	14	20894876	1	AGATAAATAGAAGTGTGT	CMV.584	gemp_o	133	81	41	5	2	4
10285	3	77843835	-1	AGATAATTTTCGGTAAG	CMV.584	gemp_o	1	1	0	0	0	0
10285.1	3	77843835	-1	AGATAATTTTCGGTAAG	CMV.584	gemp_o	1	1	0	0	0	0
10285.2	3	77843835	-1	AGATAATTTTCGGTAAG	CMV.584	gemp_o	464	462	1	0	1	0
10285.3	3	77843835	-1	AGATAATTTTCGGTAAG	CMV.584	gemp_o	1	1	0	0	0	0
10285.4	3	77843835	-1	AGATAATTTTCGGTAAG	CMV.584	gemp_o	1	1	0	0	0	0
10285.5	3	77843835	-1	AGATAATTTTCGGTAAG	CMV.584	gemp_o	1	1	0	0	0	0
48033	15	65463959	1	AGATACACCCTTCGTGGC	Oct4.1928	gemp_o	1	1	0	0	0	0
48033.1	15	65463959	1	AGATACACCCTTCGTGGC	Oct4.1928	gemp_o	1	1	0	0	0	0
48033.2	15	65463959	1	AGATACACCCTTCGTGGC	Oct4.1928	gemp_o	257	251	0	4	2	0
48033.3	15	65463959	1	AGATACACCCTTCGTGGC	Oct4.1928	gemp_o	1	1	0	0	0	0
48033.4	15	65463959	1	AGATACACCCTTCGTGGC	Oct4.1928	gemp_o	1	1	0	0	0	0
3313	1	152158427	1	AGATAGTGGAGAGTAGGG	p53.446	gemp_o	5	0	5	0	0	0
167	1	11267059	1	AGATAGTTGTCCTTATCT	Hoxb1.1841	gemp_o	28	9	11	6	1	1
29851	9	46623563	-1	AGATATTCGCCTAACGTG	Hoxb1.1841	gemp_o	1	1	0	0	0	0
29851.1	9	46623563	-1	AGATATTCGCCTAACGTG	Hoxb1.1841	gemp_o	2	2	0	0	0	0
29851.2	9	46623563	-1	AGATATTCGCCTAACGTG	Hoxb1.1841	gemp_o	1	1	0	0	0	0
29851.3	9	46623563	-1	AGATATTCGCCTAACGTG	Hoxb1.1841	gemp_o	235	232	1	0	2	0
29851.4	9	46623563	-1	AGATATTCGCCTAACGTG	Hoxb1.1841	gemp_o	1	1	0	0	0	0
15329	4	138244023	-1	AGATGTCGCTAATAGTTC	Nanog.382	gemp_o	14	14	0	0	0	0
3065	1	138037515	-1	AGATTAACGCTACGCCTC	Oct4.1928	gemp_o	64	55	4	2	3	0
30724	9	74842503	1	AGATTCCCGAGCTCAATC	p53.446	gemp_o	2	1	0	1	0	0
30724.1	9	74842503	1	AGATTCCCGAGCTCAATC	p53.446	gemp_o	121	108	12	1	0	0
30724.2	9	74842503	1	AGATTCCCGAGCTCAATC	p53.446	gemp_o	1	1	0	0	0	0
14668	4	123312987	1	AGATTTAAGAATCAAAGC	PGK.509	gemp_o	2	2	0	0	0	0
14668.1	4	123312987	1	AGATTTAAGAATCAAAGC	PGK.509	gemp_o	2	2	0	0	0	0
14668.2	4	123312987	1	AGATTTAAGAATCAAAGC	PGK.509	gemp_o	1	1	0	0	0	0
14668.3	4	123312987	1	AGATTTAAGAATCAAAGC	PGK.509	gemp_o	1673	1665	2	4	2	0
14668.4	4	123312987	1	AGATTTAAGAATCAAAGC	PGK.509	gemp_o	1	1	0	0	0	0
14668.5	4	123312987	1	AGATTTAAGAATCAAAGC	PGK.509	gemp_o	1	1	0	0	0	0
14668.6	4	123312987	1	AGATTTAAGAATCAAAGC	PGK.509	gemp_o	1	1	0	0	0	0
14668.7	4	123312987	1	AGATTTAAGAATCAAAGC	PGK.509	gemp_o	1	1	0	0	0	0
14668.8	4	123312987	1	AGATTTAAGAATCAAAGC	PGK.509	gemp_o	1	1	0	0	0	0
14668.9	4	123312987	1	AGATTTAAGAATCAAAGC	PGK.509	gemp_o	2	2	0	0	0	0
50899	16	65005956	1	AGCAAAGGATGTCCTACC	cMyc.772	gemp_o	207	60	121	14	8	4
50899.1	16	65005956	1	AGCAAAGGATGTCCTACC	cMyc.772	gemp_o	1	0	1	0	0	0
50899.2	16	65005956	1	AGCAAAGGATGTCCTACC	cMyc.772	gemp_o	1	0	1	0	0	0
12945	4	41223048	1	AGCAATGTTTCGAGCCAG	PGK.509	gemp_o	1	1	0	0	0	0
12945.1	4	41223048	1	AGCAATGTTTCGAGCCAG	PGK.509	gemp_o	150	144	1	2	3	0
12945.2	4	41223048	1	AGCAATGTTTCGAGCCAG	PGK.509	gemp_o	1	1	0	0	0	0
30489	9	67057824	1	AGCAATTCAGTATCGAGC	CMV.584	gemp_o	1	1	0	0	0	0
14653	4	122979657	1	AGCACACTTGAAGGGACC	CMV.584	gemp_o	55	44	6	4	1	0
40522	12	86916175	-1	AGCACGCTTCTTTTGCTG	Nanog.382	gemp_o	1	0	1	0	0	0
40522.1	12	86916175	-1	AGCACGCTTCTTTTGCTG	Nanog.382	gemp_o	1	1	0	0	0	0
40522.2	12	86916175	-1	AGCACGCTTCTTTTGCTG	Nanog.382	gemp_o	199	144	43	7	5	0
11932	3	146646207	1	AGCACTTATCTAAGTGTT	CMV.584	gemp_o	1	1	0	0	0	0
11932.1	3	146646207	1	AGCACTTATCTAAGTGTT	CMV.584	gemp_o	135	116	18	0	1	0
11932.2	3	146646207	1	AGCACTTATCTAAGTGTT	CMV.584	gemp_o	1	1	0	0	0	0
20752	6	55740149	1	AGCAGGGCGCCAAAACTC	CMV.584	gemp_o	2	0	2	0	0	0
20752.1	6	55740149	1	AGCAGGGCGCCAAAACTC	CMV.584	gemp_o	120	25	66	8	8	13
20752.2	6	55740149	1	AGCAGGGCGCCAAAACTC	CMV.584	gemp_o	1	0	1	0	0	0
20752.3	6	55740149	1	AGCAGGGCGCCAAAACTC	CMV.584	gemp_o	1	0	1	0	0	0
37761	11	92440926	-1	AGCATCAGGGAGTAGACC	CMV.584	gemp_o	1	1	0	0	0	0
37761.1	11	92440926	-1	AGCATCAGGGAGTAGACC	CMV.584	gemp_o	102	101	0	0	1	0
37761.2	11	92440926	-1	AGCATCAGGGAGTAGACC	CMV.584	gemp_o	2	2	0	0	0	0
51135	16	82479910	1	AGCATTGTTAAATCGTAC	Nanog.382	gemp_o	1	1	0	0	0	0
51135.1	16	82479910	1	AGCATTGTTAAATCGTAC	Nanog.382	gemp_o	178	169	6	3	0	0
10996	3	101242462	1	AGCCACATGTGCGTGCTG	Oct4.1928	gemp_o	17	7	9	0	1	0
8109	2	154717685	-1	AGCCATGAGCCCATCGGC	Nanog.382	gemp_o	127	19	92	2	10	4
8109.1	2	154717685	-1	AGCCATGAGCCCATCGGC	Nanog.382	gemp_o	1	0	1	0	0	0
8109.2	2	154717685	-1	AGCCATGAGCCCATCGGC	Nanog.382	gemp_o	1	0	1	0	0	0
56626	19	28140001	1	AGCCGAAATATGGACGGT	cMyc.772	gemp_o	1	0	1	0	0	0
56626.1	19	28140001	1	AGCCGAAATATGGACGGT	cMyc.772	gemp_o	202	74	95	17	7	9
20891	6	64866641	1	AGCCGTTGGCCCGCAAGC	Nanog.382	gemp_o	1	1	0	0	0	0
20891.1	6	64866641	1	AGCCGTTGGCCCGCAAGC	Nanog.382	gemp_o	1	1	0	0	0	0
20891.2	6	64866641	1	AGCCGTTGGCCCGCAAGC	Nanog.382	gemp_o	250	187	55	5	3	0
44039	14	11672069	-1	AGCCTAAGTGACGTGGAC	Nanog.382	gemp_o	1	0	1	0	0	0
44039.1	14	11672069	-1	AGCCTAAGTGACGTGGAC	Nanog.382	gemp_o	45	19	14	1	11	0
28114	8	101120826	-1	AGCCTAATTCCCTGGTAA	p53.446	gemp_o	1	1	0	0	0	0
28114.1	8	101120826	-1	AGCCTAATTCCCTGGTAA	p53.446	gemp_o	26	16	8	0	0	2
12745	4	32589024	-1	AGCCTCGCTAGACTGGG	Hoxb1.1841	gemp_o	46	46	0	0	0	0
48798	15	93655650	-1	AGCCTGCCAGCTCGGAAC	Hoxb1.1841	gemp_o	10	10	0	0	0	0
13893	4	87630487	1	AGCCTTCTATTGGCTGGG	CMV.584	gemp_o	5	1	4	0	0	0
34857	10	119988802	1	AGCCTTGGCCTTCTTCAA	Hoxb1.1841	gemp_o	15	15	0	0	0	0
3640	1	163541891	1	AGCGAAGTGAGCCGACAG	Hoxb1.1841	gemp_o	2	2	0	0	0	0
3640.1	1	163541891	1	AGCGAAGTGAGCCGACAG	Hoxb1.1841	gemp_o	2	2	0	0	0	0
3640.2	1	163541891	1	AGCGAAGTGAGCCGACAG	Hoxb1.1841	gemp_o	1	1	0	0	0	0
3640.3	1	163541891	1	AGCGAAGTGAGCCGACAG	Hoxb1.1841	gemp_o	1	0	0	0	1	0
3640.4	1	163541891	1	AGCGAAGTGAGCCGACAG	Hoxb1.1841	gemp_o	1	1	0	0	0	0
3640.5	1	163541891	1	AGCGAAGTGAGCCGACAG	Hoxb1.1841	gemp_o	1	1	0	0	0	0
3640.6	1	163541891	1	AGCGAAGTGAGCCGACAG	Hoxb1.1841	gemp_o	1	1	0	0	0	0
3640.7	1	163541891	1	AGCGAAGTGAGCCGACAG	Hoxb1.1841	gemp_o	1	1	0	0	0	0
3640.8	1	163541891	1	AGCGAAGTGAGCCGACAG	Hoxb1.1841	gemp_o	1600	1589	8	1	1	1
3640.9	1	163541891	1	AGCGAAGTGAGCCGACAG	Hoxb1.1841	gemp_o	1	1	0	0	0	0
3640.1	1	163541891	1	AGCGAAGTGAGCCGACAG	Hoxb1.1841	gemp_o	1	1	0	0	0	0
3640.11	1	163541891	1	AGCGAAGTGAGCCGACAG	Hoxb1.1841	gemp_o	1	1	0	0	0	0
3640.12	1	163541891	1	AGCGAAGTGAGCCGACAG	Hoxb1.1841	gemp_o	1	1	0	0	0	0
55489	18	67490315	-1	AGCGAGGAGGTACTAGGT	Hoxb1.1841	gemp_o	9	9	0	0	0	0
19600	6	7169984	1	AGCGCAAGAACATGAGTC	Hoxb1.1841	gemp_o	119	84	29	5	1	0
19600.1	6	7169984	1	AGCGCAAGAACATGAGTC	Hoxb1.1841	gemp_o	1	0	1	0	0	0
34643	10	112846173	1	AGCGCAGTATGAAATAAA	Hoxb1.1841	gemp_o	3	3	0	0	0	0
18301	5	115379140	-1	AGCGCGTCATCATAATAC	Hoxb1.1841	gemp_o	1	1	0	0	0	0
8334	2	162881774	1	AGCGCGTCTGTTCTATTA	Nanog.382	gemp_o	1	0	1	0	0	0
[truncated: 29,724 more rows]

## Sheet: Figure 2C
barcode	chr	base	strand	promoter	IR.expression	total.g2+ssODN	wt.g2+ssODN	del.g2+ssODN	ins.g2+ssODN	complex.g2+ssODN	HR.g2+ssODN	indel.g2+ssODN	total.g2	wt.g2	del.g2	ins.g2	complex.g2	indel.g2	total.g3	wt.g3	del.g3	ins.g3	complex.g3	indel.g3
[truncated: 1,359 more rows]

[truncated: 17 more sheets: Figure 2D, Figure 2E, Figure 2F, Figure 2G, Figure 3A, Figures 3B-3D, Figure 4A, Figure 4B, Figure 4C, Figure 4D, Figure 5B, Figure 5C, Supplementary Figure 1, Supplementary Figure 2, Supplementary Figure 3, Supplementary Figures 4-6, Supplementary Table 7]
